# Supplementary material for: Integrated analysis of lncRNA–miRNA–mRNA ceRNA network and the potential prognosis indicators in sarcomas
Source: BMC Med Genomics. 2021 Mar 2;14:67. doi: 10.1186/s12920-021-00918-x (PMC7927383; doi:10.1186/s12920-021-00918-x)
Supplement: Supplementary file 2 — Additional file 2. Table S1: DEGs between sarcoma samples and normal muscle samples. [file 12920_2021_918_MOESM2_ESM.xlsx]

## Sheet: default
Supplementary Table 1. DEGs between sarcoma samples and normal muscle samples.
Upregulated DEGs
Gene Symbol	Gene ID	Gene Description	LogFC	Fold Change	Style	P.Value	adj.P.Value
NAT1	9	N-acetyltransferase 1	1.62172	3.07742	up	1.84856e-11	9.81551e-11
ABAT	18	4-aminobutyrate aminotransferase	2.4366	5.49318	up	9.07069e-12	5.04243e-11
ABL1	25	ABL proto-oncogene 1, non-receptor tyrosine kinase	1.61212	3.05702	up	1.94537e-13	1.41534e-12
ACACA	31	acetyl-CoA carboxylase alpha	1.76557	3.40008	up	1.21157e-15	1.27463e-14
ACLY	47	ATP citrate lyase	3.26025	9.58149	up	3.73989e-32	1.17516e-29
ACTB	60	actin beta	2.40226	5.28751	up	1.34973e-28	1.82647e-26
ACTG1	71	actin gamma 1	2.26017	4.80034	up	1.24044e-25	8.18093e-24
ACTL6A	86	actin like 6A	2.51254	5.70625	up	2.12094e-20	5.4366e-19
ACTN1	87	actinin alpha 1	3.23626	9.42347	up		3.62053e-21
ADAM10	102	ADAM metallopeptidase domain 10	2.2275	4.68322	up	4.4475e-19	8.81654e-18
ADAR	103	adenosine deaminase, RNA specific	3.07745	8.44121	up	6.09794e-34	2.64607e-31
ADCY7	113	adenylate cyclase 7	1.81216	3.51167	up	2.3988e-07	6.80966e-07
ADD3	120	adducin 3	2.98001	7.96781	up	3.20946e-20	7.04924e-19
PARP4	143	poly(ADP-ribose) polymerase family member 4	2.02288	4.06394	up	3.961e-20	9.64615e-19
ADRB1	153	adrenoceptor beta 1	5.05913	33.3388	up	2.93566e-14	2.43747e-13
ADRB3	155	adrenoceptor beta 3	2.25105	4.76028	up	6.0207e-09	2.16098e-08
ADSS	159	adenylosuccinate synthase	2.49398	5.63331	up	2.54478e-23	1.2036e-21
AP2A2	161	adaptor related protein complex 2 alpha 2 subunit	2.25077	4.7615	up	2.09404e-20	5.07388e-19
AEBP1	165	AE binding protein 1	2.69236	6.46372	up	8.79825e-12	4.91966e-11
JAG1	182	jagged 1	1.75421	3.39652	up	9.87239e-08	2.86974e-07
NR0B1	190	nuclear receptor subfamily 0 group B member 1	4.53899	23.2472	up	1.66394e-11	8.9009e-11
AHCY	191	adenosylhomocysteinase	2.05703	4.16129	up	2.04177e-14	1.74183e-13
AK4	205	adenylate kinase 4	2.27323	5.12839	up	8.88165e-10	3.45813e-09
ALCAM	214	activated leukocyte cell adhesion molecule	4.37014	23.0755	up	3.83394e-18	5.99101e-17
SLC25A5	292	solute carrier family 25 member 5	3.01669	8.09307	up	3.85607e-25	2.6453e-23
SLC25A6	293	solute carrier family 25 member 6	3.84072	15.3166	up	7.27765e-32	2.07259e-29
ANXA1	301	annexin A1	2.92041	7.57061	up	7.01037e-12	3.98143e-11
ANXA2	302	annexin A2	2.13922	4.40562	up	2.63298e-12	1.58976e-11
ANXA4	307	annexin A4	2.48768	5.60873	up	7.38932e-15	6.80383e-14
ANXA5	308	annexin A5	1.91135	3.7616	up	1.01349e-12	6.59596e-12
APEX1	328	apurinic/apyrimidinic endodeoxyribonuclease 1	1.99856	3.99601	up	9.49242e-20	2.13755e-18
APOE	348	apolipoprotein E	3.18599	9.18651	up	1.37185e-14	1.20488e-13
APP	351	amyloid beta precursor protein	1.78947	3.45688	up	2.19932e-08	7.27376e-08
ARCN1	372	archain 1	1.79373	3.46711	up	8.56494e-21	2.3898e-19
ARF3	377	ADP ribosylation factor 3	2.58454	6.495	up	3.90573e-18	6.08566e-17
ARF4	378	ADP ribosylation factor 4	1.85713	3.62287	up	7.40793e-18	1.16121e-16
ARF6	382	ADP ribosylation factor 6	2.45886	5.49781	up	9.48859e-22	3.17885e-20
ARHGAP1	392	Rho GTPase activating protein 1	1.62217	3.07838	up	9.30596e-19	1.72827e-17
ARHGDIB	397	Rho GDP dissociation inhibitor beta	1.96832	3.91795	up	1.27753e-10	5.66509e-10
RHOH	399	ras homolog family member H	3.04238	8.23847	up	2.54969e-09	9.70375e-09
ARL3	403	ADP ribosylation factor like GTPase 3	1.93617	3.82689	up	3.07049e-23	1.41555e-21
ASNS	440	asparagine synthetase (glutamine-hydrolyzing)	3.57383	11.9077	up	1.43354e-19	3.11646e-18
ATIC	471	5-aminoimidazole-4-carboxamide ribonucleotide formyltransferase/IMP cyclohydrolase	1.62375	3.08176	up	4.49944e-12	2.63814e-11
ATM	472	ATM serine/threonine kinase	1.74185	3.34464	up	1.67223e-13	1.22773e-12
ATOX1	475	antioxidant 1 copper chaperone	1.68911	3.22457	up	7.11985e-20	1.64114e-18
ATP1A1	476	ATPase Na+/K+ transporting subunit alpha 1	4.61139	24.4438	up	2.26351e-21	7.09861e-20
ATP1B3	483	ATPase Na+/K+ transporting subunit beta 3	2.74086	6.6847	up	2.13142e-23	1.02404e-21
ATP2B4	493	ATPase plasma membrane Ca2+ transporting 4	1.6426	3.12228	up	9.32955e-13	6.10305e-12
ALDH7A1	501	aldehyde dehydrogenase 7 family member A1	3.41495	11.0988	up	3.5959e-14	2.79328e-13
ATP6V1C1	528	ATPase H+ transporting V1 subunit C1	2.80114	6.96993	up	1.61264e-27	1.80309e-25
ATP7A	538	ATPase copper transporting alpha	2.06834	4.33405	up	7.26469e-17	8.99857e-16
ATR	545	ATR serine/threonine kinase	2.3518	5.43817	up	3.51074e-22	1.19895e-20
ATRX	546	ATRX, chromatin remodeler	1.61706	3.0675	up	1.27068e-10	5.89313e-10
AXL	558	AXL receptor tyrosine kinase	1.60893	3.05025	up	5.48975e-07	1.48539e-06
BARD1	580	BRCA1 associated RING domain 1	1.90093	3.73453	up	2.00153e-12	1.24286e-11
BCAT1	586	branched chain amino acid transaminase 1	2.0951	4.28437	up	1.85207e-06	4.64696e-06
CCND1	595	cyclin D1	5.52748	48.7939	up	4.30312e-25	2.7543e-23
BGN	633	biglycan	3.54559	12.5964	up	2.47575e-16	2.79569e-15
BID	637	BH3 interacting domain death agonist	1.67041	3.18304	up	1.85538e-14	1.59602e-13
BMPR2	659	bone morphogenetic protein receptor type 2	1.603	3.03774	up	6.56091e-12	3.74015e-11
BNIP3L	665	BCL2 interacting protein 3 like	2.83661	8.01479	up	5.43577e-21	1.4831e-19
ZFP36L1	677	ZFP36 ring finger protein like 1	2.23622	5.012	up	1.51402e-12	9.13879e-12
BTG1	694	BTG anti-proliferation factor 1	2.18675	4.62077	up	3.35109e-15	3.13554e-14
BUB1	699	BUB1 mitotic checkpoint serine/threonine kinase	2.40853	5.30932	up	1.33263e-11	7.23119e-11
BUB1B	701	BUB1 mitotic checkpoint serine/threonine kinase B	4.22474	18.6971	up	4.34158e-23	1.94571e-21
C1QA	712	complement C1q A chain	2.1652	4.48528	up	4.54689e-07	1.24313e-06
C1QB	713	complement C1q B chain	2.20256	4.60297	up	3.87089e-07	1.06927e-06
C1QC	714	complement C1q C chain	2.48322	5.59143	up	5.87924e-09	2.11312e-08
PTTG1IP	754	PTTG1 interacting protein	3.18832	9.11549	up	2.55509e-20	6.42593e-19
CACNB2	783	calcium voltage-gated channel auxiliary subunit beta 2	2.38886	5.23743	up	2.14037e-09	8.22612e-09
CAD	790	carbamoyl-phosphate synthetase 2, aspartate transcarbamylase, and dihydroorotase	2.7229	6.60198	up	5.72976e-21	1.65142e-19
CALCB	797	calcitonin related polypeptide beta	2.47141	5.54587	up	1.22071e-05	2.73657e-05
CALD1	800	caldesmon 1	2.02974	4.10372	up	8.59301e-08	2.51411e-07
CALR	811	calreticulin	2.40144	5.72097	up	1.49195e-23	6.91982e-22
CANX	821	calnexin	2.08557	4.24442	up	2.02819e-28	2.77229e-26
CAPG	822	capping actin protein, gelsolin like	2.14982	4.43772	up	2.41769e-12	1.48109e-11
CAPZA1	829	capping actin protein of muscle Z-line alpha subunit 1	2.17319	4.51021	up	2.55911e-21	7.92744e-20
CARS	833	cysteinyl-tRNA synthetase	1.89	3.70635	up	1.27854e-20	3.42836e-19
CASP1	834	caspase 1	1.77463	3.42151	up	2.17775e-08	7.2097e-08
CASP2	835	caspase 2	3.01497	8.08346	up	9.67052e-32	2.82746e-29
CASP3	836	caspase 3	1.9239	3.79449	up	4.81808e-21	1.414e-19
CASP6	839	caspase 6	2.35757	5.12505	up	1.16672e-19	2.58053e-18
CASP7	840	caspase 7	1.71613	3.28553	up	2.61588e-13	1.86349e-12
CASP8	841	caspase 8	1.92286	3.79174	up	3.34012e-13	2.34011e-12
CAV1	857	caveolin 1	1.94538	3.8514	up	3.73631e-07	1.03434e-06
CAV2	858	caveolin 2	2.00235	4.09489	up	6.62667e-05	0.000129121
RUNX2	860	runt related transcription factor 2	2.24678	4.74622	up	1.67099e-07	4.85862e-07
RUNX3	864	runt related transcription factor 3	2.86112	7.60121	up	5.54507e-15	4.95885e-14
CBFB	865	core-binding factor beta subunit	2.32295	5.00355	up	1.68292e-20	4.38996e-19
CBL	867	Cbl proto-oncogene	1.63013	3.09541	up	5.93235e-18	9.46459e-17
CBLB	868	Cbl proto-oncogene B	2.31774	4.98551	up	4.54405e-18	7.38544e-17
SERPINH1	871	serpin family H member 1	2.66897	6.35975	up	2.8955e-19	5.91377e-18
CCK	885	cholecystokinin	3.28077	9.71872	up	1.37127e-06	3.51249e-06
CCNA2	890	cyclin A2	2.58964	6.01947	up	2.42569e-19	5.02176e-18
CCNB1	891	cyclin B1	3.18586	9.83138	up	8.80435e-14	6.4433e-13
CCNC	892	cyclin C	2.44349	5.43956	up	1.91342e-17	2.78086e-16
CCND2	894	cyclin D2	3.55731	17.4761	up	8.22796e-11	3.75043e-10
CCND3	896	cyclin D3	1.80474	3.49367	up	1.34362e-18	2.42291e-17
CCNG2	901	cyclin G2	2.67085	6.36803	up	1.02786e-17	1.5654e-16
CCNT1	904	cyclin T1	1.96133	3.89419	up	6.29842e-18	9.99265e-17
CCNT2	905	cyclin T2	1.62133	3.0766	up	6.9933e-11	3.38191e-10
CCT6A	908	chaperonin containing TCP1 subunit 6A	1.744	3.34962	up	7.04143e-14	5.48341e-13
CD14	929	CD14 molecule	2.57994	5.97916	up	8.07766e-10	3.32314e-09
SCARB1	949	scavenger receptor class B member 1	1.59888	3.02908	up	5.15675e-16	5.79538e-15
CD44	960	CD44 molecule (Indian blood group)	1.99712	3.99203	up	1.74265e-06	4.39946e-06
CD81	975	CD81 molecule	2.2925	4.89905	up	3.87043e-24	2.16155e-22
ADGRE5	976	adhesion G protein-coupled receptor E5	1.71557	3.28426	up	4.19225e-14	3.40228e-13
CDK1	983	cyclin dependent kinase 1	2.87163	9.61874	up	6.37029e-12	3.37468e-11
CDC20	991	cell division cycle 20	3.61587	12.2599	up	3.65856e-21	1.09606e-19
CDC25B	994	cell division cycle 25B	1.87877	3.67763	up	3.31723e-14	2.73311e-13
CDH8	1006	cadherin 8	1.83586	3.56983	up	8.32454e-06	1.90876e-05
CDH11	1009	cadherin 11	3.84069	24.1948	up	9.2978e-10	3.44729e-09
CDK4	1019	cyclin dependent kinase 4	2.02962	4.08296	up	3.88479e-21	1.15939e-19
CDK6	1021	cyclin dependent kinase 6	1.85956	3.62896	up	3.97013e-06	9.54728e-06
CDKN3	1033	cyclin dependent kinase inhibitor 3	2.32493	5.07729	up	2.32992e-10	9.90194e-10
CDR2	1039	cerebellar degeneration related protein 2	1.82401	3.54063	up	2.5472e-14	2.1399e-13
CENPA	1058	centromere protein A	2.57918	5.97598	up	2.96107e-12	1.7901e-11
CENPF	1063	centromere protein F	2.30305	5.29516	up	2.50397e-09	9.09244e-09
CES1	1066	carboxylesterase 1	1.86509	3.64291	up	0.00564086	0.00865688
CETN2	1069	centrin 2	1.65297	3.14481	up	1.10237e-16	1.39615e-15
CFL1	1072	cofilin 1	2.31727	5.12677	up	1.05095e-21	3.32914e-20
RCBTB2	1102	RCC1 and BTB domain containing protein 2	1.64126	3.11938	up	1.10297e-10	5.16707e-10
CHD1	1105	chromodomain helicase DNA binding protein 1	1.9467	3.85524	up	1.62798e-16	1.90523e-15
CHD3	1107	chromodomain helicase DNA binding protein 3	2.63649	6.29699	up	2.86246e-18	4.57619e-17
CHD4	1108	chromodomain helicase DNA binding protein 4	1.65548	3.15029	up	2.7488e-18	4.67758e-17
CHN2	1124	chimerin 2	3.76136	13.5607	up	8.79973e-18	1.35911e-16
TBCB	1155	tubulin folding cofactor B	1.66605	3.17345	up	1.88062e-16	2.2846e-15
CKS1B	1163	CDC28 protein kinase regulatory subunit 1B	2.83368	7.12889	up	1.17095e-22	4.75291e-21
CKS2	1164	CDC28 protein kinase regulatory subunit 2	5.0852	33.9468	up	3.55403e-32	1.12975e-29
AP2M1	1173	adaptor related protein complex 2 mu 1 subunit	2.02174	4.06075	up	9.94692e-25	6.24889e-23
AP3S1	1176	adaptor related protein complex 3 sigma 1 subunit	1.69516	3.23813	up	7.41316e-17	9.69188e-16
CLCN3	1182	chloride voltage-gated channel 3	1.67197	3.1865	up	2.91481e-13	2.06354e-12
CLCN5	1184	chloride voltage-gated channel 5	1.63084	3.09693	up	1.57378e-10	7.19091e-10
CLIC1	1192	chloride intracellular channel 1	3.275	9.67994	up	4.70425e-31	1.21323e-28
TPP1	1200	tripeptidyl peptidase 1	1.94756	3.9066	up	7.28996e-11	3.35081e-10
CLTA	1211	clathrin light chain A	2.32292	5.10678	up	2.19644e-27	2.18001e-25
CLTC	1213	clathrin heavy chain	2.1382	4.40211	up	4.06632e-27	4.16341e-25
COL1A1	1277	collagen type I alpha 1 chain	5.00994	35.341	up	7.45378e-13	4.59092e-12
COL1A2	1278	collagen type I alpha 2 chain	4.16619	23.647	up	9.54539e-13	5.78058e-12
COL3A1	1281	collagen type III alpha 1 chain	3.2334	10.9357	up	3.9957e-05	7.6547e-05
COL4A1	1282	collagen type IV alpha 1 chain	2.41774	5.49005	up	2.4459e-07	6.65952e-07
COL4A2	1284	collagen type IV alpha 2 chain	2.8591	7.31614	up	6.36157e-09	2.17593e-08
COL5A1	1289	collagen type V alpha 1 chain	3.15668	9.09518	up	2.51526e-14	2.00675e-13
COL5A2	1290	collagen type V alpha 2 chain	4.02283	16.3398	up	1.84446e-15	1.82951e-14
COL6A1	1291	collagen type VI alpha 1 chain	1.74008	3.34053	up	1.01979e-06	2.65863e-06
COL6A2	1292	collagen type VI alpha 2 chain	2.66876	6.35882	up	9.61135e-10	3.90707e-09
COL6A3	1293	collagen type VI alpha 3 chain	1.93016	3.81098	up	5.30861e-06	1.25285e-05
COL8A1	1295	collagen type VIII alpha 1 chain	3.29402	9.80842	up	5.06446e-08	1.58718e-07
COL11A1	1301	collagen type XI alpha 1 chain	3.56612	15.2209	up	3.46484e-06	8.04487e-06
COL12A1	1303	collagen type XII alpha 1 chain	2.42534	5.37166	up	2.29471e-06	5.64374e-06
COL16A1	1307	collagen type XVI alpha 1 chain	2.22598	4.67828	up	1.37523e-09	5.44898e-09
COMP	1311	cartilage oligomeric matrix protein	2.81849	7.05424	up	9.17275e-06	2.09237e-05
COPB1	1315	coatomer protein complex subunit beta 1	2.04064	4.12203	up	1.56789e-23	7.20423e-22
KLF6	1316	Kruppel like factor 6	1.9558	3.91169	up	6.88846e-10	2.73575e-09
SLC31A1	1317	solute carrier family 31 member 1	2.18292	4.54073	up	4.76458e-23	2.11276e-21
COX6A1	1337	cytochrome c oxidase subunit 6A1	2.75812	6.76512	up	8.38166e-27	8.05391e-25
CPT1A	1374	carnitine palmitoyltransferase 1A	1.96733	3.91043	up	3.05754e-17	4.28534e-16
CREB1	1385	cAMP responsive element binding protein 1	2.02416	4.10008	up	1.48136e-21	4.53835e-20
ATF2	1386	activating transcription factor 2	1.59897	3.02927	up	9.39468e-17	1.2051e-15
CREBL2	1389	cAMP responsive element binding protein like 2	1.85476	3.6461	up	2.56345e-16	2.90076e-15
CRIP1	1396	cysteine rich protein 1	2.11659	4.33668	up	2.16376e-07	6.18257e-07
CRIP2	1397	cysteine rich protein 2	2.06284	4.17807	up	3.43534e-09	1.28113e-08
CSE1L	1434	chromosome segregation 1 like	2.16676	4.61154	up	1.02382e-16	1.23598e-15
CSNK1G3	1456	casein kinase 1 gamma 3	2.06282	4.21493	up	2.35741e-16	2.673e-15
CSNK2A2	1459	casein kinase 2 alpha 2	1.94704	3.85583	up	1.25514e-22	5.06084e-21
VCAN	1462	versican	2.82706	7.60541	up	5.59428e-06	1.25038e-05
CSRP1	1465	cysteine and glycine rich protein 1	2.8752	7.33707	up	7.9536e-21	2.23465e-19
CSTA	1475	cystatin A	1.94104	3.83981	up	3.42877e-07	9.53841e-07
CSTB	1476	cystatin B	1.60824	3.04881	up	4.08114e-16	4.68183e-15
CSTF3	1479	cleavage stimulation factor subunit 3	1.60169	3.03498	up	1.46482e-16	1.81279e-15
CTBS	1486	chitobiase	2.09885	4.28367	up	1.50389e-22	5.95836e-21
CTGF	1490	connective tissue growth factor	2.46774	5.53176	up	1.43591e-06	3.66759e-06
CTNNA1	1495	catenin alpha 1	1.84943	3.61521	up	4.32816e-21	1.15798e-19
CTNNB1	1499	catenin beta 1	2.42586	5.37349	up	3.01292e-23	1.39485e-21
CTNND1	1500	catenin delta 1	2.05229	4.2403	up	2.2275e-22	8.43659e-21
CTPS1	1503	CTP synthase 1	1.96752	3.91094	up	2.21909e-12	1.36785e-11
CTSB	1508	cathepsin B	2.10331	4.51551	up	2.86425e-09	1.03103e-08
CTSK	1513	cathepsin K	2.28096	4.86	up	1.82749e-07	5.28137e-07
CYBA	1535	cytochrome b-245 alpha chain	2.33915	5.06003	up	1.53437e-16	1.89073e-15
CYP1B1	1545	cytochrome P450 family 1 subfamily B member 1	2.38582	5.28776	up	1.97292e-06	4.75019e-06
CYP3A5	1577	cytochrome P450 family 3 subfamily A member 5	1.74059	3.34172	up	4.62998e-05	9.57754e-05
CYP51A1	1595	cytochrome P450 family 51 subfamily A member 1	2.25958	4.78853	up	2.21578e-13	1.59657e-12
DAB1	1600	DAB1, reelin adaptor protein	1.80697	3.49906	up	0.000112109	0.000219451
DAB2	1601	DAB2, clathrin adaptor protein	2.20565	4.90428	up	2.95023e-08	9.10678e-08
DAPK1	1612	death associated protein kinase 1	4.54217	23.2986	up	1.11564e-18	2.04348e-17
DBN1	1627	drebrin 1	2.88481	7.38608	up	5.63934e-21	1.62966e-19
DCC	1630	DCC netrin 1 receptor	3.46211	11.0205	up	1.51352e-11	8.14165e-11
DCK	1633	deoxycytidine kinase	2.58955	6.01911	up	1.45792e-21	4.72837e-20
DCTN1	1639	dynactin subunit 1	1.79234	3.46377	up	8.99017e-15	8.16372e-14
DCX	1641	doublecortin	2.28113	4.86059	up	3.13606e-05	6.62997e-05
DDB2	1643	damage specific DNA binding protein 2	1.98487	3.95826	up	3.61062e-13	2.51511e-12
DDOST	1650	dolichyl-diphosphooligosaccharide--protein glycosyltransferase non-catalytic subunit	1.88118	3.68376	up	2.40224e-19	4.98643e-18
DMXL1	1657	Dmx like 1	1.69135	3.23373	up	9.58839e-12	5.07906e-11
DHX9	1660	DExH-box helicase 9	1.85691	3.6859	up	1.73731e-15	1.6967e-14
DHX15	1665	DEAH-box helicase 15	1.74508	3.37241	up	1.37325e-13	9.76109e-13
DGUOK	1716	deoxyguanosine kinase	2.02519	4.07047	up	5.44169e-29	8.69954e-27
DLG1	1739	discs large MAGUK scaffold protein 1	2.54645	5.84195	up	4.37208e-22	1.56034e-20
DLG2	1740	discs large MAGUK scaffold protein 2	2.64052	6.25255	up	4.72232e-10	1.98848e-09
DNMT1	1786	DNA methyltransferase 1	3.32893	10.0486	up	1.70951e-28	2.39988e-26
DPAGT1	1798	dolichyl-phosphate N-acetylglucosaminephosphotransferase 1	1.80119	3.48507	up	5.87222e-26	4.77773e-24
DPYSL2	1808	dihydropyrimidinase like 2	3.83167	14.2379	up	2.13244e-22	8.10787e-21
DSP	1832	desmoplakin	1.95048	3.86503	up	3.63193e-05	7.61615e-05
SLC26A2	1836	solute carrier family 26 member 2	3.08697	9.21042	up	4.63226e-13	3.03174e-12
DTYMK	1841	deoxythymidylate kinase	1.61636	3.06646	up	6.46095e-13	4.16554e-12
DUSP6	1848	dual specificity phosphatase 6	3.12259	8.72255	up	2.80143e-11	1.44113e-10
DUT	1854	deoxyuridine triphosphatase	2.14791	4.43297	up	4.14027e-22	1.46726e-20
E2F3	1871	E2F transcription factor 3	2.34849	5.09291	up	2.22236e-21	7.00331e-20
EBF1	1879	early B cell factor 1	1.59699	3.02511	up	7.76194e-07	2.0547e-06
ECT2	1894	epithelial cell transforming 2	3.12736	8.73833	up	4.16212e-18	6.81737e-17
LPAR1	1902	lysophosphatidic acid receptor 1	3.10025	8.57566	up	1.74722e-15	1.78592e-14
S1PR3	1903	sphingosine-1-phosphate receptor 3	2.36688	5.15825	up	3.03779e-11	1.55764e-10
EDNRA	1909	endothelin receptor type A	2.75459	7.88904	up	3.77316e-07	9.78586e-07
EEF1A1	1915	eukaryotic translation elongation factor 1 alpha 1	2.53451	6.43229	up	3.67461e-26	2.65869e-24
EFNA1	1942	ephrin A1	1.83919	3.57808	up	1.98089e-13	1.43755e-12
EFNB2	1948	ephrin B2	2.61012	6.10556	up	4.10941e-11	2.05904e-10
EGR1	1958	early growth response 1	3.25246	9.52989	up	3.41004e-06	8.27096e-06
EGR2	1959	early growth response 2	3.20604	9.22817	up	8.03035e-10	3.30567e-09
EGR4	1961	early growth response 4	2.17398	4.51267	up	0.000155708	0.000298732
EIF2S3	1968	eukaryotic translation initiation factor 2 subunit gamma	1.82721	3.54849	up	1.94167e-13	1.41284e-12
EIF4A1	1973	eukaryotic translation initiation factor 4A1	2.83475	7.16305	up	2.08465e-20	4.86047e-19
EIF4A2	1974	eukaryotic translation initiation factor 4A2	1.5934	3.01761	up	1.82245e-09	7.07437e-09
EIF4EBP1	1978	eukaryotic translation initiation factor 4E binding protein 1	1.78254	3.44032	up	4.90575e-12	2.85646e-11
EIF5	1983	eukaryotic translation initiation factor 5	1.59357	3.01796	up	1.7326e-12	1.08747e-11
ELK3	2004	ELK3, ETS transcription factor	2.51692	5.72358	up	7.71261e-15	7.07766e-14
EMP1	2012	epithelial membrane protein 1	1.72614	3.30841	up	0.000114458	0.000223764
EMP3	2014	epithelial membrane protein 3	2.85252	7.22262	up	4.12843e-19	8.22603e-18
ENO1	2023	enolase 1	2.86613	7.2912	up	2.57368e-17	3.46591e-16
ENO2	2026	enolase 2	2.48714	5.60667	up	3.2398e-11	1.65301e-10
ENPEP	2028	glutamyl aminopeptidase	1.95373	3.87376	up	1.0907e-07	3.25656e-07
EPB41	2035	erythrocyte membrane protein band 4.1	2.21151	4.63158	up	1.78487e-11	9.50592e-11
EPB41L2	2037	erythrocyte membrane protein band 4.1 like 2	2.6343	6.20875	up	1.09393e-20	2.98308e-19
EPHA3	2042	EPH receptor A3	1.75675	3.37936	up	3.66024e-05	7.67169e-05
EPHA4	2043	EPH receptor A4	3.01031	9.15367	up	1.59897e-09	5.72641e-09
STX2	2054	syntaxin 2	1.75986	3.38665	up	1.92121e-19	4.06667e-18
ERCC3	2071	ERCC excision repair 3, TFIIH core complex helicase subunit	1.76725	3.40405	up	1.56112e-20	4.10358e-19
FBL	2091	fibrillarin	2.37951	5.20361	up	1.62304e-20	4.25406e-19
ETS2	2114	ETS proto-oncogene 2, transcription factor	1.68488	3.21515	up	8.1219e-08	2.47183e-07
ETV1	2115	ETS variant 1	1.63571	3.10739	up	4.01227e-05	8.36655e-05
ETV5	2119	ETS variant 5	2.22534	5.04841	up	1.57404e-06	3.7539e-06
EXT1	2131	exostosin glycosyltransferase 1	2.87649	7.62966	up	4.35194e-15	3.96109e-14
EXT2	2132	exostosin glycosyltransferase 2	1.86836	3.70928	up	7.0561e-15	6.18418e-14
EZH2	2146	enhancer of zeste 2 polycomb repressive complex 2 subunit	4.94522	30.8078	up	4.18953e-24	2.3208e-22
F2R	2149	coagulation factor II thrombin receptor	2.63792	6.22433	up	3.10687e-09	1.16676e-08
FANCD2	2177	Fanconi anemia complementation group D2	1.93351	3.81983	up	1.0381e-13	7.87212e-13
BPTF	2186	bromodomain PHD finger transcription factor	1.86665	3.67359	up	4.54481e-19	8.47392e-18
FANCF	2188	Fanconi anemia complementation group F	1.91461	3.77012	up	4.3223e-20	1.04244e-18
FANCG	2189	Fanconi anemia complementation group G	2.10979	4.3163	up	4.57257e-20	1.09796e-18
FAT1	2195	FAT atypical cadherin 1	2.06132	4.17367	up	4.3821e-08	1.38548e-07
FCGRT	2217	Fc fragment of IgG receptor and transporter	3.52636	11.5223	up	1.18736e-19	2.6177e-18
FDFT1	2222	farnesyl-diphosphate farnesyltransferase 1	2.0147	4.04098	up	2.56059e-11	1.32929e-10
FEN1	2237	flap structure-specific endonuclease 1	1.95942	3.88905	up	7.2698e-14	5.63956e-13
FGF14	2259	fibroblast growth factor 14	1.89318	3.71453	up	9.29876e-07	2.43515e-06
FGFR1	2260	fibroblast growth factor receptor 1	2.19632	4.58308	up	1.86973e-13	1.36322e-12
FKBP2	2286	FK506 binding protein 2	1.59478	3.02049	up	1.18077e-22	4.78922e-21
FOXM1	2305	forkhead box M1	1.69271	3.23262	up	8.42166e-09	2.95855e-08
FLI1	2313	Fli-1 proto-oncogene, ETS transcription factor	2.58355	5.99413	up	2.32859e-18	4.00742e-17
FLNA	2316	filamin A	2.39002	5.35705	up	3.0655e-18	4.71597e-17
FMR1	2332	fragile X mental retardation 1	2.59044	6.02281	up	3.77551e-21	1.06406e-19
FN1	2335	fibronectin 1	3.97133	16.6712	up	1.57638e-09	5.55982e-09
FNTA	2339	farnesyltransferase, CAAX box, alpha	1.62826	3.09141	up	1.73693e-16	2.12216e-15
FOS	2353	Fos proto-oncogene, AP-1 transcription factor subunit	2.13728	4.39933	up	0.000328352	0.000601268
FTL	2512	ferritin light chain	1.92987	3.83056	up	5.66691e-17	7.19647e-16
FUS	2521	FUS RNA binding protein	1.63098	3.09724	up	6.37235e-20	1.48259e-18
KDSR	2531	3-ketodihydrosphingosine reductase	4.3376	24.2964	up	4.41508e-14	3.29631e-13
FYN	2534	FYN proto-oncogene, Src family tyrosine kinase	2.73133	6.7357	up	5.23472e-22	1.74098e-20
FZD2	2535	frizzled class receptor 2	3.41428	10.661	up	4.18235e-17	5.71246e-16
GAK	2580	cyclin G associated kinase	1.94802	3.95833	up	1.11248e-26	9.91263e-25
GALK2	2585	galactokinase 2	1.90164	3.73638	up	1.06283e-16	1.3514e-15
GART	2618	phosphoribosylglycinamide formyltransferase, phosphoribosylglycinamide synthetase, phosphoribosylaminoimidazole synthetase	3.04824	9.95371	up	4.28786e-17	5.53966e-16
GAS1	2619	growth arrest specific 1	3.02446	10.9523	up	5.27336e-08	1.57906e-07
GATA2	2624	GATA binding protein 2	1.85314	3.61286	up	8.3076e-07	2.18974e-06
GBP1	2633	guanylate binding protein 1	2.78992	7.7106	up	3.7165e-08	1.10897e-07
GBP3	2635	guanylate binding protein 3	1.63565	3.10728	up	9.422e-05	0.000186391
GCH1	2643	GTP cyclohydrolase 1	2.5312	5.78052	up	4.02272e-12	2.38058e-11
GDF10	2662	growth differentiation factor 10	1.92271	3.79134	up	0.00124466	0.00210115
GDI2	2665	GDP dissociation inhibitor 2	1.99782	3.99396	up	7.81923e-24	4.14662e-22
GEM	2669	GTP binding protein overexpressed in skeletal muscle	2.50176	5.66378	up	2.16208e-10	9.65231e-10
GJA1	2697	gap junction protein alpha 1	3.50365	11.3424	up	7.5002e-13	4.97119e-12
GLA	2717	galactosidase alpha	1.72913	3.31528	up	1.41416e-22	5.652e-21
GLB1	2720	galactosidase beta 1	1.63484	3.10554	up	1.09187e-15	1.15649e-14
GLG1	2734	golgi glycoprotein 1	2.81396	7.36849	up	2.54597e-16	2.75277e-15
GM2A	2760	GM2 ganglioside activator	1.79592	3.47236	up	1.35409e-14	1.19123e-13
GMDS	2762	GDP-mannose 4,6-dehydratase	2.77075	6.82461	up	7.25344e-21	2.04952e-19
GMFB	2764	glia maturation factor beta	2.8989	7.45858	up	8.34171e-30	1.5566e-27
GNAI3	2773	G protein subunit alpha i3	2.2211	4.87227	up	1.6271e-15	1.5943e-14
GNAS	2778	GNAS complex locus	2.57827	6.53672	up	6.42397e-14	4.80283e-13
GNB1	2782	G protein subunit beta 1	2.88459	7.51576	up	1.57795e-23	7.00281e-22
GP1BB	2812	glycoprotein Ib platelet beta subunit	1.91769	3.77819	up	1.28414e-12	8.23676e-12
GPM6B	2824	glycoprotein M6B	1.90882	3.75615	up	3.30655e-07	9.21578e-07
GPX7	2882	glutathione peroxidase 7	2.73933	6.6776	up	3.67863e-18	6.09482e-17
GRN	2896	granulin precursor	1.83396	3.56515	up	1.63127e-15	1.67776e-14
NR3C1	2908	nuclear receptor subfamily 3 group C member 1	2.03541	4.09939	up	2.06529e-12	1.27998e-11
GRP	2922	gastrin releasing peptide	3.31273	9.93643	up	9.0313e-07	2.36953e-06
PDIA3	2923	protein disulfide isomerase family A member 3	2.94259	7.6879	up	3.80469e-33	1.40555e-30
GSK3B	2932	glycogen synthase kinase 3 beta	1.84637	3.59594	up	6.07903e-15	5.70691e-14
GSPT1	2935	G1 to S phase transition 1	2.61012	6.10556	up	4.45562e-23	1.98704e-21
GSR	2936	glutathione-disulfide reductase	2.03215	4.09014	up	5.9928e-16	6.66239e-15
GSS	2937	glutathione synthetase	2.12582	4.36451	up	1.50904e-20	3.97816e-19
GSTA4	2941	glutathione S-transferase alpha 4	2.06961	4.19774	up	2.52902e-16	3.00923e-15
MSH6	2956	mutS homolog 6	2.38834	5.32642	up	1.24499e-11	6.47916e-11
GTF2E2	2961	general transcription factor IIE subunit 2	2.62783	6.18094	up	5.37152e-28	6.64453e-26
GTF2H1	2965	general transcription factor IIH subunit 1	2.15434	4.45164	up	1.1593e-19	2.56515e-18
GTF2H2	2966	general transcription factor IIH subunit 2	2.68818	6.83057	up	1.06941e-09	4.11065e-09
GTF2I	2969	general transcription factor IIi	1.75541	3.37622	up	1.56286e-20	4.10617e-19
GUK1	2987	guanylate kinase 1	1.77547	3.42349	up	4.89412e-22	1.73195e-20
GUSB	2990	glucuronidase beta	3.01007	8.05603	up	9.38773e-32	2.75954e-29
HIST1H2AD	3013	histone cluster 1 H2A family member d	1.76306	3.39417	up	5.39919e-08	1.68599e-07
H2AFX	3014	H2A histone family member X	2.82955	7.10852	up	8.1816e-22	2.76129e-20
H2AFZ	3015	H2A histone family member Z	1.73926	3.33863	up	4.05638e-11	2.03433e-10
HIST1H2BD	3017	histone cluster 1 H2B family member d	1.69788	3.24424	up	1.64389e-06	4.16514e-06
H3F3A	3020	H3 histone family member 3A	1.82599	3.54904	up	2.60771e-28	3.46723e-26
H3F3B	3021	H3 histone family member 3B	1.75919	3.39871	up	2.34988e-07	6.41309e-07
HARS	3035	histidyl-tRNA synthetase	2.01822	4.05085	up	2.26737e-26	2.00921e-24
HDAC1	3065	histone deacetylase 1	2.95873	7.77441	up	2.43589e-23	1.15509e-21
HELLS	3070	helicase, lymphoid specific	2.94901	7.73087	up	1.03998e-19	2.18636e-18
NCKAP1L	3071	NCK associated protein 1 like	2.53076	6.88248	up	2.52626e-07	6.69846e-07
HEXB	3074	hexosaminidase subunit beta	1.98729	3.96492	up	3.84654e-16	4.42571e-15
CFH	3075	complement factor H	1.79927	3.48045	up	1.64134e-05	3.61972e-05
HIF1A	3091	hypoxia inducible factor 1 alpha subunit	3.26874	9.63803	up	8.35761e-24	4.398e-22
UBE2K	3093	ubiquitin conjugating enzyme E2 K	1.58527	3.00063	up	5.09954e-17	6.87081e-16
HLA-A	3105	major histocompatibility complex, class I, A	1.74564	3.35343	up	1.65507e-13	1.21578e-12
HLA-B	3106	major histocompatibility complex, class I, B	1.70191	3.25388	up	3.69174e-08	1.16631e-07
MR1	3140	major histocompatibility complex, class I-related	2.98729	7.92985	up	8.31866e-20	1.89273e-18
HMGB2	3148	high mobility group box 2	2.73971	6.67937	up	5.63078e-15	5.31256e-14
HMGN1	3150	high mobility group nucleosome binding domain 1	3.3502	10.1996	up	2.31949e-27	2.35042e-25
HMGCR	3156	3-hydroxy-3-methylglutaryl-CoA reductase	2.40359	5.29795	up	2.32587e-16	2.65575e-15
HMMR	3161	hyaluronan mediated motility receptor	2.22645	4.67982	up	2.14067e-13	1.54571e-12
HNMT	3176	histamine N-methyltransferase	2.04893	4.23337	up	2.54783e-11	1.30678e-10
HNRNPA1	3178	heterogeneous nuclear ribonucleoprotein A1	1.9211	3.81236	up	2.29044e-12	1.27668e-11
HNRNPC	3183	heterogeneous nuclear ribonucleoprotein C (C1/C2)	1.75584	3.37768	up	7.30688e-22	2.48323e-20
HNRNPD	3184	heterogeneous nuclear ribonucleoprotein D	2.76339	6.78991	up	1.42636e-16	1.77081e-15
HOXC6	3223	homeobox C6	2.48129	5.58395	up	1.17064e-18	2.13705e-17
HOXD10	3236	homeobox D10	3.62159	14.7014	up	1.38775e-10	6.09293e-10
HOXD11	3237	homeobox D11	2.3759	5.19061	up	3.46499e-10	1.49999e-09
HOXD13	3239	homeobox D13	2.81949	7.38648	up	2.24825e-09	8.23224e-09
HPRT1	3251	hypoxanthine phosphoribosyltransferase 1	1.86568	3.6444	up	6.88447e-15	6.38738e-14
AGFG1	3267	ArfGAP with FG repeats 1	1.72042	3.29533	up	2.91707e-17	4.10319e-16
PRMT2	3275	protein arginine methyltransferase 2	1.8449	3.61065	up	1.48903e-17	2.03062e-16
HES1	3280	hes family bHLH transcription factor 1	1.7521	3.36849	up	3.96717e-07	1.09388e-06
DNAJA1	3301	DnaJ heat shock protein family (Hsp40) member A1	2.73581	6.73804	up	5.5745e-24	2.87933e-22
HSPA4	3308	heat shock protein family A (Hsp70) member 4	1.74703	3.36244	up	2.24713e-11	1.1204e-10
HSPA5	3309	heat shock protein family A (Hsp70) member 5	1.7719	3.41505	up	2.54249e-14	2.13666e-13
IGSF3	3321	immunoglobulin superfamily member 3	1.6164	3.06608	up	4.34919e-08	1.37523e-07
HSPD1	3329	heat shock protein family D (Hsp60) member 1	2.81153	9.19843	up	9.69266e-13	6.03446e-12
TNC	3371	tenascin C	3.6881	12.8893	up	7.23795e-12	4.10216e-11
ICAM2	3384	intercellular adhesion molecule 2	1.71193	3.27598	up	1.16939e-12	7.54591e-12
ID2	3398	inhibitor of DNA binding 2	4.17948	21.2694	up	3.02969e-16	3.25976e-15
ID3	3399	inhibitor of DNA binding 3, HLH protein	1.97609	3.93426	up	3.87726e-09	1.43323e-08
ID4	3400	inhibitor of DNA binding 4, HLH protein	3.46205	12.4347	up	7.31065e-10	2.88399e-09
IDI1	3422	isopentenyl-diphosphate delta isomerase 1	1.65746	3.1546	up	5.45256e-14	4.34195e-13
IFI16	3428	interferon gamma inducible protein 16	3.58963	12.1698	up	6.53398e-19	1.20945e-17
SP110	3431	SP110 nuclear body protein	1.71882	3.29168	up	5.5642e-14	4.41606e-13
IFIT3	3437	interferon induced protein with tetratricopeptide repeats 3	2.08662	4.24751	up	3.22561e-07	9.00212e-07
IFNGR1	3459	interferon gamma receptor 1	2.73463	6.65587	up	3.55256e-20	8.71015e-19
IGF1	3479	insulin like growth factor 1	1.8914	3.71217	up	1.30822e-07	3.76926e-07
IGF1R	3480	insulin like growth factor 1 receptor	2.49734	5.64643	up	3.15365e-17	4.40987e-16
IGFBP2	3485	insulin like growth factor binding protein 2	3.18806	9.11386	up	8.16119e-13	5.3806e-12
IGFBP3	3486	insulin like growth factor binding protein 3	2.04499	4.12671	up	3.65455e-09	1.35622e-08
IGFBP4	3487	insulin like growth factor binding protein 4	2.46051	5.50412	up	2.20658e-13	1.59036e-12
IGFBP7	3490	insulin like growth factor binding protein 7	1.65164	3.14191	up	1.35668e-06	3.47756e-06
CYR61	3491	cysteine rich angiogenic inducer 61	1.93784	3.83131	up	0.000308713	0.000567662
IGH	3492	immunoglobulin heavy locus	2.0222	4.06204	up	0.00326088	0.00518733
IL1RAP	3556	interleukin 1 receptor accessory protein	1.60535	3.04269	up	5.17353e-07	1.40455e-06
ILF2	3608	interleukin enhancer binding factor 2	2.18646	4.55188	up	8.19728e-19	1.54334e-17
ILF3	3609	interleukin enhancer binding factor 3	1.83192	3.56709	up	2.4553e-14	1.9166e-13
IMPDH2	3615	inosine monophosphate dehydrogenase 2	1.84888	3.60221	up	2.31647e-12	1.42307e-11
INHBA	3624	inhibin beta A subunit	2.82868	7.10422	up	1.19824e-08	4.11311e-08
INPP4A	3631	inositol polyphosphate-4-phosphatase type I A	2.02255	4.06301	up	1.37256e-19	2.9958e-18
IREB2	3658	iron responsive element binding protein 2	2.00898	4.02498	up	5.58548e-17	7.47763e-16
IRF3	3661	interferon regulatory factor 3	1.96574	3.90614	up	8.56701e-21	2.3898e-19
IRS1	3667	insulin receptor substrate 1	1.82199	3.53568	up	1.46497e-09	5.77737e-09
ITGA5	3678	integrin subunit alpha 5	1.96659	3.90844	up	1.55559e-17	2.29003e-16
ITGB2	3689	integrin subunit beta 2	2.3877	5.23321	up	4.92292e-09	1.78987e-08
EIF6	3692	eukaryotic translation initiation factor 6	1.99411	3.9837	up	1.98682e-24	1.17437e-22
ITPR1	3708	inositol 1,4,5-trisphosphate receptor type 1	1.8146	3.51761	up	2.31113e-10	1.02641e-09
JAK1	3716	Janus kinase 1	2.91926	8.2559	up	2.43487e-11	1.13442e-10
JARID2	3720	jumonji and AT-rich interaction domain containing 2	1.87292	3.66273	up	2.0561e-12	1.27442e-11
JUNB	3726	JunB proto-oncogene, AP-1 transcription factor subunit	2.5412	5.82073	up	1.13737e-10	5.3141e-10
KIF2A	3796	kinesin family member 2A	2.94025	7.67547	up	2.54043e-20	6.39788e-19
KIT	3815	KIT proto-oncogene receptor tyrosine kinase	2.58567	6.00295	up	9.31435e-12	5.18491e-11
KIF11	3832	kinesin family member 11	2.61056	6.10739	up	2.55465e-14	2.14555e-13
KPNB1	3837	karyopherin subunit beta 1	1.7861	3.4714	up	1.53663e-22	5.68399e-21
KPNA2	3838	karyopherin subunit alpha 2	3.50091	11.3638	up	4.88016e-23	2.02465e-21
KPNA5	3841	karyopherin subunit alpha 5	2.24274	4.73296	up	1.64018e-17	2.40735e-16
TNPO1	3842	transportin 1	2.17228	4.69764	up	4.12835e-16	4.23981e-15
KRAS	3845	KRAS proto-oncogene, GTPase	2.61501	7.15671	up	6.82639e-17	8.50382e-16
KRT17	3872	keratin 17	2.21459	4.66678	up	8.25759e-08	2.50969e-07
KRT18	3875	keratin 18	1.83343	3.56383	up	4.916e-07	1.33829e-06
LAMA4	3910	laminin subunit alpha 4	1.96061	3.89228	up	2.70639e-07	7.62938e-07
LAMB1	3912	laminin subunit beta 1	3.76176	13.8974	up	2.50033e-20	5.96559e-19
LAMP1	3916	lysosomal associated membrane protein 1	1.99802	3.99452	up	1.08555e-17	1.64868e-16
LAMP2	3920	lysosomal associated membrane protein 2	2.2284	4.68673	up	5.84842e-16	6.23654e-15
RPSA	3921	ribosomal protein SA	1.75845	3.38335	up	1.05482e-26	9.99521e-25
STMN1	3925	stathmin 1	3.68594	12.87	up	2.96109e-28	3.84555e-26
LASP1	3927	LIM and SH3 protein 1	2.7747	6.84332	up	2.32104e-28	3.14116e-26
LBR	3930	lamin B receptor	1.96357	3.90025	up	1.99987e-14	1.70848e-13
LDLR	3949	low density lipoprotein receptor	2.7614	6.78053	up	2.73056e-14	2.28033e-13
LGALS3BP	3959	galectin 3 binding protein	3.40276	10.5762	up	4.59105e-18	7.45739e-17
LGALS8	3964	galectin 8	2.51949	5.82985	up	3.44201e-22	1.18094e-20
LIPA	3988	lipase A, lysosomal acid type	2.16553	4.48631	up	4.11249e-11	2.06039e-10
FADS1	3992	fatty acid desaturase 1	3.42504	11.2409	up	3.06498e-16	3.32554e-15
LMNB1	4001	lamin B1	1.84589	3.59475	up	8.78762e-15	7.99174e-14
LOX	4015	lysyl oxidase	2.61359	6.12025	up	8.16657e-08	2.48474e-07
LOXL1	4016	lysyl oxidase like 1	2.26028	4.79084	up	1.29271e-07	3.82028e-07
LOXL2	4017	lysyl oxidase like 2	2.97196	7.84599	up	5.29901e-11	2.61365e-10
LSAMP	4045	limbic system associated membrane protein	2.78826	8.2693	up	1.27922e-09	4.86299e-09
LTA4H	4048	leukotriene A4 hydrolase	1.92079	3.78631	up	2.45603e-15	2.45222e-14
LTBP3	4054	latent transforming growth factor beta binding protein 3	2.40042	5.27956	up	5.27192e-15	4.99726e-14
LUM	4060	lumican	2.34575	5.08326	up	2.68879e-05	5.74436e-05
LY6E	4061	lymphocyte antigen 6 family member E	2.70087	6.50195	up	1.16275e-17	1.75909e-16
LY6H	4062	lymphocyte antigen 6 family member H	1.96642	3.90798	up	1.80752e-06	4.55335e-06
CAPRIN1	4076	cell cycle associated protein 1	2.36892	5.41719	up	3.45839e-12	1.82913e-11
NBR1	4077	NBR1, autophagy cargo receptor	1.64569	3.12898	up	1.1994e-14	1.06595e-13
MARCKS	4082	myristoylated alanine rich protein kinase C substrate	2.42037	5.47946	up	8.7836e-07	2.13257e-06
MAD2L1	4085	mitotic arrest deficient 2 like 1	3.22002	9.31802	up	1.23935e-16	1.55487e-15
SMAD4	4089	SMAD family member 4	1.68661	3.219	up	1.77759e-14	1.53417e-13
SMAD5	4090	SMAD family member 5	1.71077	3.27336	up	4.05447e-19	8.09636e-18
SMAD9	4093	SMAD family member 9	2.3765	5.19277	up	1.04324e-08	3.61234e-08
MAN2B1	4125	mannosidase alpha class 2B member 1	1.85716	3.62293	up	1.15117e-16	1.45392e-15
MAP1A	4130	microtubule associated protein 1A	1.60766	3.04757	up	2.08214e-13	1.50703e-12
MAP1B	4131	microtubule associated protein 1B	2.64727	6.26482	up	2.41074e-10	1.06778e-09
MAPT	4137	microtubule associated protein tau	1.688	3.22209	up	1.20213e-05	2.69702e-05
MARS	4141	methionyl-tRNA synthetase	1.63608	3.1082	up	1.43824e-16	1.78312e-15
MATN2	4147	matrilin 2	1.85603	3.6201	up	5.35282e-05	0.00010976
MCAM	4162	melanoma cell adhesion molecule	2.27434	5.03761	up	2.69845e-11	1.32869e-10
MCM2	4171	minichromosome maintenance complex component 2	1.94292	3.84483	up	1.1203e-12	7.24794e-12
MCM3	4172	minichromosome maintenance complex component 3	2.34773	5.09022	up	2.15059e-18	3.7269e-17
MCM5	4174	minichromosome maintenance complex component 5	3.22903	9.37637	up	4.04282e-22	1.45326e-20
MCM6	4175	minichromosome maintenance complex component 6	2.63466	6.2103	up	2.98753e-22	1.10442e-20
MCM7	4176	minichromosome maintenance complex component 7	2.26107	4.80433	up	1.18206e-19	2.48502e-18
MDK	4192	midkine	1.63223	3.09991	up	7.02706e-08	2.15979e-07
MDM4	4194	MDM4, p53 regulator	1.95193	3.90651	up	4.29833e-17	5.55059e-16
MEA1	4201	male-enhanced antigen 1	1.99857	3.99604	up	3.03167e-27	3.18762e-25
MEIS1	4211	Meis homeobox 1	2.00214	4.03152	up	1.83057e-06	4.46852e-06
MEIS2	4212	Meis homeobox 2	1.66564	3.17254	up	2.25261e-06	5.60513e-06
MEN1	4221	menin 1	1.87118	3.65831	up	1.30539e-20	3.48838e-19
MEST	4232	mesoderm specific transcript	2.25981	4.78928	up	8.1078e-07	2.1411e-06
MFAP2	4237	microfibril associated protein 2	2.48115	5.58341	up	6.11302e-10	2.55918e-09
MFAP4	4239	microfibril associated protein 4	2.98357	7.90943	up	2.70125e-12	1.64229e-11
MGAT2	4247	mannosyl (alpha-1,6-)-glycoprotein beta-1,2-N-acetylglucosaminyltransferase	3.01002	8.05578	up	8.37354e-27	8.05391e-25
MGP	4256	matrix Gla protein	1.75871	3.38395	up	3.07282e-05	6.50557e-05
CD99	4267	CD99 molecule (Xg blood group)	3.18835	9.17109	up	7.14727e-26	5.36736e-24
MID1	4281	midline 1	1.60957	3.0516	up	1.72261e-07	4.99876e-07
MIF	4282	macrophage migration inhibitory factor	3.80715	13.998	up	3.2511e-27	3.41178e-25
ATXN3	4287	ataxin 3	2.15184	4.44804	up	3.61494e-20	8.40361e-19
MKI67	4288	marker of proliferation Ki-67	1.89542	3.7203	up	1.96292e-10	8.82586e-10
MKLN1	4289	muskelin 1	2.13959	4.40638	up	1.24643e-17	1.87199e-16
KMT2A	4297	lysine methyltransferase 2A	1.96027	3.89142	up	3.04425e-22	1.12544e-20
MLLT3	4300	MLLT3, super elongation complex subunit	1.95771	4.01234	up	1.1676e-09	4.47003e-09
MMP2	4313	matrix metallopeptidase 2	1.87845	3.6768	up	5.19235e-06	1.2269e-05
MMP9	4318	matrix metallopeptidase 9	3.33891	10.1184	up	7.17954e-09	2.54765e-08
MYO1B	4430	myosin IB	1.99593	3.98874	up	4.44962e-09	1.63004e-08
MSH2	4436	mutS homolog 2	2.06616	4.18771	up	3.30967e-15	3.2383e-14
MSH5	4439	mutS homolog 5	1.92832	3.80611	up	1.78174e-15	1.8189e-14
MSN	4478	moesin	2.50716	5.68501	up	5.99273e-19	1.16313e-17
MSX1	4487	msh homeobox 1	2.22439	4.67312	up	1.52414e-08	5.15192e-08
NUDT1	4521	nudix hydrolase 1	2.44309	5.43807	up	2.17979e-19	4.56802e-18
MYC	4609	MYC proto-oncogene, bHLH transcription factor	3.23542	9.41799	up	5.87147e-15	5.5282e-14
MYCN	4613	MYCN proto-oncogene, bHLH transcription factor	1.93458	3.82266	up	2.9543e-11	1.51825e-10
MYD88	4615	myeloid differentiation primary response 88	1.86862	3.65183	up	7.48902e-22	2.54009e-20
MYH10	4628	myosin heavy chain 10	2.91883	7.56923	up	1.94814e-14	1.60596e-13
MYL6	4637	myosin light chain 6	1.94512	3.8507	up	1.39515e-22	5.58417e-21
MYLK	4638	myosin light chain kinase	2.4386	5.45489	up	4.936e-09	1.71554e-08
MYO1D	4642	myosin ID	2.67981	6.4077	up	5.04961e-16	5.68783e-15
MYO10	4651	myosin X	2.51064	7.28422	up	4.16678e-07	1.10652e-06
PPP1R12A	4659	protein phosphatase 1 regulatory subunit 12A	2.54737	6.24927	up	3.11431e-17	4.12588e-16
NAB1	4664	NGFI-A binding protein 1	2.84616	7.19083	up	4.16694e-20	1.00943e-18
NAB2	4665	NGFI-A binding protein 2	1.66675	3.17499	up	2.36352e-13	1.69654e-12
NACA	4666	nascent polypeptide-associated complex alpha subunit	1.94716	3.87856	up	7.07307e-11	3.16361e-10
HNRNPM	4670	heterogeneous nuclear ribonucleoprotein M	1.78792	3.45368	up	1.48599e-18	2.51416e-17
NAIP	4671	NLR family apoptosis inhibitory protein	3.3048	10.1776	up	3.18371e-16	3.53947e-15
NAP1L1	4673	nucleosome assembly protein 1 like 1	2.0334	4.1353	up	3.63265e-18	5.84383e-17
NAP1L3	4675	nucleosome assembly protein 1 like 3	1.88438	3.69193	up	1.06258e-07	3.17937e-07
NASP	4678	nuclear autoantigenic sperm protein	2.97022	7.83657	up	3.12338e-23	1.43626e-21
NBN	4683	nibrin	1.92352	3.81329	up	1.2693e-14	1.05414e-13
NDN	4692	necdin, MAGE family member	1.84649	3.59625	up	1.25799e-10	5.83975e-10
SEPT2	4735	septin 2	1.96586	3.92106	up	2.76019e-22	9.68717e-21
NEFH	4744	neurofilament heavy	2.84133	8.34147	up	5.56312e-10	2.26515e-09
NEK2	4751	NIMA related kinase 2	2.40726	5.30467	up	8.67057e-12	4.85174e-11
NELL2	4753	neural EGFL like 2	3.57038	11.8793	up	1.22063e-09	4.88063e-09
NFYA	4800	nuclear transcription factor Y subunit alpha	1.63661	3.10934	up	1.14534e-09	4.60081e-09
NKTR	4820	natural killer cell triggering receptor	2.37318	5.44635	up	2.78039e-19	5.4336e-18
NKX2-2	4821	NK2 homeobox 2	6.63379	99.3049	up	2.46625e-23	1.16848e-21
NME1	4830	NME/NM23 nucleoside diphosphate kinase 1	2.87217	7.32164	up	2.00854e-24	1.1839e-22
NME2	4831	NME/NM23 nucleoside diphosphate kinase 2	1.66001	3.16018	up	6.81463e-23	2.91998e-21
NME4	4833	NME/NM23 nucleoside diphosphate kinase 4	2.11069	4.31899	up	3.34e-17	4.64431e-16
NNMT	4837	nicotinamide N-methyltransferase	2.59686	6.04967	up	2.46319e-06	6.095e-06
NONO	4841	non-POU domain containing octamer binding	2.19524	4.57967	up	2.8705e-27	3.0534e-25
CNOT3	4849	CCR4-NOT transcription complex subunit 3	1.67283	3.1884	up	3.03261e-16	3.55277e-15
CNOT4	4850	CCR4-NOT transcription complex subunit 4	1.76266	3.39322	up	4.23666e-21	1.25414e-19
NPY	4852	neuropeptide Y	2.19151	4.56785	up	3.56006e-05	7.47232e-05
NOTCH2	4853	notch 2	1.9761	3.93454	up	3.32901e-12	1.9235e-11
NPC1	4864	NPC intracellular cholesterol transporter 1	1.77303	3.4177	up	4.4524e-20	1.07193e-18
NPM1	4869	nucleophosmin 1	2.41942	6.89151	up	1.32472e-13	9.16591e-13
NPY1R	4886	neuropeptide Y receptor Y1	5.58366	47.9565	up	1.39086e-14	1.22043e-13
NPY5R	4889	neuropeptide Y receptor Y5	1.66236	3.16534	up	0.000924693	0.00159121
NRAS	4893	NRAS proto-oncogene, GTPase	3.01679	8.09367	up	1.39863e-25	1.05186e-23
ROR1	4919	receptor tyrosine kinase like orphan receptor 1	1.62763	3.09004	up	7.84162e-06	1.80477e-05
DDR2	4921	discoidin domain receptor tyrosine kinase 2	2.97319	8.34055	up	8.08469e-15	6.83005e-14
NUCB2	4925	nucleobindin 2	1.78827	3.45399	up	5.73832e-09	2.06532e-08
OAS1	4938	2'-5'-oligoadenylate synthetase 1	1.88134	3.70085	up	5.61386e-08	1.73795e-07
OGG1	4968	8-oxoguanine DNA glycosylase	1.7712	3.41338	up	7.57367e-17	9.88518e-16
ORC5	5001	origin recognition complex subunit 5	2.09666	4.27719	up	9.0522e-17	1.16509e-15
P2RX7	5027	purinergic receptor P2X 7	2.43553	5.40961	up	2.46443e-10	1.09006e-09
PABPC3	5042	poly(A) binding protein cytoplasmic 3	3.16175	8.94913	up	1.20022e-34	6.0761e-32
PAFAH1B2	5049	platelet activating factor acetylhydrolase 1b catalytic subunit 2	1.83166	3.55947	up	1.57554e-20	4.13749e-19
PAFAH1B3	5050	platelet activating factor acetylhydrolase 1b catalytic subunit 3	2.28089	4.85977	up	2.2205e-16	2.66416e-15
PAPPA	5069	pappalysin 1	3.71451	15.4594	up	1.11729e-09	4.0793e-09
PAWR	5074	pro-apoptotic WT1 regulator	2.15248	4.44941	up	2.68957e-08	8.52418e-08
PAX7	5081	paired box 7	4.61282	24.4679	up	3.63115e-18	6.02894e-17
PAX9	5083	paired box 9	1.97965	3.94396	up	9.33898e-05	0.000184903
PCBP2	5094	poly(rC) binding protein 2	1.64877	3.13659	up	1.38997e-10	6.10197e-10
PCDHGC3	5098	protocadherin gamma subfamily C, 3	1.74347	3.34839	up	8.52408e-12	4.77612e-11
PCDH7	5099	protocadherin 7	3.52262	11.4925	up	3.11794e-11	1.59607e-10
PCDH8	5100	protocadherin 8	5.08573	33.9592	up	2.02153e-12	1.25442e-11
PCNA	5111	proliferating cell nuclear antigen	2.95116	7.7337	up	1.19195e-20	3.2135e-19
PCOLCE	5118	procollagen C-endopeptidase enhancer	2.04278	4.12039	up	1.51738e-08	5.13129e-08
CDK17	5128	cyclin dependent kinase 17	2.20583	4.61339	up	1.06553e-19	2.36916e-18
PDCD2	5134	programmed cell death 2	2.81016	7.01361	up	1.07788e-22	4.40532e-21
PDE8A	5151	phosphodiesterase 8A	1.72195	3.29882	up	3.29803e-10	1.43122e-09
PDE9A	5152	phosphodiesterase 9A	2.07223	4.20537	up	7.2864e-14	5.65084e-13
ENPP1	5167	ectonucleotide pyrophosphatase/phosphodiesterase 1	3.58632	12.7104	up	1.74244e-07	4.84506e-07
ENPP2	5168	ectonucleotide pyrophosphatase/phosphodiesterase 2	1.96434	3.90235	up	7.88097e-06	1.81367e-05
ENPP3	5169	ectonucleotide pyrophosphatase/phosphodiesterase 3	1.94338	3.95743	up	3.58706e-06	8.30892e-06
PEG3	5178	paternally expressed 3	3.55572	12.5883	up	4.31302e-07	1.14189e-06
PENK	5179	proenkephalin	2.19205	4.56953	up	0.00205371	0.00336117
PFAS	5198	phosphoribosylformylglycinamidine synthase	2.07683	4.2188	up	2.78533e-21	8.53631e-20
ATP8B1	5205	ATPase phospholipid transporting 8B1	2.14108	4.61589	up	1.57056e-08	5.06908e-08
PFKP	5214	phosphofructokinase, platelet	2.49038	5.61925	up	2.22468e-14	1.8861e-13
PFN1	5216	profilin 1	1.71343	3.27941	up	1.18443e-20	3.19479e-19
CDK14	5218	cyclin dependent kinase 14	2.72446	6.60911	up	1.63831e-24	9.86504e-23
PGAM1	5223	phosphoglycerate mutase 1	2.84376	7.1789	up	5.06186e-27	5.05954e-25
PGD	5226	phosphogluconate dehydrogenase	2.34902	5.09479	up	1.90548e-17	2.77007e-16
SERPINE2	5270	serpin family E member 2	3.40495	10.5924	up	1.85359e-12	1.1585e-11
PIK3C2A	5286	phosphatidylinositol-4-phosphate 3-kinase catalytic subunit type 2 alpha	1.97546	4.02362	up	3.44017e-13	2.29393e-12
PIK3C3	5289	phosphatidylinositol 3-kinase catalytic subunit type 3	1.7357	3.33042	up	9.78669e-16	1.04611e-14
PIK3R1	5295	phosphoinositide-3-kinase regulatory subunit 1	1.66203	3.16462	up	1.12656e-09	4.53096e-09
PKP1	5317	plakophilin 1	3.71592	13.1403	up	2.09901e-08	6.96381e-08
PLAGL1	5325	PLAG1 like zinc finger 1	2.6048	6.08305	up	1.31127e-09	5.21372e-09
PLGLB2	5342	plasminogen-like B2	1.64749	3.13288	up	6.23606e-10	2.6077e-09
PLOD2	5352	procollagen-lysine,2-oxoglutarate 5-dioxygenase 2	2.89694	7.45176	up	1.5504e-15	1.58734e-14
PLP2	5355	proteolipid protein 2	2.44381	5.44076	up	6.7281e-19	1.29028e-17
PLTP	5360	phospholipid transfer protein	3.29853	9.8391	up	3.82811e-17	5.26017e-16
PMAIP1	5366	phorbol-12-myristate-13-acetate-induced protein 1	2.14705	4.42922	up	3.79063e-07	1.04864e-06
PMS1	5378	PMS1 homolog 1, mismatch repair system component	2.18855	4.55846	up	6.01846e-19	1.16729e-17
EXOSC10	5394	exosome component 10	2.4419	5.43355	up	1.60919e-27	1.80292e-25
PNN	5411	pinin, desmosome associated protein	2.54626	6.06452	up	1.90185e-14	1.51472e-13
POLD1	5424	DNA polymerase delta 1, catalytic subunit	1.62222	3.07848	up	4.48396e-14	3.62181e-13
PON2	5445	paraoxonase 2	2.08274	4.2362	up	1.21384e-13	8.781e-13
POR	5447	cytochrome p450 oxidoreductase	1.60422	3.04031	up	9.1613e-16	9.84849e-15
POU3F1	5453	POU class 3 homeobox 1	2.06753	4.19167	up	3.10811e-09	1.16714e-08
POU3F2	5454	POU class 3 homeobox 2	1.7966	3.474	up	0.000196846	0.000372213
POU4F2	5458	POU class 4 homeobox 2	2.2544	4.77134	up	7.13991e-05	0.000143668
MED1	5469	mediator complex subunit 1	2.08117	4.36533	up	1.43459e-18	2.43284e-17
PPAT	5471	phosphoribosyl pyrophosphate amidotransferase	2.36655	5.15706	up	1.36002e-15	1.41867e-14
PPIA	5478	peptidylprolyl isomerase A	3.20411	9.23483	up	1.20746e-25	7.82205e-24
PPIB	5479	peptidylprolyl isomerase B	3.93492	15.766	up	5.2119e-28	6.16792e-26
PPP2R2A	5520	protein phosphatase 2 regulatory subunit Balpha	3.37254	10.357	up	9.87402e-27	9.37261e-25
PPT1	5538	palmitoyl-protein thioesterase 1	1.62807	3.09099	up	1.36064e-12	8.69585e-12
PRCP	5547	prolylcarboxypeptidase	3.04012	8.22559	up	3.72455e-22	1.35129e-20
PRKACB	5567	protein kinase cAMP-activated catalytic subunit beta	2.29645	4.91247	up	2.94794e-16	3.46398e-15
PRKCB	5579	protein kinase C beta	4.39567	30.9645	up	5.96921e-09	1.96358e-08
PRKCI	5584	protein kinase C iota	1.95185	3.86871	up	1.91598e-21	6.11181e-20
PKN2	5586	protein kinase N2	1.77048	3.41168	up	9.94718e-19	1.83427e-17
PRKCSH	5589	protein kinase C substrate 80K-H	2.26563	4.80865	up	7.38235e-21	2.08379e-19
PRKCZ	5590	protein kinase C zeta	2.03647	4.10239	up	2.38301e-11	1.24418e-10
PRKDC	5591	protein kinase, DNA-activated, catalytic polypeptide	2.40562	5.29863	up	2.22794e-16	2.6725e-15
EIF2AK2	5610	eukaryotic translation initiation factor 2 alpha kinase 2	1.68983	3.22618	up	3.55892e-11	1.80271e-10
DNAJC3	5611	DnaJ heat shock protein family (Hsp40) member C3	2.267	5.3103	up	9.67349e-14	7.33077e-13
PRKX	5613	protein kinase, X-linked	1.84049	3.58131	up	3.60075e-13	2.50887e-12
PROS1	5627	protein S	1.89582	3.72134	up	1.93818e-10	8.72538e-10
PRPS2	5634	phosphoribosyl pyrophosphate synthetase 2	2.5071	5.68475	up	2.78429e-21	8.53631e-20
PRPSAP2	5636	phosphoribosyl pyrophosphate synthetase associated protein 2	1.77935	3.43272	up	2.09593e-20	5.37753e-19
LGMN	5641	legumain	1.77504	3.42248	up	1.49609e-08	5.06275e-08
HTRA1	5654	HtrA serine peptidase 1	1.77701	3.42715	up	1.45485e-06	3.7125e-06
PSEN1	5663	presenilin 1	1.65737	3.15442	up	1.39428e-16	1.73334e-15
PSMB4	5692	proteasome subunit beta 4	2.04168	4.11725	up	3.52533e-22	1.28756e-20
PSMB7	5695	proteasome subunit beta 7	1.67897	3.20199	up	7.52992e-19	1.42852e-17
PSMB8	5696	proteasome subunit beta 8	2.1095	4.31543	up	2.80433e-10	1.23016e-09
PSMB9	5698	proteasome subunit beta 9	1.67091	3.18416	up	2.02909e-06	5.07829e-06
PSME2	5721	proteasome activator subunit 2	1.6145	3.06207	up	3.29728e-14	2.71832e-13
PTBP1	5725	polypyrimidine tract binding protein 1	2.89974	7.77217	up	9.0569e-28	9.20148e-26
PTCH1	5727	patched 1	3.13696	8.79668	up	1.1686e-19	2.58362e-18
PTEN	5728	phosphatase and tensin homolog	1.87266	3.6621	up	4.88291e-15	4.41677e-14
PTGER3	5733	prostaglandin E receptor 3	2.90218	8.11116	up	1.41189e-08	4.59207e-08
PTGFRN	5738	prostaglandin F2 receptor inhibitor	3.56801	11.8598	up	3.37195e-21	1.01745e-19
PTK2	5747	protein tyrosine kinase 2	1.85848	3.62952	up	3.00166e-15	2.82083e-14
TWF1	5756	twinfilin actin binding protein 1	3.52481	12.5914	up	3.48019e-21	9.85394e-20
PTMA	5757	prothymosin alpha	2.90081	7.83487	up	2.72875e-28	3.21644e-26
PTN	5764	pleiotrophin	2.57374	5.95349	up	1.77577e-06	4.47896e-06
PTPN2	5771	protein tyrosine phosphatase, non-receptor type 2	1.94223	3.95632	up	9.02003e-20	1.92199e-18
PTPN13	5783	protein tyrosine phosphatase, non-receptor type 13	4.98734	32.1666	up	1.68251e-18	2.88262e-17
PTPRA	5786	protein tyrosine phosphatase, receptor type A	2.61363	6.12044	up	4.12541e-28	5.23333e-26
PTPRC	5788	protein tyrosine phosphatase, receptor type C	2.12479	4.3614	up	2.61055e-06	6.43545e-06
PTPRF	5792	protein tyrosine phosphatase, receptor type F	3.49614	11.2834	up	1.27812e-22	5.14589e-21
PTPRG	5793	protein tyrosine phosphatase, receptor type G	1.99107	3.98597	up	3.86416e-10	1.60326e-09
PTPRK	5796	protein tyrosine phosphatase, receptor type K	2.65351	6.29196	up	2.35758e-14	1.99167e-13
PTPRS	5802	protein tyrosine phosphatase, receptor type S	1.92916	3.80833	up	3.01162e-15	2.96631e-14
PURB	5814	purine rich element binding protein B	1.8625	3.63638	up	2.63079e-20	6.59809e-19
PWP2	5822	PWP2, small subunit processome component	1.69265	3.23251	up	7.01321e-17	9.19979e-16
ALDH18A1	5832	aldehyde dehydrogenase 18 family member A1	3.19433	9.15353	up	2.25096e-29	3.84598e-27
RAB13	5872	RAB13, member RAS oncogene family	3.12172	8.70426	up	1.43467e-27	1.63418e-25
RALA	5898	RAS like proto-oncogene A	1.77384	3.41962	up	1.67691e-12	1.05482e-11
RAN	5901	RAN, member RAS oncogene family	1.83323	3.56333	up	1.02838e-16	1.31156e-15
RANBP1	5902	RAN binding protein 1	1.99034	3.9733	up	3.41796e-17	4.73985e-16
RANBP2	5903	RAN binding protein 2	2.71534	6.56747	up	9.57266e-18	1.46607e-16
RAP1B	5908	RAP1B, member of RAS oncogene family	2.09674	4.27742	up	2.55329e-21	7.91391e-20
RAP1GAP	5909	RAP1 GTPase activating protein	1.62203	3.07808	up	2.30112e-08	7.58736e-08
RAP1GDS1	5910	Rap1 GTPase-GDP dissociation stimulator 1	2.1769	4.6191	up	4.39871e-18	6.79556e-17
RAP2A	5911	RAP2A, member of RAS oncogene family	2.1634	4.47969	up	1.17492e-18	2.14414e-17
RAP2B	5912	RAP2B, member of RAS oncogene family	1.94596	3.85293	up	2.6358e-16	3.1227e-15
RARRES2	5919	retinoic acid receptor responder 2	3.11847	8.68468	up	2.90275e-10	1.27098e-09
RASA2	5922	RAS p21 protein activator 2	2.40289	5.29245	up	7.06494e-18	1.05976e-16
KDM5A	5927	lysine demethylase 5A	2.84143	7.1673	up	5.70629e-23	2.49393e-21
RBBP4	5928	RB binding protein 4, chromatin remodeling factor	1.62444	3.08323	up	1.01781e-19	2.27602e-18
RBBP6	5930	RB binding protein 6, ubiquitin ligase	1.623	3.08014	up	2.56926e-18	4.39393e-17
RBBP8	5932	RB binding protein 8, endonuclease	3.01797	8.10025	up	2.32865e-19	4.84444e-18
RBM3	5935	RNA binding motif protein 3	2.85756	7.24786	up	2.11664e-17	3.05108e-16
RBMS1	5937	RNA binding motif single stranded interacting protein 1	1.9896	3.97127	up	3.86079e-13	2.67709e-12
RBP1	5947	retinol binding protein 1	2.52248	5.74567	up	1.94242e-08	6.47574e-08
RCN1	5954	reticulocalbin 1	1.87043	3.65641	up	2.11181e-09	8.1249e-09
RECQL	5965	RecQ like helicase	2.10904	4.50323	up	2.20888e-13	1.47647e-12
REL	5966	REL proto-oncogene, NF-kB subunit	1.83695	3.57769	up	8.28531e-13	5.24719e-12
REST	5978	RE1 silencing transcription factor	1.61969	3.07308	up	4.64543e-14	3.74338e-13
RFC3	5983	replication factor C subunit 3	2.8073	6.99971	up	4.29028e-20	1.03518e-18
RFC4	5984	replication factor C subunit 4	2.82318	7.07719	up	1.4858e-22	5.89521e-21
RFC5	5985	replication factor C subunit 5	2.44151	5.43211	up	3.445e-17	4.77333e-16
TRIM27	5987	tripartite motif containing 27	1.62644	3.08751	up	3.18929e-17	4.4534e-16
RFX5	5993	regulatory factor X5	1.82598	3.54548	up	8.81364e-25	5.61638e-23
RGS1	5996	regulator of G protein signaling 1	3.02858	8.16004	up	2.59416e-08	8.48756e-08
RGS2	5997	regulator of G protein signaling 2	2.07819	4.22277	up	2.70995e-06	6.66786e-06
RGS10	6001	regulator of G protein signaling 10	2.37694	5.19435	up	1.22934e-14	1.0899e-13
BRD2	6046	bromodomain containing 2	2.37793	5.4146	up	3.37371e-21	9.61199e-20
RNF4	6047	ring finger protein 4	1.84385	3.58967	up	3.75038e-25	2.57603e-23
ABCE1	6059	ATP binding cassette subfamily E member 1	2.389	5.23795	up	2.55507e-23	1.20742e-21
ROBO1	6091	roundabout guidance receptor 1	2.40332	5.29018	up	1.44227e-10	6.63213e-10
ROCK1	6093	Rho associated coiled-coil containing protein kinase 1	2.17064	4.50222	up	1.02825e-21	3.42593e-20
RPE	6120	ribulose-5-phosphate-3-epimerase	2.46303	5.51372	up	3.36717e-25	2.33629e-23
RPL3	6122	ribosomal protein L3	3.44638	10.9945	up	1.97593e-30	3.61356e-28
RPL12	6136	ribosomal protein L12	1.73246	3.32385	up	6.60856e-22	2.24449e-20
RPL17	6139	ribosomal protein L17	1.79228	3.47074	up	4.58736e-12	2.4833e-11
RPL18	6141	ribosomal protein L18	1.69478	3.23728	up	1.61039e-22	6.32076e-21
RPL18A	6142	ribosomal protein L18a	1.64029	3.11729	up	3.50208e-20	8.59793e-19
RPL28	6158	ribosomal protein L28	2.59396	6.03755	up	6.65261e-36	4.43575e-33
RPL31	6160	ribosomal protein L31	1.98042	3.94692	up	2.09149e-11	1.10052e-10
RPL35A	6165	ribosomal protein L35a	1.6211	3.0761	up	7.00476e-11	3.38715e-10
RPL37	6167	ribosomal protein L37	1.7969	3.47473	up	8.9962e-10	3.67641e-09
RPL37A	6168	ribosomal protein L37a	1.99183	3.97742	up	9.14072e-15	8.28529e-14
RPN2	6185	ribophorin II	2.30452	5.06108	up	2.54571e-18	3.9793e-17
RPS3	6188	ribosomal protein S3	1.66252	3.16568	up	6.36174e-19	1.22777e-17
RPS4Y1	6192	ribosomal protein S4, Y-linked 1	3.5574	11.7729	up	2.38684e-05	5.14005e-05
RPS19	6223	ribosomal protein S19	2.24204	4.79236	up	2.37779e-24	1.30531e-22
RPS21	6227	ribosomal protein S21	2.85733	7.24673	up	1.24791e-20	3.35445e-19
RPS24	6229	ribosomal protein S24	2.94539	7.70284	up	7.12053e-16	7.8113e-15
RRBP1	6238	ribosome binding protein 1	2.6236	6.16286	up	2.59278e-14	2.17457e-13
RRM2	6241	ribonucleotide reductase regulatory subunit M2	4.82973	31.5474	up	3.54136e-18	5.57513e-17
S100A6	6277	S100 calcium binding protein A6	1.67617	3.19578	up	5.06568e-08	1.58747e-07
S100A11	6282	S100 calcium binding protein A11	2.19181	4.5688	up	2.08186e-09	8.01589e-09
SALL2	6297	spalt like transcription factor 2	2.0043	4.01193	up	1.07358e-11	5.91418e-11
SAT1	6303	spermidine/spermine N1-acetyltransferase 1	2.55585	5.9508	up	2.55591e-10	1.07005e-09
MSMO1	6307	methylsterol monooxygenase 1	2.99361	7.96466	up	2.47421e-17	3.51953e-16
SCD	6319	stearoyl-CoA desaturase	3.81358	14.0605	up	3.9536e-18	6.5129e-17
CLEC11A	6320	C-type lectin domain containing 11A	3.67616	14.2817	up	1.33083e-14	1.0941e-13
SCML1	6322	Scm polycomb group protein like 1	2.10836	4.31202	up	3.94316e-08	1.25512e-07
SCNN1G	6340	sodium channel epithelial 1 gamma subunit	3.7248	13.2214	up	7.11655e-11	3.43816e-10
SFPQ	6421	splicing factor proline and glutamine rich	2.50031	5.76785	up	1.34853e-17	1.9052e-16
SFRP2	6423	secreted frizzled related protein 2	3.54163	11.9912	up	8.53492e-07	2.22977e-06
SRSF1	6426	serine and arginine rich splicing factor 1	2.16549	4.59774	up	1.33748e-11	6.92029e-11
SRSF3	6428	serine and arginine rich splicing factor 3	2.16399	4.85351	up	1.1162e-15	1.09367e-14
SRSF6	6431	serine and arginine rich splicing factor 6	1.86033	3.63092	up	4.77672e-18	7.73829e-17
SRSF7	6432	serine and arginine rich splicing factor 7	3.70998	15.3011	up	1.92163e-24	1.05061e-22
TRA2B	6434	transformer 2 beta homolog	1.98633	3.96436	up	6.53206e-15	5.76312e-14
SH3BGRL	6451	SH3 domain binding glutamate rich protein like	2.762	7.15695	up	1.64145e-20	4.2884e-19
SHC1	6464	SHC adaptor protein 1	2.23877	4.89813	up	1.3159e-16	1.55965e-15
SHMT2	6472	serine hydroxymethyltransferase 2	1.92741	3.8048	up	5.51243e-14	4.16299e-13
ST8SIA1	6489	ST8 alpha-N-acetyl-neuraminide alpha-2,8-sialyltransferase 1	1.60883	3.05004	up	1.00605e-05	2.28174e-05
STIL	6491	STIL, centriolar assembly protein	2.09471	4.2714	up	7.38774e-17	9.66096e-16
SKI	6497	SKI proto-oncogene	1.90362	3.81477	up	5.25629e-20	1.1728e-18
SKIL	6498	SKI like proto-oncogene	2.19508	4.57915	up	2.03081e-12	1.25989e-11
SKP2	6502	S-phase kinase associated protein 2	3.46684	11.0566	up	3.13435e-21	9.53648e-20
SLC1A1	6505	solute carrier family 1 member 1	2.5151	5.71638	up	2.58433e-10	1.13932e-09
SLC2A3	6515	solute carrier family 2 member 3	2.55636	5.88222	up	5.74668e-09	2.06794e-08
SLC4A2	6522	solute carrier family 4 member 2	1.59154	3.0137	up	8.93438e-20	2.02272e-18
SLC5A3	6526	solute carrier family 5 member 3	3.15509	8.90838	up	1.38101e-17	1.9502e-16
SLC20A1	6574	solute carrier family 20 member 1	3.16166	9.12387	up	4.27863e-24	2.34807e-22
SNAI2	6591	snail family transcriptional repressor 2	3.14864	8.8682	up	1.47994e-11	7.9736e-11
SMARCA4	6597	SWI/SNF related, matrix associated, actin dependent regulator of chromatin, subfamily a, member 4	3.01108	8.30336	up	3.32156e-21	8.6771e-20
SMARCC1	6599	SWI/SNF related, matrix associated, actin dependent regulator of chromatin subfamily c member 1	2.51658	6.28502	up	7.50807e-15	6.22826e-14
SMARCE1	6605	SWI/SNF related, matrix associated, actin dependent regulator of chromatin, subfamily e, member 1	2.38019	5.20604	up	3.01946e-23	1.39551e-21
SNAPC1	6617	small nuclear RNA activating complex polypeptide 1	1.94602	3.8531	up	1.15321e-16	1.45616e-15
FSCN1	6624	fascin actin-bundling protein 1	2.95358	7.7467	up	2.43918e-26	2.14753e-24
SNRNP70	6625	small nuclear ribonucleoprotein U1 subunit 70	1.75003	3.36367	up	8.17477e-14	6.28718e-13
SNRPA	6626	small nuclear ribonucleoprotein polypeptide A	2.07277	4.20693	up	5.85047e-21	1.6809e-19
SNRPA1	6627	small nuclear ribonucleoprotein polypeptide A'	3.07635	8.43478	up	2.79409e-24	1.60807e-22
SNRPB	6628	small nuclear ribonucleoprotein polypeptides B and B1	1.67309	3.18898	up	2.10238e-14	1.78935e-13
SNRPD1	6632	small nuclear ribonucleoprotein D1 polypeptide	2.28882	4.88657	up	3.55394e-18	5.90613e-17
SNRPD2	6633	small nuclear ribonucleoprotein D2 polypeptide	1.66588	3.17307	up	4.21802e-19	8.37705e-18
SNRPE	6635	small nuclear ribonucleoprotein polypeptide E	1.8526	3.6115	up	7.89458e-13	5.21426e-12
SNRPF	6636	small nuclear ribonucleoprotein polypeptide F	1.85989	3.6298	up	7.72183e-16	8.41688e-15
SOAT1	6646	sterol O-acyltransferase 1	1.62979	3.09468	up	1.82153e-15	1.85806e-14
SORD	6652	sorbitol dehydrogenase	2.59864	8.14564	up	3.47417e-10	1.44983e-09
SOS1	6654	SOS Ras/Rac guanine nucleotide exchange factor 1	2.81626	7.04333	up	1.10646e-23	5.67503e-22
SOX2	6657	SRY-box 2	2.39137	5.24655	up	8.20792e-05	0.0001637
SOX4	6659	SRY-box 4	3.13575	9.76472	up	5.65928e-17	7.17545e-16
SOX9	6662	SRY-box 9	1.66781	3.17732	up	0.000577679	0.00102368
SOX11	6664	SRY-box 11	4.41269	23.2011	up	1.31666e-11	6.63716e-11
SP3	6670	Sp3 transcription factor	1.75331	3.37131	up	3.19303e-17	4.45581e-16
UAP1	6675	UDP-N-acetylglucosamine pyrophosphorylase 1	2.08908	4.25477	up	3.53213e-11	1.79096e-10
SPARC	6678	secreted protein acidic and cysteine rich	2.9563	7.7613	up	1.64619e-16	2.01896e-15
SPAST	6683	spastin	2.19966	4.59372	up	1.2451e-15	1.30689e-14
SPP1	6696	secreted phosphoprotein 1	4.8809	29.4643	up	7.60868e-12	4.29627e-11
SPTAN1	6709	spectrin alpha, non-erythrocytic 1	2.3578	5.40389	up	7.54458e-13	4.64266e-12
SQLE	6713	squalene epoxidase	2.63843	6.22652	up	5.40843e-12	3.12718e-11
SRD5A1	6715	steroid 5 alpha-reductase 1	2.22613	4.67878	up	3.29515e-16	3.83814e-15
SRP72	6731	signal recognition particle 72	1.98161	4.0038	up	2.93016e-18	4.62558e-17
SRPK2	6733	SRSF protein kinase 2	3.04042	8.22729	up	1.26344e-23	6.38436e-22
TROVE2	6738	TROVE domain family member 2	2.23398	4.79131	up	2.04906e-16	2.27267e-15
SSB	6741	Sjogren syndrome antigen B	1.88497	3.69346	up	7.79724e-20	1.78598e-18
SSR1	6745	signal sequence receptor subunit 1	2.34156	5.54004	up	2.28857e-14	1.7969e-13
SSR2	6746	signal sequence receptor subunit 2	2.18643	4.55177	up	8.07478e-25	5.18179e-23
SSR4	6748	signal sequence receptor subunit 4	2.4528	5.47479	up	8.12324e-25	5.20678e-23
SSRP1	6749	structure specific recognition protein 1	2.15434	4.6174	up	1.0168e-18	1.78121e-17
SS18	6760	SS18, nBAF chromatin remodeling complex subunit	2.37045	5.17103	up	4.97138e-21	1.45417e-19
STAT6	6778	signal transducer and activator of transcription 6	2.36403	5.14806	up	5.1687e-20	1.22602e-18
HSPA13	6782	heat shock protein family A (Hsp70) member 13	3.39568	10.5245	up	1.32896e-26	1.23154e-24
ELOVL4	6785	ELOVL fatty acid elongase 4	1.80536	3.49516	up	2.07989e-10	9.31579e-10
STK4	6789	serine/threonine kinase 4	2.01144	4.18587	up	1.76565e-09	6.57115e-09
AURKA	6790	aurora kinase A	2.15382	4.45005	up	3.62027e-09	1.3446e-08
STRN	6801	striatin	1.85563	3.6191	up	8.7535e-18	1.35273e-16
SURF4	6836	surfeit 4	1.91868	3.81114	up	8.20056e-18	1.20452e-16
VAMP1	6843	vesicle associated membrane protein 1	2.08636	4.24675	up	1.65154e-07	4.80514e-07
SYCP1	6847	synaptonemal complex protein 1	2.14968	4.43728	up	0.00546999	0.00841057
SYT1	6857	synaptotagmin 1	2.53618	6.0528	up	7.58876e-07	1.93815e-06
ADAM17	6868	ADAM metallopeptidase domain 17	1.59006	3.01061	up	1.93502e-20	4.99986e-19
TAF2	6873	TATA-box binding protein associated factor 2	2.48728	5.60721	up	4.29234e-24	2.36815e-22
TAGLN	6876	transgelin	1.94166	3.90324	up	1.28054e-05	2.78767e-05
MAP3K7	6885	mitogen-activated protein kinase kinase kinase 7	1.69023	3.22708	up	2.7216e-16	3.21598e-15
TAP1	6890	transporter 1, ATP binding cassette subfamily B member	2.14628	4.42686	up	8.18683e-14	6.29485e-13
TAPBP	6892	TAP binding protein	1.80924	3.50458	up	1.77106e-15	1.80894e-14
TARS	6897	threonyl-tRNA synthetase	1.63076	3.09676	up	4.60614e-15	4.40281e-14
TBL1X	6907	transducin beta like 1 X-linked	2.32154	5.08961	up	4.33345e-17	5.7327e-16
TBX5	6910	T-box 5	1.69505	3.23788	up	2.43795e-05	5.24185e-05
TCEA1	6917	transcription elongation factor A1	1.87136	3.65878	up	1.33807e-18	2.41448e-17
TCF4	6925	transcription factor 4	1.82422	3.58874	up	9.39763e-06	2.06642e-05
TCF3	6929	transcription factor 3	2.6299	7.66457	up	2.26359e-19	4.48087e-18
TCF7L2	6934	transcription factor 7 like 2	1.89982	3.7946	up	9.20227e-12	4.92609e-11
TCF12	6938	transcription factor 12	2.13381	4.38874	up	6.94787e-20	1.60556e-18
DYNLT3	6990	dynein light chain Tctex-type 3	1.63784	3.11199	up	8.4001e-10	3.44827e-09
TDG	6996	thymine DNA glycosylase	2.70052	6.5074	up	2.50599e-24	1.37441e-22
TERF1	7013	telomeric repeat binding factor 1	2.07534	4.25716	up	3.39259e-19	6.5747e-18
TFAP2B	7021	transcription factor AP-2 beta	3.47968	12.1519	up	1.25889e-06	3.1543e-06
TGFB1	7040	transforming growth factor beta 1	3.3558	10.2376	up	2.30847e-22	8.74069e-21
TGFBI	7045	transforming growth factor beta induced	1.76516	3.39912	up	9.50861e-06	2.1633e-05
TGIF1	7050	TGFB induced factor homeobox 1	2.6045	6.0818	up	2.44891e-20	6.19019e-19
THBS1	7057	thrombospondin 1	2.31633	5.28574	up	5.69181e-06	1.28069e-05
THBS2	7058	thrombospondin 2	2.32251	5.00201	up	5.94757e-07	1.60244e-06
THBS3	7059	thrombospondin 3	2.14613	4.42638	up	2.1245e-14	1.80653e-13
THY1	7070	Thy-1 cell surface antigen	2.55452	6.1102	up	5.6591e-11	2.5744e-10
TIA1	7072	TIA1 cytotoxic granule associated RNA binding protein	2.15047	4.47468	up	2.15271e-15	2.00941e-14
TIAL1	7073	TIA1 cytotoxic granule associated RNA binding protein like 1	1.84482	3.59208	up	5.58587e-21	1.61677e-19
TIMP1	7076	TIMP metallopeptidase inhibitor 1	5.1315	35.0538	up	2.48368e-22	9.34585e-21
TIMP2	7077	TIMP metallopeptidase inhibitor 2	2.311	5.24055	up	1.60432e-10	6.80266e-10
TKT	7086	transketolase	2.95909	8.17674	up	1.32223e-20	3.31336e-19
TLE3	7090	transducin like enhancer of split 3	1.9354	3.88135	up	2.49585e-16	2.73077e-15
TSPAN6	7105	tetraspanin 6	2.45696	5.51864	up	2.47028e-14	2.00752e-13
GPR137B	7107	G protein-coupled receptor 137B	2.9716	7.84405	up	5.48851e-14	4.36613e-13
TRAPPC10	7109	trafficking protein particle complex 10	1.97262	4.05117	up	2.31191e-17	3.13494e-16
TMF1	7110	TATA element modulatory factor 1	3.10594	8.60959	up	1.4194e-22	5.65637e-21
TMPO	7112	thymopoietin	3.04092	8.44486	up	6.66439e-18	9.94286e-17
TNFAIP6	7130	TNF alpha induced protein 6	4.87328	29.9243	up	7.39252e-15	6.48721e-14
TOP1	7150	DNA topoisomerase I	2.31094	5.14644	up	3.83008e-14	2.96027e-13
TOP2A	7153	DNA topoisomerase II alpha	5.179	39.0717	up	3.75802e-24	1.99926e-22
TP53	7157	tumor protein p53	3.03803	8.2137	up	7.55032e-30	1.43616e-27
TPBG	7162	trophoblast glycoprotein	3.15029	8.87833	up	1.05736e-13	8.00705e-13
TPD52	7163	tumor protein D52	1.89889	3.7427	up	1.4391e-07	4.05149e-07
TPM4	7171	tropomyosin 4	2.46564	6.59803	up	3.31944e-12	1.85756e-11
TPR	7175	translocated promoter region, nuclear basket protein	1.92276	3.88873	up	1.19552e-18	2.05802e-17
HSP90B1	7184	heat shock protein 90 beta family member 1	2.9064	7.54725	up	5.77799e-20	1.25595e-18
TRAF3	7187	TNF receptor associated factor 3	2.08286	4.23648	up	2.07033e-15	2.09079e-14
TRAF5	7188	TNF receptor associated factor 5	2.10896	4.31381	up	5.5091e-12	3.18e-11
CCT3	7203	chaperonin containing TCP1 subunit 3	2.429	5.38522	up	4.57415e-21	1.34603e-19
TRIP6	7205	thyroid hormone receptor interactor 6	3.4748	11.1178	up	4.40102e-25	2.98173e-23
TRO	7216	trophinin	2.09864	4.45084	up	2.3931e-13	1.6335e-12
PHLDA2	7262	pleckstrin homology like domain family A member 2	2.08025	4.2288	up	1.52447e-10	6.98313e-10
TSTA3	7264	tissue specific transplantation antigen P35B	2.06042	4.17108	up	2.68017e-20	6.68818e-19
TTC3	7267	tetratricopeptide repeat domain 3	2.19273	4.66416	up	2.50583e-12	1.34877e-11
TTK	7272	TTK protein kinase	2.94193	7.68437	up	4.74024e-12	2.76657e-11
TUBB2A	7280	tubulin beta 2A class IIa	2.42803	5.38159	up	1.09393e-17	1.66002e-16
TULP3	7289	tubby like protein 3	2.57895	5.97503	up	1.86674e-28	2.60732e-26
TWIST1	7291	twist family bHLH transcription factor 1	4.02117	16.2365	up	3.55436e-11	1.80089e-10
TXN	7295	thioredoxin	2.05541	4.15663	up	1.71941e-16	2.10227e-15
TYMS	7298	thymidylate synthetase	3.77083	19.4723	up	9.66503e-13	6.01931e-12
TYROBP	7305	TYRO protein tyrosine kinase binding protein	2.18484	4.54676	up	2.09082e-08	6.93874e-08
U2AF1	7307	U2 small nuclear RNA auxiliary factor 1	1.98893	4.09339	up	5.01869e-14	3.70907e-13
UBE2D3	7323	ubiquitin conjugating enzyme E2 D3	3.46615	11.0513	up	3.56767e-24	2.00064e-22
UBE2I	7329	ubiquitin conjugating enzyme E2 I	1.70927	3.26996	up	6.70883e-23	2.88823e-21
UBE2V1	7335	ubiquitin conjugating enzyme E2 V1	1.58608	3.00231	up	7.14016e-14	5.5516e-13
UBP1	7342	upstream binding protein 1	2.13533	4.39337	up	6.99275e-23	2.98665e-21
UBTF	7343	upstream binding transcription factor	1.69911	3.247	up	2.6071e-11	1.35164e-10
UCHL1	7345	ubiquitin C-terminal hydrolase L1	1.90263	3.73893	up	1.95328e-05	4.25734e-05
SLC35A2	7355	solute carrier family 35 member A2	1.61841	3.07037	up	2.52233e-17	3.58297e-16
UGCG	7357	UDP-glucose ceramide glucosyltransferase	1.97056	4.00588	up	8.35799e-11	3.74343e-10
UMPS	7372	uridine monophosphate synthetase	2.36602	5.16099	up	1.33922e-21	4.14831e-20
COL14A1	7373	collagen type XIV alpha 1 chain	1.79612	3.48322	up	0.000159151	0.00030272
USP1	7398	ubiquitin specific peptidase 1	2.68478	6.54644	up	4.56506e-18	7.02544e-17
VARS	7407	valyl-tRNA synthetase	1.7991	3.48003	up	3.99177e-11	2.00505e-10
VCAM1	7412	vascular cell adhesion molecule 1	1.91619	3.77425	up	8.38775e-08	2.54806e-07
EZR	7430	ezrin	2.51515	6.82695	up	1.62926e-08	5.24492e-08
VIM	7431	vimentin	2.25519	5.25562	up	2.528e-07	6.87175e-07
VRK1	7443	vaccinia related kinase 1	4.33121	20.1291	up	6.78626e-25	4.42767e-23
WIPF1	7456	WAS/WASL interacting protein family member 1	2.13515	4.39283	up	8.90273e-10	3.64012e-09
CLIP2	7461	CAP-Gly domain containing linker protein 2	2.5399	5.81551	up	9.28966e-28	1.10547e-25
WEE1	7465	WEE1 G2 checkpoint kinase	2.33723	5.05331	up	1.35032e-19	2.9496e-18
WNT5A	7474	Wnt family member 5A	3.29063	9.78619	up	3.90299e-10	1.65261e-09
WRN	7486	Werner syndrome RecQ like helicase	1.90253	3.73868	up	7.92683e-20	1.81263e-18
XG	7499	Xg blood group	3.98493	15.8337	up	2.83507e-11	1.46068e-10
XPO1	7514	exportin 1	2.68781	7.89917	up	8.39978e-19	1.48965e-17
XRCC5	7520	X-ray repair cross complementing 5	2.01898	4.05298	up	8.27991e-20	1.88548e-18
YES1	7525	YES proto-oncogene 1, Src family tyrosine kinase	1.64922	3.13839	up	1.70327e-09	6.46577e-09
YWHAZ	7534	tyrosine 3-monooxygenase/tryptophan 5-monooxygenase activation protein zeta	1.94883	3.97196	up	7.27785e-13	4.62586e-12
SF1	7536	splicing factor 1	2.12309	4.35626	up	1.02021e-14	9.16381e-14
ZIC2	7546	Zic family member 2	4.16577	17.9483	up	4.23262e-16	4.83936e-15
ZNF711	7552	zinc finger protein 711	2.96603	7.81383	up	3.91044e-14	3.18919e-13
ZNF7	7553	zinc finger protein 7	1.74261	3.3464	up	3.66369e-18	6.07559e-17
ZNF12	7559	zinc finger protein 12	2.49795	6.22236	up	4.77691e-16	4.85473e-15
ZNF182	7569	zinc finger protein 182	1.58828	3.0069	up	1.38503e-13	1.02917e-12
ZNF22	7570	zinc finger protein 22	1.64705	3.13193	up	8.88986e-21	2.47104e-19
ZNF26	7574	zinc finger protein 26	1.84959	3.60398	up	6.21993e-17	8.24224e-16
ZKSCAN1	7586	zinc finger with KRAB and SCAN domains 1	2.15034	4.4463	up	1.70856e-16	1.95162e-15
ZNF45	7596	zinc finger protein 45	1.9031	3.74017	up	1.49981e-20	3.95763e-19
ZNF84	7637	zinc finger protein 84	2.77274	6.83405	up	8.54413e-23	3.5606e-21
ZNF121	7675	zinc finger protein 121	2.42045	5.35337	up	2.50832e-22	9.42559e-21
ZNF124	7678	zinc finger protein 124	2.71426	6.56257	up	1.39633e-16	1.73549e-15
ZNF131	7690	zinc finger protein 131	1.72861	3.31409	up	9.74658e-15	8.79074e-14
ZNF135	7694	zinc finger protein 135	1.82184	3.53532	up	4.11233e-15	3.96546e-14
ZNF136	7695	zinc finger protein 136	2.25579	4.77596	up	4.72324e-22	1.6769e-20
ZNF140	7699	zinc finger protein 140	2.02964	4.08302	up	9.58876e-22	3.21044e-20
PCGF2	7703	polycomb group ring finger 2	1.78882	3.45533	up	1.96029e-14	1.67965e-13
TRIM25	7706	tripartite motif containing 25	1.8218	3.53522	up	1.17507e-15	1.23885e-14
ZNF148	7707	zinc finger protein 148	1.62143	3.07696	up	1.03129e-16	1.2521e-15
ZNF177	7730	zinc finger protein 177	1.77286	3.41731	up	1.82403e-11	9.69843e-11
ZMYM2	7750	zinc finger MYM-type containing 2	2.47552	5.80743	up	8.15528e-17	9.72754e-16
ZNF207	7756	zinc finger protein 207	1.97227	3.96417	up	4.43943e-11	2.10593e-10
ZNF217	7764	zinc finger protein 217	2.36052	5.13554	up	4.32204e-14	3.49981e-13
ZNF226	7769	zinc finger protein 226	2.04067	4.11468	up	3.74047e-17	4.89777e-16
ZNF227	7770	zinc finger protein 227	1.70097	3.2512	up	2.40461e-14	2.02857e-13
ZNF112	7771	zinc finger protein 112	1.6697	3.18148	up	1.55546e-12	9.83404e-12
SLC30A1	7779	solute carrier family 30 member 1	2.52601	5.75977	up	2.39326e-21	7.47722e-20
ZP3	7784	zona pellucida glycoprotein 3	1.85383	3.61459	up	1.47344e-08	4.99257e-08
ZYX	7791	zyxin	1.60947	3.05139	up	4.48846e-10	1.91335e-09
LAPTM5	7805	lysosomal protein transmembrane 5	2.48392	5.59414	up	1.07456e-08	3.71492e-08
PXDN	7837	peroxidasin	2.5947	6.31692	up	1.0604e-13	7.66431e-13
ALMS1	7840	ALMS1, centrosome and basal body associated protein	2.38471	5.26881	up	1.95291e-17	2.67877e-16
TUBA1A	7846	tubulin alpha 1a	2.84411	7.26194	up	1.4886e-22	5.53735e-21
CXCR4	7852	C-X-C motif chemokine receptor 4	3.93329	15.277	up	2.62019e-16	3.1069e-15
SCG2	7857	secretogranin II	3.34585	10.1672	up	3.3175e-07	9.24533e-07
MANF	7873	mesencephalic astrocyte derived neurotrophic factor	1.68854	3.2233	up	3.40221e-17	4.72122e-16
SLBP	7884	stem-loop binding protein	2.41103	5.31852	up	2.41625e-19	5.00547e-18
NELFE	7936	negative elongation factor complex member E	1.9862	3.96191	up	1.60355e-21	5.16337e-20
TUSC3	7991	tumor suppressor candidate 3	2.76893	7.17118	up	2.51928e-14	2.02377e-13
UBXN8	7993	UBX domain protein 8	2.1357	4.3945	up	1.48671e-18	2.65901e-17
KAT6A	7994	lysine acetyltransferase 6A	1.92376	3.8114	up	8.15319e-12	4.24827e-11
MLLT10	8028	MLLT10, histone lysine methyltransferase DOT1L cofactor	2.6401	6.23376	up	6.70436e-19	1.28708e-17
CCDC6	8030	coiled-coil domain containing 6	1.99043	3.97355	up	4.48991e-17	6.09448e-16
ADAM12	8038	ADAM metallopeptidase domain 12	1.83382	3.56479	up	1.90171e-05	4.15423e-05
ANP32A	8125	acidic nuclear phosphoprotein 32 family member A	1.788	3.45336	up	3.36389e-15	3.28782e-14
TAF15	8148	TATA-box binding protein associated factor 15	1.72055	3.2979	up	7.87153e-11	3.59611e-10
USP11	8237	ubiquitin specific peptidase 11	1.9215	3.78818	up	7.78555e-19	1.4719e-17
RBM10	8241	RNA binding motif protein 10	2.39714	5.27307	up	7.12021e-28	7.99328e-26
SMC1A	8243	structural maintenance of chromosomes 1A	3.44147	10.8639	up	1.2582e-25	9.58103e-24
ARID1A	8289	AT-rich interaction domain 1A	2.18887	4.73517	up	2.25055e-20	5.45123e-19
TRRAP	8295	transformation/transcription domain associated protein	2.33252	5.03685	up	2.15866e-24	1.265e-22
CDC7	8317	cell division cycle 7	2.05687	4.16083	up	3.38099e-12	2.02537e-11
FZD1	8321	frizzled class receptor 1	3.66723	12.7042	up	2.09319e-21	6.63451e-20
FZD8	8325	frizzled class receptor 8	1.63463	3.10508	up	1.31247e-11	7.12887e-11
HIST1H2AC	8334	histone cluster 1 H2A family member c	2.1755	4.51741	up	7.89512e-07	2.08766e-06
HIST2H2AA3	8337	histone cluster 2 H2A family member a3	2.93299	7.79242	up	4.6179e-13	3.02716e-12
HIST1H2BG	8339	histone cluster 1 H2B family member g	3.04015	10.808	up	2.12779e-06	5.09401e-06
HIST1H2BF	8343	histone cluster 1 H2B family member f	1.74446	3.35069	up	4.85817e-10	2.05826e-09
HIST1H2BE	8344	histone cluster 1 H2B family member e	1.76931	3.40891	up	3.53109e-11	1.7906e-10
HIST1H2BH	8345	histone cluster 1 H2B family member h	1.92163	3.7885	up	3.69427e-11	1.86694e-10
DOC2B	8447	double C2 domain beta	1.7929	3.46511	up	1.45706e-08	4.94045e-08
CUL4B	8450	cullin 4B	2.80158	6.97204	up	3.41797e-27	3.55281e-25
TEAD2	8463	TEA domain transcription factor 2	2.03479	4.09762	up	7.07653e-20	1.63253e-18
OGT	8473	O-linked N-acetylglucosamine (GlcNAc) transferase	1.67323	3.18927	up	2.23642e-07	6.37486e-07
CDC42BPA	8476	CDC42 binding protein kinase alpha	1.82829	3.55117	up	3.14251e-14	2.5966e-13
RAE1	8480	ribonucleic acid export 1	3.13881	8.80798	up	1.27292e-27	1.4714e-25
OFD1	8481	OFD1, centriole and centriolar satellite protein	1.7182	3.29026	up	4.54236e-15	4.34337e-14
PPM1D	8493	protein phosphatase, Mg2+/Mn2+ dependent 1D	1.79868	3.47901	up	6.20173e-13	4.16355e-12
PPFIBP1	8496	PPFIA binding protein 1	2.66547	6.34435	up	1.69788e-17	2.48479e-16
ENC1	8507	ectodermal-neural cortex 1	1.90449	3.74377	up	3.01293e-07	8.44043e-07
CBX4	8535	chromobox 4	4.52737	23.0608	up	9.11099e-30	1.68292e-27
CAMK1	8536	calcium/calmodulin dependent protein kinase I	1.63779	3.11188	up	5.16408e-17	6.9492e-16
CDC14B	8555	cell division cycle 14B	1.70389	3.26073	up	3.52212e-10	1.51716e-09
DEGS1	8560	delta 4-desaturase, sphingolipid 1	2.72332	6.60392	up	1.36238e-23	6.82752e-22
KMO	8564	kynurenine 3-monooxygenase	3.35562	10.843	up	7.97458e-10	3.06968e-09
PDXK	8566	pyridoxal kinase	2.54442	5.83373	up	2.39741e-20	6.07271e-19
KHSRP	8570	KH-type splicing regulatory protein	2.01821	4.0508	up	1.30215e-22	5.22725e-21
PDLIM4	8572	PDZ and LIM domain 4	1.64203	3.12104	up	8.54203e-10	3.50233e-09
PRKRA	8575	protein activator of interferon induced protein kinase EIF2AK2	2.59084	6.0245	up	6.66067e-21	1.89279e-19
TMEFF1	8577	transmembrane protein with EGF like and two follistatin like domains 1	1.69224	3.23159	up	3.22588e-05	6.80985e-05
RUVBL1	8607	RuvB like AAA ATPase 1	2.37938	5.20314	up	1.66138e-18	2.94922e-17
CDK13	8621	cyclin dependent kinase 13	2.35541	5.42927	up	7.09481e-17	8.55123e-16
ASMTL	8623	acetylserotonin O-methyltransferase like	1.99743	4.11791	up	7.13626e-15	6.13563e-14
RFXANK	8625	regulatory factor X associated ankyrin containing protein	1.91323	3.76651	up	1.46532e-21	4.74905e-20
RNASET2	8635	ribonuclease T2	2.03047	4.21165	up	5.11391e-09	1.78381e-08
DCHS1	8642	dachsous cadherin-related 1	2.28933	4.88829	up	9.579e-14	7.30551e-13
DDX3Y	8653	DEAD-box helicase 3, Y-linked	3.12363	8.71577	up	1.11299e-05	2.50752e-05
DYNLL1	8655	dynein light chain LC8-type 1	3.12923	8.7497	up	6.12677e-32	1.84055e-29
TNKS	8658	tankyrase	2.29982	4.92398	up	1.30956e-15	1.37008e-14
IRS2	8660	insulin receptor substrate 2	2.77442	7.05815	up	1.1634e-12	7.14749e-12
EIF3B	8662	eukaryotic translation initiation factor 3 subunit B	1.97595	4.03211	up	4.35105e-16	4.69787e-15
EIF3C	8663	eukaryotic translation initiation factor 3 subunit C	1.69348	3.23435	up	1.17414e-13	8.83513e-13
EIF3D	8664	eukaryotic translation initiation factor 3 subunit D	2.63236	6.2004	up	5.11208e-22	1.80325e-20
SRSF9	8683	serine and arginine rich splicing factor 9	2.19505	4.5835	up	2.10178e-22	7.63577e-21
GALNT4	8693	polypeptide N-acetylgalactosaminyltransferase 4	1.62387	3.082	up	1.33146e-07	3.92671e-07
CDC23	8697	cell division cycle 23	2.10271	4.29515	up	3.51796e-21	1.05917e-19
B4GALT3	8703	beta-1,4-galactosyltransferase 3	1.58722	3.00469	up	4.49763e-14	3.63125e-13
B3GALNT1	8706	beta-1,3-N-acetylgalactosaminyltransferase 1 (globoside blood group)	2.17791	4.80509	up	5.25046e-12	2.89593e-11
EED	8726	embryonic ectoderm development	1.75567	3.38171	up	5.18671e-11	2.44069e-10
RAB11A	8766	RAB11A, member RAS oncogene family	1.64499	3.12747	up	3.60261e-12	2.14918e-11
TNFRSF10B	8795	TNF receptor superfamily member 10b	4.1088	17.2533	up	3.02494e-23	1.39686e-21
SAP30	8819	Sin3A associated protein 30	2.30267	4.93371	up	6.70309e-15	6.23285e-14
IQGAP1	8826	IQ motif containing GTPase activating protein 1	2.1032	4.29662	up	3.10397e-20	7.67223e-19
GMPS	8833	guanine monophosphate synthase	1.99869	3.99638	up	3.11753e-18	4.9521e-17
SOCS2	8835	suppressor of cytokine signaling 2	1.66654	3.17452	up	4.22412e-07	1.15987e-06
GGH	8836	gamma-glutamyl hydrolase	4.30062	19.7067	up	1.99707e-28	2.75038e-26
ASAP2	8853	ArfGAP with SH3 domain, ankyrin repeat and PH domain 2	1.76834	3.40662	up	1.93645e-08	6.45816e-08
SYNJ1	8867	synaptojanin 1	2.13409	4.3896	up	1.48372e-17	2.19131e-16
IER3	8870	immediate early response 3	1.67095	3.18424	up	9.48773e-09	3.30682e-08
FUBP1	8880	far upstream element binding protein 1	2.1272	4.3687	up	3.65197e-14	2.98999e-13
DDX18	8886	DEAD-box helicase 18	2.42763	5.49342	up	4.89711e-17	6.26168e-16
BUD31	8896	BUD31 homolog	2.29159	4.89595	up	1.42639e-25	1.0654e-23
MTMR2	8898	myotubularin related protein 2	1.58651	3.00322	up	2.5563e-14	2.14661e-13
PRPF4B	8899	pre-mRNA processing factor 4B	1.69972	3.24838	up	1.38504e-17	2.05612e-16
AP1M1	8907	adaptor related protein complex 1 mu 1 subunit	1.65608	3.15158	up	1.15858e-16	1.46226e-15
GYG2	8908	glycogenin 2	2.85856	7.56238	up	1.69611e-09	6.33133e-09
CACNA1G	8913	calcium voltage-gated channel subunit alpha1 G	2.62228	6.15723	up	1.74621e-11	9.31181e-11
TIMELESS	8914	timeless circadian regulator	1.69137	3.22964	up	5.34768e-10	2.25344e-09
BCL10	8915	B cell CLL/lymphoma 10	2.13261	4.38511	up	1.27344e-23	6.41711e-22
MBD4	8930	methyl-CpG binding domain 4, DNA glycosylase	1.6506	3.13965	up	5.97544e-22	2.07433e-20
MBD2	8932	methyl-CpG binding domain protein 2	2.08185	4.2335	up	1.02758e-17	1.5654e-16
WASF1	8936	WAS protein family member 1	4.54101	23.2799	up	4.62958e-20	1.11019e-18
H1FX	8971	H1 histone family member X	2.04534	4.12771	up	1.00184e-17	1.52792e-16
WASL	8976	Wiskott-Aldrich syndrome like	2.26741	4.8146	up	4.87398e-14	3.91333e-13
PLOD3	8985	procollagen-lysine,2-oxoglutarate 5-dioxygenase 3	2.45637	5.48835	up	4.82642e-22	1.71131e-20
ATP6V0E1	8992	ATPase H+ transporting V0 subunit e1	1.82905	3.55303	up	2.279e-12	1.40147e-11
CDKL2	8999	cyclin dependent kinase like 2	2.08739	4.24978	up	1.81089e-06	4.56122e-06
TAF1B	9014	TATA-box binding protein associated factor, RNA polymerase I subunit B	1.82224	3.56423	up	7.83149e-17	9.63088e-16
SOCS3	9021	suppressor of cytokine signaling 3	1.89753	3.72575	up	9.30769e-06	2.12129e-05
HIP1R	9026	huntingtin interacting protein 1 related	1.86276	3.64032	up	1.82953e-09	6.79868e-09
BTAF1	9044	B-TFIID TATA-box binding protein associated factor 1	2.54424	5.83302	up	1.80579e-19	3.84618e-18
PRC1	9055	protein regulator of cytokinesis 1	4.14152	17.6491	up	2.89635e-24	1.66168e-22
PAPSS2	9060	3'-phosphoadenosine 5'-phosphosulfate synthase 2	1.79956	3.48114	up	4.81851e-06	1.14346e-05
PAPSS1	9061	3'-phosphoadenosine 5'-phosphosulfate synthase 1	3.91412	15.0753	up	8.01332e-34	3.37022e-31
CLDN1	9076	claudin 1	3.30087	9.85511	up	2.55316e-07	7.22312e-07
LDB2	9079	LIM domain binding 2	3.21944	9.31425	up	3.39739e-14	2.79411e-13
EIF1AY	9086	eukaryotic translation initiation factor 1A, Y-linked	1.61346	3.05984	up	0.00443583	0.00691695
MTMR6	9107	myotubularin related protein 6	2.32636	5.01537	up	3.655e-16	4.22757e-15
NMI	9111	N-myc and STAT interactor	3.89897	14.9178	up	2.99171e-20	7.40478e-19
SEC22C	9117	SEC22 homolog C, vesicle trafficking protein	2.78282	6.88194	up	1.57703e-23	7.74702e-22
SMC3	9126	structural maintenance of chromosomes 3	1.94015	3.83747	up	3.13192e-11	1.60275e-10
PRPF4	9128	pre-mRNA processing factor 4	2.24156	4.72908	up	2.56641e-20	6.44846e-19
PRPF3	9129	pre-mRNA processing factor 3	2.25154	4.76191	up	2.5112e-20	6.33594e-19
CCNB2	9133	cyclin B2	2.99311	7.96187	up	6.81363e-17	8.95732e-16
CCNE2	9134	cyclin E2	1.64868	3.13548	up	3.29806e-09	1.23347e-08
CBFA2T2	9139	CBFA2/RUNX1 translocation partner 2	3.83754	14.296	up	6.23412e-27	6.14145e-25
HGS	9146	hepatocyte growth factor-regulated tyrosine kinase substrate	1.64854	3.13515	up	1.2462e-17	1.87199e-16
TMSB10	9168	thymosin beta 10	3.28469	9.74518	up	3.1338e-32	1.00199e-29
SCAF11	9169	SR-related CTD associated factor 11	1.8898	3.70583	up	1.19793e-21	3.94322e-20
MAP3K13	9175	mitogen-activated protein kinase kinase kinase 13	2.94914	9.44577	up	2.7969e-16	3.12083e-15
OSMR	9180	oncostatin M receptor	2.05507	4.15564	up	9.34414e-11	4.42867e-10
BUB3	9184	BUB3, mitotic checkpoint protein	1.78049	3.43608	up	4.52326e-18	6.73505e-17
DDX21	9188	DExD-box helicase 21	1.75264	3.36975	up	1.71545e-20	4.46417e-19
SLC33A1	9197	solute carrier family 33 member 1	2.03826	4.21936	up	3.14037e-18	4.98631e-17
DCLK1	9201	doublecortin like kinase 1	1.61467	3.06242	up	0.000120881	0.000235603
ZMYM4	9202	zinc finger MYM-type containing 4	1.59582	3.02266	up	7.59699e-20	1.7445e-18
ZMYM3	9203	zinc finger MYM-type containing 3	1.92368	3.7939	up	3.19354e-18	5.37252e-17
ZMYM5	9205	zinc finger MYM-type containing 5	1.83908	3.57783	up	2.91714e-15	2.88001e-14
DLGAP1	9229	DLG associated protein 1	1.79218	3.46337	up	2.42108e-05	5.20742e-05
PTTG1	9232	pituitary tumor-transforming 1	2.3686	5.16439	up	9.3136e-15	8.435e-14
PNMA1	9240	PNMA family member 1	3.42768	10.7606	up	2.78339e-22	1.03525e-20
NUMBL	9253	NUMB like, endocytic adaptor protein	1.59694	3.02501	up	1.91376e-19	4.05404e-18
MFHAS1	9258	malignant fibrous histiocytoma amplified sequence 1	2.83002	7.79191	up	2.1352e-20	5.15646e-19
STK17B	9262	serine/threonine kinase 17b	1.78491	3.44596	up	3.03599e-09	1.14242e-08
COPB2	9276	coatomer protein complex subunit beta 2	1.83262	3.56184	up	4.20835e-20	1.01765e-18
SRSF11	9295	serine and arginine rich splicing factor 11	2.48669	6.51149	up	5.04331e-16	5.37616e-15
NREP	9315	neuronal regeneration related protein	1.7349	3.32857	up	1.03572e-10	4.87457e-10
TRIP13	9319	thyroid hormone receptor interactor 13	1.76099	3.3893	up	1.24423e-12	8.00334e-12
TRIP4	9325	thyroid hormone receptor interactor 4	1.81547	3.51975	up	2.6501e-20	6.63434e-19
GTF3C3	9330	general transcription factor IIIC subunit 3	1.94775	3.85773	up	2.8444e-17	4.00405e-16
CD163	9332	CD163 molecule	1.92315	3.79277	up	5.07989e-05	0.000104343
EFTUD2	9343	elongation factor Tu GTP binding domain containing 2	1.67401	3.191	up	2.17471e-21	6.869e-20
SLIT2	9353	slit guidance ligand 2	2.2548	4.94405	up	9.86304e-09	3.3778e-08
ITGBL1	9358	integrin subunit beta like 1	1.68673	3.21927	up	0.000342057	0.000624543
PPIG	9360	peptidylprolyl isomerase G	1.75017	3.36399	up	1.22885e-16	1.54312e-15
RAB28	9364	RAB28, member RAS oncogene family	2.9959	7.97728	up	1.42718e-23	7.11315e-22
KIF3B	9371	kinesin family member 3B	2.04563	4.18174	up	4.86971e-24	2.52407e-22
SELENOF	9403	selenoprotein F	1.70944	3.27034	up	9.14863e-14	6.99387e-13
CRIPT	9419	CXXC repeat containing interactor of PDZ3 domain	2.02252	4.18445	up	3.66293e-15	3.37584e-14
MED23	9439	mediator complex subunit 23	1.93502	3.83914	up	1.07859e-15	1.08645e-14
MED17	9440	mediator complex subunit 17	1.88074	3.68264	up	3.48423e-17	4.81792e-16
MAP4K4	9448	mitogen-activated protein kinase kinase kinase kinase 4	2.01545	4.18508	up	2.349e-14	1.92515e-13
EIF2AK3	9451	eukaryotic translation initiation factor 2 alpha kinase 3	2.1684	4.49523	up	3.10393e-14	2.56821e-13
ITM2A	9452	integral membrane protein 2A	3.22698	9.36309	up	5.16202e-10	2.16931e-09
AKAP7	9465	A-kinase anchoring protein 7	2.25014	4.75729	up	1.08282e-07	3.23483e-07
IL27RA	9466	interleukin 27 receptor subunit alpha	1.70656	3.26382	up	2.82978e-12	1.7149e-11
KIF23	9493	kinesin family member 23	1.94954	3.89466	up	3.80607e-11	1.88328e-10
MAGED1	9500	MAGE family member D1	3.44677	10.9039	up	8.18229e-30	1.54264e-27
ADAMTS2	9509	ADAM metallopeptidase with thrombospondin type 1 motif 2	2.21076	4.6292	up	2.62895e-08	8.59367e-08
LITAF	9516	lipopolysaccharide induced TNF factor	1.64426	3.12588	up	4.74371e-07	1.29371e-06
SCAMP1	9522	secretory carrier membrane protein 1	1.84174	3.58442	up	3.24883e-09	1.21648e-08
VPS4B	9525	vacuolar protein sorting 4 homolog B	2.55216	5.8651	up	2.47049e-24	1.42935e-22
GOSR1	9527	golgi SNAP receptor complex member 1	2.29177	4.89657	up	4.89778e-30	9.88141e-28
BAG4	9530	BCL2 associated athanogene 4	2.29246	4.89946	up	2.18601e-17	3.00397e-16
POLR1C	9533	RNA polymerase I and III subunit C	2.2117	4.6322	up	1.41269e-23	7.05169e-22
SEC22B	9554	SEC22 homolog B, vesicle trafficking protein (gene/pseudogene)	2.25316	4.76727	up	2.89009e-20	7.17276e-19
GTPBP1	9567	GTP binding protein 1	1.94106	3.83989	up	2.69232e-21	8.29309e-20
CDC42BPB	9578	CDC42 binding protein kinase beta	1.68178	3.20823	up	4.19011e-14	3.40104e-13
ENTPD4	9583	ectonucleoside triphosphate diphosphohydrolase 4	1.88471	3.69278	up	1.85765e-17	2.70701e-16
RBM39	9584	RNA binding motif protein 39	2.25745	4.78145	up	7.80959e-19	1.47492e-17
WTAP	9589	WT1 associated protein	3.2024	9.20487	up	3.35277e-21	1.01278e-19
IER2	9592	immediate early response 2	2.22083	4.66161	up	3.77237e-11	1.90307e-10
PDIA4	9601	protein disulfide isomerase family A member 4	2.10731	4.40737	up	8.32651e-19	1.47761e-17
ISG15	9636	ISG15 ubiquitin-like modifier	2.24532	4.74142	up	1.27919e-08	4.37398e-08
MORF4L2	9643	mortality factor 4 like 2	2.2024	4.89237	up	1.1007e-10	4.90471e-10
SH3PXD2A	9644	SH3 and PX domains 2A	2.04529	4.12757	up	7.0836e-14	5.51232e-13
HS2ST1	9653	heparan sulfate 2-O-sulfotransferase 1	2.32452	5.02571	up	8.81839e-18	1.28815e-16
MDC1	9656	mediator of DNA damage checkpoint 1	2.08538	4.24386	up	7.36165e-26	5.88607e-24
LPIN2	9663	lipin 2	1.73954	3.33968	up	2.74095e-14	2.28919e-13
ZNF432	9668	zinc finger protein 432	1.94502	3.85042	up	7.74974e-17	1.01029e-15
TTI1	9675	TELO2 interacting protein 1	1.6615	3.16346	up	1.58089e-15	1.62839e-14
PHF14	9678	PHD finger protein 14	3.90364	14.9662	up	3.54e-31	9.30527e-29
VGLL4	9686	vestigial like family member 4	2.42166	5.38901	up	1.64435e-23	7.53026e-22
BZW1	9689	basic leucine zipper and W2 domains 1	2.27062	4.82532	up	2.00943e-24	1.1839e-22
PPP6R2	9701	protein phosphatase 6 regulatory subunit 2	1.73806	3.33587	up	2.22979e-17	3.19816e-16
CEP57	9702	centrosomal protein 57	1.68967	3.22584	up	3.42424e-12	2.01151e-11
AQR	9716	aquarius intron-binding spliceosomal factor	2.18888	4.78597	up	5.35298e-21	1.46264e-19
UTP14C	9724	UTP14C, small subunit processome component	1.8273	3.54873	up	1.9542e-19	4.13329e-18
SECISBP2L	9728	SECIS binding protein 2 like	2.03332	4.09347	up	9.24818e-14	7.067e-13
SART3	9733	squamous cell carcinoma antigen recognized by T cells 3	2.04616	4.15373	up	3.35112e-17	4.40976e-16
KNTC1	9735	kinetochore associated 1	1.88171	3.68511	up	7.17615e-14	5.5764e-13
USP34	9736	ubiquitin specific peptidase 34	2.59991	6.06248	up	2.31703e-19	4.8242e-18
PCDHA9	9752	protocadherin alpha 9	2.18931	4.62252	up	2.77771e-08	8.4449e-08
ZFYVE16	9765	zinc finger FYVE-type containing 16	2.84563	8.80506	up	4.47312e-15	4.06259e-14
PCLAF	9768	PCNA clamp associated factor	4.94939	30.8968	up	1.26214e-23	6.38366e-22
BCLAF1	9774	BCL2 associated transcription factor 1	1.90923	3.7561	up	5.99322e-14	4.72569e-13
EIF4A3	9775	eukaryotic translation initiation factor 4A3	1.68768	3.22138	up	4.2699e-18	6.97928e-17
PIEZO1	9780	piezo type mechanosensitive ion channel component 1	2.2534	4.76804	up	9.39562e-16	1.00746e-14
MATR3	9782	matrin 3	2.41042	5.65962	up	4.50565e-10	1.78823e-09
DLGAP5	9787	DLG associated protein 5	2.6319	6.19843	up	1.41247e-10	6.50713e-10
PTDSS1	9791	phosphatidylserine synthase 1	2.15102	4.44143	up	1.146e-18	2.09487e-17
TOMM20	9804	translocase of outer mitochondrial membrane 20	1.58928	3.00899	up	1.46916e-13	1.08755e-12
SCRN1	9805	secernin 1	1.90441	3.74356	up	2.2183e-10	9.87909e-10
NUP58	9818	nucleoporin 58	2.54114	6.60845	up	1.08079e-11	5.40278e-11
ARMCX2	9823	armadillo repeat containing, X-linked 2	2.47056	5.54257	up	1.59041e-09	6.23161e-09
TRIM14	9830	tripartite motif containing 14	2.34935	5.09593	up	7.39329e-15	6.80633e-14
ZNF623	9831	zinc finger protein 623	1.9779	3.9392	up	2.0744e-20	5.32729e-19
JAKMIP2	9832	janus kinase and microtubule interacting protein 2	3.10247	8.65011	up	8.43475e-12	4.51147e-11
MELK	9833	maternal embryonic leucine zipper kinase	2.17248	4.50797	up	2.81618e-12	1.70722e-11
LCMT2	9836	leucine carboxyl methyltransferase 2	1.59854	3.02836	up	6.9092e-17	9.07424e-16
GINS1	9837	GINS complex subunit 1	3.45007	10.9289	up	1.39281e-18	2.50747e-17
ZEB2	9839	zinc finger E-box binding homeobox 2	2.76758	7.54704	up	7.09777e-13	4.387e-12
C2CD5	9847	C2 calcium dependent domain containing 5	1.81959	3.52981	up	1.87696e-14	1.61382e-13
ZNF518A	9849	zinc finger protein 518A	2.12822	4.37411	up	1.29454e-15	1.28858e-14
KIAA0753	9851	KIAA0753	1.85428	3.61571	up	1.55225e-21	5.00704e-20
CEP170	9859	centrosomal protein 170	1.87138	3.65882	up	2.89381e-19	5.91252e-18
LRIG2	9860	leucine rich repeats and immunoglobulin like domains 2	1.91121	3.76124	up	2.75719e-17	3.89009e-16
PJA2	9867	praja ring finger ubiquitin ligase 2	1.59427	3.01942	up	3.45582e-13	2.41482e-12
SEC24D	9871	SEC24 homolog D, COPII coat complex component	2.26549	4.80819	up	1.49069e-14	1.30114e-13
TLK1	9874	tousled like kinase 1	2.73295	6.64815	up	3.37138e-23	1.54122e-21
TOX4	9878	TOX high mobility group box family member 4	1.80774	3.50094	up	5.19298e-20	1.23072e-18
SLC35E2A	9906	solute carrier family 35 member E2A	2.07095	4.20164	up	2.52616e-18	4.32564e-17
RABGAP1L	9910	RAB GTPase activating protein 1 like	2.88649	7.39468	up	7.89629e-26	6.28427e-24
NCAPD2	9918	non-SMC condensin I complex subunit D2	1.65093	3.14035	up	1.21204e-12	7.80819e-12
SEC16A	9919	SEC16 homolog A, endoplasmic reticulum export factor	1.86592	3.64501	up	4.96384e-20	1.18142e-18
PAN2	9924	PAN2 poly(A) specific ribonuclease subunit	1.99043	3.97355	up	8.6975e-15	7.91768e-14
KIF14	9928	kinesin family member 14	2.2728	5.07103	up	5.09513e-09	1.76683e-08
JOSD1	9929	Josephin domain containing 1	1.79727	3.47562	up	2.70197e-21	8.31816e-20
PUM3	9933	pumilio RNA binding family member 3	1.65162	3.14185	up	3.86236e-20	9.42743e-19
MAFB	9935	MAF bZIP transcription factor B	2.06632	4.18883	up	2.77728e-09	1.01244e-08
CRYZL1	9946	crystallin zeta like 1	2.62225	6.15709	up	1.29646e-21	4.24455e-20
HS3ST4	9951	heparan sulfate-glucosamine 3-sulfotransferase 4	2.49833	5.65033	up	7.61266e-12	4.29715e-11
MED12	9968	mediator complex subunit 12	1.60697	3.04626	up	2.48953e-22	9.21242e-21
THOC1	9984	THO complex 1	2.105	4.30197	up	3.58113e-16	4.14563e-15
DMTF1	9988	cyclin D binding myb like transcription factor 1	1.64339	3.12399	up	4.09836e-12	2.42246e-11
PPP4R1	9989	protein phosphatase 4 regulatory subunit 1	1.80972	3.50574	up	2.61313e-20	6.55681e-19
PTBP3	9991	polypyrimidine tract binding protein 3	3.16112	8.94525	up	6.00295e-20	1.40501e-18
DGCR2	9993	DiGeorge syndrome critical region gene 2	1.59867	3.02865	up	3.34518e-21	1.0116e-19
ABI1	10006	abl interactor 1	1.64797	3.13393	up	3.29808e-13	2.31391e-12
KCNE3	10008	potassium voltage-gated channel subfamily E regulatory subunit 3	2.65571	6.30155	up	1.15773e-07	3.44483e-07
ZBTB33	10009	zinc finger and BTB domain containing 33	2.05908	4.16721	up	2.4134e-21	7.53586e-20
PDCD6	10016	programmed cell death 6	2.29979	4.9282	up	1.46209e-19	2.98394e-18
SH2B3	10019	SH2B adaptor protein 3	2.04265	4.12002	up	3.83211e-09	1.41753e-08
MED16	10025	mediator complex subunit 16	2.16191	4.47507	up	6.52917e-23	2.81532e-21
PIGK	10026	phosphatidylinositol glycan anchor biosynthesis class K	2.26075	4.79242	up	6.63853e-19	1.27657e-17
TOM1L1	10040	target of myb1 like 1 membrane trafficking protein	1.85352	3.61382	up	5.74197e-11	2.81461e-10
HMGXB4	10042	HMG-box containing 4	2.21412	4.64414	up	1.06579e-23	5.12754e-22
SMC4	10051	structural maintenance of chromosomes 4	2.58699	6.24164	up	5.08097e-13	3.30559e-12
GJC1	10052	gap junction protein gamma 1	2.37058	5.17147	up	2.86937e-10	1.25687e-09
SAE1	10055	SUMO1 activating enzyme subunit 1	1.77797	3.42944	up	3.37247e-16	3.92318e-15
FARSB	10056	phenylalanyl-tRNA synthetase beta subunit	1.86438	3.64113	up	1.48094e-16	1.82984e-15
GPC6	10082	glypican 6	1.74949	3.37374	up	1.13449e-08	3.86654e-08
PQBP1	10084	polyglutamine binding protein 1	1.63881	3.1141	up	1.05319e-13	7.97968e-13
EDIL3	10085	EGF like repeats and discoidin domains 3	4.7345	26.6211	up	1.23418e-15	1.29717e-14
ARPC5	10092	actin related protein 2/3 complex subunit 5	3.45713	11.0147	up	8.23069e-25	4.95068e-23
ARPC3	10094	actin related protein 2/3 complex subunit 3	2.24231	4.73155	up	3.6828e-23	1.66825e-21
ARPC1B	10095	actin related protein 2/3 complex subunit 1B	1.83029	3.55609	up	2.36958e-11	1.23777e-10
ACTR3	10096	ARP3 actin related protein 3 homolog	2.14861	4.52589	up	7.06814e-14	5.01769e-13
ACTR2	10097	ARP2 actin related protein 2 homolog	1.81509	3.54337	up	1.13601e-11	5.79055e-11
TSPAN5	10098	tetraspanin 5	1.83793	3.57498	up	4.31431e-08	1.365e-07
RAD50	10111	RAD50 double strand break repair protein	1.78113	3.43696	up	1.43612e-15	1.49249e-14
KIF20A	10112	kinesin family member 20A	2.6042	6.08053	up	7.29863e-15	6.73166e-14
DNAL4	10126	dynein axonemal light chain 4	1.95797	3.88514	up	1.11924e-09	4.50421e-09
ZNF263	10127	zinc finger protein 263	1.80389	3.4916	up	1.00374e-22	4.11701e-21
LRPPRC	10128	leucine rich pentatricopeptide repeat containing	1.84709	3.59773	up	4.7606e-13	3.25032e-12
PDIA6	10130	protein disulfide isomerase family A member 6	1.91142	3.78395	up	8.95765e-14	6.55091e-13
BCAP31	10134	B cell receptor associated protein 31	2.01389	4.0387	up	6.74439e-19	1.29295e-17
NAMPT	10135	nicotinamide phosphoribosyltransferase	3.25141	9.52297	up	1.42203e-12	9.05749e-12
RBM12	10137	RNA binding motif protein 12	2.44856	5.64518	up	1.72251e-20	4.23654e-19
ADGRG2	10149	adhesion G protein-coupled receptor G2	4.66769	25.4164	up	1.77124e-09	6.89125e-09
ABI2	10152	abl interactor 2	2.33604	5.04915	up	9.67262e-21	2.67096e-19
TRIM28	10155	tripartite motif containing 28	2.38683	5.23007	up	1.99304e-19	4.20568e-18
ATP6AP2	10159	ATPase H+ transporting accessory protein 2	2.64342	6.56351	up	5.05659e-18	7.70753e-17
WASF2	10163	WAS protein family member 2	1.73508	3.32898	up	4.49022e-27	4.56325e-25
CNIH1	10175	cornichon family AMPA receptor auxiliary protein 1	2.52875	5.77071	up	1.61223e-23	7.89863e-22
TENM1	10178	teneurin transmembrane protein 1	1.73716	3.33379	up	6.35768e-05	0.000128901
RBM6	10180	RNA binding motif protein 6	1.9121	3.76368	up	2.21168e-09	8.10424e-09
RBM5	10181	RNA binding motif protein 5	2.13568	4.43791	up	4.79002e-15	4.32885e-14
LHFPL6	10186	LHFPL tetraspan subfamily member 6	1.59092	3.01241	up	1.36115e-06	3.48838e-06
TRIM13	10206	tripartite motif containing 13	2.21353	4.65631	up	2.51232e-23	1.13983e-21
DDX39A	10212	DExD-box helicase 39A	3.72545	13.2273	up	1.69934e-34	8.22225e-32
STX6	10228	syntaxin 6	1.64769	3.13331	up	1.41744e-22	5.65637e-21
HNRNPR	10236	heterogeneous nuclear ribonucleoprotein R	2.28096	4.94756	up	4.54474e-20	1.02677e-18
DCAF7	10238	DDB1 and CUL4 associated factor 7	2.03915	4.28611	up	1.7538e-17	2.42327e-16
SF3B4	10262	splicing factor 3b subunit 4	2.10572	4.30413	up	4.26752e-26	3.55681e-24
ZMPSTE24	10269	zinc metallopeptidase STE24	1.79679	3.47446	up	5.3925e-19	1.05751e-17
EFS	10278	embryonal Fyn-associated substrate	2.82229	7.07282	up	6.07748e-12	3.48382e-11
SIGMAR1	10280	sigma non-opioid intracellular receptor 1	1.60811	3.04851	up	6.13057e-15	5.75014e-14
BET1	10282	Bet1 golgi vesicular membrane trafficking protein	1.9526	3.87073	up	8.32455e-16	9.01991e-15
SF3A1	10291	splicing factor 3a subunit 1	1.7952	3.47065	up	4.47617e-20	1.07697e-18
MAEA	10296	macrophage erythroblast attacher	1.61016	3.05286	up	6.0828e-21	1.74215e-19
RTN3	10313	reticulon 3	1.68967	3.22583	up	1.04724e-16	1.33437e-15
AKR1A1	10327	aldo-keto reductase family 1 member A1	2.01104	4.03072	up	6.03689e-23	2.6175e-21
RXYLT1	10329	ribitol xylosyltransferase 1	2.53765	5.80644	up	1.93099e-23	9.36798e-22
CNPY2	10330	canopy FGF signaling regulator 2	2.4054	5.40246	up	5.9907e-19	1.09217e-17
PCGF3	10336	polycomb group ring finger 3	2.51233	5.70541	up	2.00911e-24	1.1839e-22
HMG20B	10362	high mobility group 20B	3.7668	13.6119	up	2.73781e-39	3.48116e-36
TUBA1B	10376	tubulin alpha 1b	2.76878	6.81531	up	1.43833e-22	5.72349e-21
TUBB3	10381	tubulin beta 3 class III	1.79947	3.48376	up	1.18906e-14	1.01437e-13
BTN3A3	10384	butyrophilin subfamily 3 member A3	2.68844	6.56744	up	6.88157e-19	1.22623e-17
DLC1	10395	DLC1 Rho GTPase activating protein	2.15093	4.60328	up	2.00909e-13	1.38909e-12
NDRG1	10397	N-myc downstream regulated 1	1.72163	3.2981	up	3.87693e-08	1.23577e-07
RACK1	10399	receptor for activated C kinase 1	1.89789	3.72667	up	3.62546e-12	2.16234e-11
NDC80	10403	NDC80, kinetochore complex component	3.33812	10.1128	up	3.96185e-20	9.64615e-19
BASP1	10409	brain abundant membrane attached signal protein 1	3.98179	15.7993	up	2.60183e-18	4.44408e-17
SPON1	10418	spondin 1	1.88336	3.68933	up	1.3669e-05	3.0447e-05
TUBGCP3	10426	tubulin gamma complex associated protein 3	1.84852	3.6013	up	1.21881e-16	1.53228e-15
CFDP1	10428	craniofacial development protein 1	1.90921	3.80461	up	2.34777e-12	1.37171e-11
OLFM1	10439	olfactomedin 1	3.39972	11.7535	up	1.27395e-13	9.12893e-13
TACC3	10460	transforming acidic coiled-coil containing protein 3	2.06129	4.17359	up	6.87512e-12	3.9103e-11
MERTK	10461	MER proto-oncogene, tyrosine kinase	2.1896	4.60618	up	2.46851e-09	9.18363e-09
TRIM38	10475	tripartite motif containing 38	1.68337	3.21178	up	1.09517e-18	2.008e-17
SLC25A17	10478	solute carrier family 25 member 17	1.65127	3.1411	up	5.7099e-17	7.62924e-16
SEC23B	10483	Sec23 homolog B, coat complex II component	2.07911	4.30234	up	9.64687e-19	1.69164e-17
CAP1	10487	cyclase associated actin cytoskeleton regulatory protein 1	2.56777	6.16602	up	3.06688e-23	1.32934e-21
CRTAP	10491	cartilage associated protein	1.77218	3.41571	up	1.71527e-09	6.68872e-09
SYNCRIP	10492	synaptotagmin binding cytoplasmic RNA interacting protein	1.8755	3.68798	up	2.14581e-12	1.22428e-11
DDX17	10521	DEAD-box helicase 17	2.47669	5.56785	up	3.19941e-12	1.82706e-11
DEAF1	10522	DEAF1, transcription factor	1.86878	3.65224	up	1.05002e-12	6.81825e-12
CHERP	10523	calcium homeostasis endoplasmic reticulum protein	1.74085	3.34233	up	9.15593e-18	1.40816e-16
HYOU1	10525	hypoxia up-regulated 1	1.89067	3.70808	up	8.3661e-16	9.05955e-15
NOP56	10528	NOP56 ribonucleoprotein	2.0863	4.24657	up	2.739e-21	8.42265e-20
RNASEH2A	10535	ribonuclease H2 subunit A	1.9342	3.82165	up	1.02876e-14	9.23608e-14
ANP32B	10541	acidic nuclear phosphoprotein 32 family member B	2.78781	7.00961	up	1.04897e-26	9.60701e-25
PRDX4	10549	peroxiredoxin 4	2.2368	4.71351	up	5.10187e-16	5.74315e-15
SPTLC1	10558	serine palmitoyltransferase long chain base subunit 1	2.44116	5.4308	up	1.56438e-24	9.48256e-23
SLC35A1	10559	solute carrier family 35 member A1	1.68715	3.2202	up	8.93215e-11	4.24685e-10
IFI44	10561	interferon induced protein 44	1.74941	3.3622	up	9.71888e-07	2.53896e-06
RABAC1	10567	Rab acceptor 1	1.99081	3.97459	up	2.43021e-17	3.46381e-16
CCT4	10575	chaperonin containing TCP1 subunit 4	1.58499	3.00005	up	3.41543e-15	3.33224e-14
CCT2	10576	chaperonin containing TCP1 subunit 2	1.97424	3.92922	up	6.96406e-14	5.17133e-13
NPC2	10577	NPC intracellular cholesterol transporter 2	1.6358	3.1076	up	1.5674e-11	8.41247e-11
SMC2	10592	structural maintenance of chromosomes 2	1.97991	4.0504	up	1.67695e-09	6.26535e-09
PAIP1	10605	poly(A) binding protein interacting protein 1	4.0095	16.1579	up	3.32085e-29	5.2119e-27
PAICS	10606	phosphoribosylaminoimidazole carboxylase and phosphoribosylaminoimidazolesuccinocarboxamide synthase	2.70086	6.51926	up	9.80954e-16	9.93953e-15
ERLIN1	10613	ER lipid raft associated 1	2.20666	4.61607	up	1.54449e-22	6.09709e-21
SPAG5	10615	sperm associated antigen 5	2.0125	4.03479	up	4.07628e-13	2.81519e-12
RBCK1	10616	RANBP2-type and C3HC4-type zinc finger containing 1	1.6839	3.21296	up	2.13842e-16	2.5702e-15
POLR3C	10623	RNA polymerase III subunit C	1.90992	3.75787	up	1.07769e-20	2.94173e-19
IVNS1ABP	10625	influenza virus NS1A binding protein	2.69631	6.60398	up	1.77583e-16	2.05906e-15
POSTN	10631	periostin	5.56843	54.6761	up	2.40721e-13	1.64292e-12
GAS2L1	10634	growth arrest specific 2 like 1	2.90171	7.47314	up	1.74625e-20	4.53785e-19
RAD51AP1	10635	RAD51 associated protein 1	2.48025	5.57993	up	4.27714e-14	3.46705e-13
IGF2BP3	10643	insulin like growth factor 2 mRNA binding protein 3	1.73534	3.32957	up	0.000168696	0.000322048
IGF2BP2	10644	insulin like growth factor 2 mRNA binding protein 2	3.12594	8.72977	up	3.89365e-17	5.34276e-16
CAMKK2	10645	calcium/calmodulin dependent protein kinase kinase 2	2.62808	6.18201	up	6.02086e-25	3.98054e-23
KHDRBS1	10657	KH RNA binding domain containing, signal transduction associated 1	2.02122	4.05928	up	1.33361e-27	1.53183e-25
TNFSF13B	10673	TNF superfamily member 13b	2.54541	5.83776	up	9.3831e-12	5.22052e-11
CSPG5	10675	chondroitin sulfate proteoglycan 5	3.37494	10.3743	up	1.01484e-12	6.60313e-12
GNB5	10681	G protein subunit beta 5	2.12819	4.37167	up	4.05459e-12	2.39763e-11
EBP	10682	emopamil binding protein (sterol isomerase)	1.71144	3.27503	up	1.2366e-13	8.94629e-13
PNMA2	10687	PNMA family member 2	4.4021	21.1428	up	4.19239e-15	4.03438e-14
CNPY3	10695	canopy FGF signaling regulator 3	1.90935	3.75639	up	2.87118e-19	5.87067e-18
POLD3	10714	DNA polymerase delta 3, accessory subunit	1.70751	3.26596	up	5.02299e-20	1.19301e-18
AP4B1	10717	adaptor related protein complex 4 beta 1 subunit	2.09346	4.26771	up	8.48688e-17	1.09824e-15
SLC12A7	10723	solute carrier family 12 member 7	1.78983	3.45775	up	6.39969e-14	5.02085e-13
NFAT5	10725	nuclear factor of activated T cells 5	2.05907	4.16717	up	1.03791e-13	7.87179e-13
YME1L1	10730	YME1 like 1 ATPase	2.11317	4.32641	up	5.46293e-20	1.28911e-18
TCFL5	10732	transcription factor like 5	2.15196	4.44432	up	4.88729e-14	3.92325e-13
STAG2	10735	stromal antigen 2	1.86343	3.76125	up	3.45272e-11	1.68367e-10
RAI1	10743	retinoic acid induced 1	2.25726	4.78081	up	1.04754e-20	2.868e-19
MAP3K2	10746	mitogen-activated protein kinase kinase kinase 2	2.42478	5.36948	up	4.34254e-21	1.2834e-19
NUP50	10762	nucleoporin 50	2.83387	7.12985	up	2.60481e-30	5.52008e-28
KDM5B	10765	lysine demethylase 5B	2.34067	5.13779	up	1.68107e-16	1.90328e-15
PLK2	10769	polo like kinase 2	1.6409	3.1186	up	4.44745e-07	1.21716e-06
SRSF10	10772	serine and arginine rich splicing factor 10	1.65645	3.15433	up	2.58005e-14	2.13436e-13
ZNF266	10781	zinc finger protein 266	2.19226	4.5702	up	2.9424e-20	7.29265e-19
WDR4	10785	WD repeat domain 4	2.46517	5.52193	up	3.38591e-17	4.70337e-16
IQGAP2	10788	IQ motif containing GTPase activating protein 2	2.22682	4.68102	up	6.27819e-13	4.21126e-12
MTHFD2	10797	methylenetetrahydrofolate dehydrogenase (NADP+ dependent) 2, methenyltetrahydrofolate cyclohydrolase	1.67608	3.19559	up	3.65404e-10	1.57547e-09
SEC24A	10802	SEC24 homolog A, COPII coat complex component	2.39987	5.27755	up	6.84986e-24	3.67533e-22
SDCCAG3	10807	serologically defined colon cancer antigen 3	2.68551	6.43309	up	6.52118e-17	8.59767e-16
HSPH1	10808	heat shock protein family H (Hsp110) member 1	2.37114	5.31	up	1.83294e-17	2.52848e-16
UTP14A	10813	UTP14A, small subunit processome component	2.73539	6.65937	up	1.1187e-24	6.9823e-23
ZNF275	10838	zinc finger protein 275	2.26889	4.81953	up	5.45212e-14	4.34195e-13
RUVBL2	10856	RuvB like AAA ATPase 2	1.63588	3.10852	up	6.28343e-18	9.90479e-17
PGRMC1	10857	progesterone receptor membrane component 1	2.20457	4.60937	up	8.51764e-17	1.1017e-15
WDR3	10885	WD repeat domain 3	2.00368	4.0102	up	1.04255e-20	2.85865e-19
BRD8	10902	bromodomain containing 8	2.13706	4.39866	up	1.9587e-21	6.24078e-20
UTS2	10911	urotensin 2	2.51074	5.69912	up	0.00155314	0.00258611
PAPOLA	10914	poly(A) polymerase alpha	1.77318	3.41808	up	1.16563e-20	3.14876e-19
TCERG1	10915	transcription elongation regulator 1	1.79895	3.48373	up	1.01571e-11	5.20701e-11
MAGED2	10916	MAGE family member D2	2.08933	4.26261	up	2.68153e-21	8.03077e-20
EHMT2	10919	euchromatic histone lysine methyltransferase 2	2.51488	5.7155	up	6.72289e-27	6.57556e-25
DBF4	10926	DBF4 zinc finger	2.25193	4.76319	up	4.14271e-14	3.36606e-13
SPIN1	10927	spindlin 1	4.23438	18.9504	up	2.04846e-28	2.61314e-26
C11orf58	10944	chromosome 11 open reading frame 58	1.86758	3.6492	up	9.32362e-19	1.73096e-17
KDELR1	10945	KDEL endoplasmic reticulum protein retention receptor 1	1.68498	3.21535	up	5.05486e-22	1.78652e-20
HNRNPA0	10949	heterogeneous nuclear ribonucleoprotein A0	1.60172	3.03505	up	1.26957e-13	9.50089e-13
BTG3	10950	BTG anti-proliferation factor 3	2.69792	6.48902	up	1.60586e-13	1.15119e-12
SEC61B	10952	Sec61 translocon beta subunit	2.30638	4.94641	up	8.23096e-28	9.97844e-26
PDIA5	10954	protein disulfide isomerase family A member 5	2.35081	5.10109	up	4.23489e-20	1.02317e-18
SERINC3	10955	serine incorporator 3	1.64525	3.12805	up	2.80458e-12	1.65009e-11
ERP29	10961	endoplasmic reticulum protein 29	2.01543	4.04301	up	4.5171e-24	2.48214e-22
EBNA1BP2	10969	EBNA1 binding protein 2	2.2242	4.67252	up	9.73593e-19	1.79957e-17
CKAP4	10970	cytoskeleton associated protein 4	2.911	7.55015	up	1.38747e-23	6.90246e-22
YWHAQ	10971	tyrosine 3-monooxygenase/tryptophan 5-monooxygenase activation protein theta	2.97449	7.94972	up	1.26393e-28	1.65513e-26
SF3B2	10992	splicing factor 3b subunit 2	1.96375	3.90076	up	8.24593e-27	7.95143e-25
KIF2C	11004	kinesin family member 2C	1.92318	3.79258	up	1.7411e-11	9.28636e-11
GLIPR1	11010	GLI pathogenesis related 1	1.63858	3.11359	up	2.36965e-07	6.73322e-07
TMSB15A	11013	thymosin beta 15a	2.32544	5.01218	up	5.7072e-08	1.77538e-07
KDELR2	11014	KDEL endoplasmic reticulum protein retention receptor 2	1.76354	3.40093	up	2.32508e-12	1.32781e-11
KDELR3	11015	KDEL endoplasmic reticulum protein retention receptor 3	1.83428	3.56592	up	2.24584e-06	5.59031e-06
RAB31	11031	RAB31, member RAS oncogene family	2.84962	7.21264	up	2.5109e-11	1.28893e-10
STON1	11037	stonin 1	1.9086	3.75446	up	1.21785e-08	4.17388e-08
PAPD7	11044	poly(A) RNA polymerase D7, non-canonical	1.808	3.50157	up	9.30028e-19	1.72827e-17
NUDT21	11051	nudix hydrolase 21	1.64435	3.12608	up	1.09623e-14	9.8096e-14
CPSF6	11052	cleavage and polyadenylation specific factor 6	2.42912	6.05027	up	8.98808e-12	4.78364e-11
ABHD2	11057	abhydrolase domain containing 2	1.93818	3.83221	up	4.15905e-15	4.00486e-14
CNMD	11061	chondromodulin	2.09033	4.25845	up	1.16891e-06	3.0249e-06
CNTRL	11064	centriolin	2.19457	4.57753	up	1.20468e-20	3.24623e-19
UBE2C	11065	ubiquitin conjugating enzyme E2 C	2.78929	6.91292	up	7.04999e-16	7.73857e-15
TOPBP1	11073	DNA topoisomerase II binding protein 1	2.34783	5.09058	up	1.72185e-22	6.71484e-21
TRIOBP	11078	TRIO and F-actin binding protein	2.16711	4.6179	up	7.65804e-23	3.02543e-21
DIDO1	11083	death inducer-obliterator 1	1.72806	3.31283	up	2.78757e-16	3.28967e-15
WDR5	11091	WD repeat domain 5	1.73698	3.33338	up	1.66514e-15	1.70873e-14
HNRNPUL1	11100	heterogeneous nuclear ribonucleoprotein U like 1	1.70898	3.26929	up	9.72933e-20	2.1864e-18
EMILIN1	11117	elastin microfibril interfacer 1	1.9078	3.75237	up	7.46796e-10	3.08905e-09
BTN3A2	11118	butyrophilin subfamily 3 member A2	1.89187	3.71116	up	9.18241e-13	6.014e-12
RCAN3	11123	RCAN family member 3	2.4492	5.46115	up	5.62281e-17	7.52391e-16
KIF3A	11127	kinesin family member 3A	1.72456	3.3048	up	4.87353e-16	5.50652e-15
ZWINT	11130	ZW10 interacting kinetochore protein	3.55436	11.7481	up	1.50639e-23	7.44684e-22
PWP1	11137	PWP1 homolog, endonuclein	2.09838	4.29451	up	7.89779e-21	2.07304e-19
RABL2B	11158	RAB, member of RAS oncogene family like 2B	2.73397	6.65284	up	3.14567e-21	9.55496e-20
ERLIN2	11160	ER lipid raft associated 2	1.70227	3.25412	up	4.00978e-15	3.87272e-14
NUDT5	11164	nudix hydrolase 5	2.76487	8.01102	up	1.35897e-13	9.66337e-13
FSTL1	11167	follistatin like 1	1.96634	3.90775	up	5.44354e-08	1.69907e-07
PSIP1	11168	PC4 and SFRS1 interacting protein 1	2.03493	4.09804	up	4.00426e-15	3.86807e-14
BAZ2A	11176	bromodomain adjacent to zinc finger domain 2A	1.88695	3.69854	up	1.75141e-25	1.27507e-23
BAZ1A	11177	bromodomain adjacent to zinc finger domain 1A	3.09775	8.66423	up	3.67358e-20	8.4582e-19
WDR6	11180	WD repeat domain 6	1.72862	3.3141	up	1.71771e-16	2.10102e-15
MAP4K5	11183	mitogen-activated protein kinase kinase kinase kinase 5	1.59445	3.0198	up	3.45686e-12	2.06788e-11
NISCH	11188	nischarin	1.61166	3.05604	up	7.32734e-18	1.14989e-16
SUPT16H	11198	SPT16 homolog, facilitates chromatin remodeling subunit	2.00709	4.01971	up	1.59595e-18	2.84694e-17
POLI	11201	DNA polymerase iota	1.95236	3.92076	up	6.8028e-12	3.81621e-11
AKAP11	11215	A-kinase anchoring protein 11	1.73821	3.33621	up	8.46126e-13	5.57372e-12
AKAP10	11216	A-kinase anchoring protein 10	1.78533	3.44698	up	4.9573e-17	6.33842e-16
AKAP2	11217	A-kinase anchoring protein 2	2.59928	7.20685	up	7.52903e-10	2.96193e-09
SEC63	11231	SEC63 homolog, protein translocation regulator	1.90238	3.73828	up	9.36661e-16	1.00475e-14
HPS5	11234	HPS5, biogenesis of lysosomal organelles complex 2 subunit 2	1.63092	3.09711	up	8.55607e-18	1.32447e-16
ZHX1	11244	zinc fingers and homeoboxes 1	1.61533	3.06382	up	3.03515e-11	1.55643e-10
XPOT	11260	exportin for tRNA	2.45735	5.63327	up	6.17425e-17	7.74818e-16
SYNRG	11276	synergin gamma	1.776	3.42476	up	2.38156e-19	4.94726e-18
MGAT4B	11282	mannosyl (alpha-1,3-)-glycoprotein beta-1,4-N-acetylglucosaminyltransferase, isozyme B	2.02068	4.05774	up	6.04644e-18	9.62975e-17
PNKP	11284	polynucleotide kinase 3'-phosphatase	1.73925	3.33861	up	6.2492e-19	1.20776e-17
VPS45	11311	vacuolar protein sorting 45 homolog	1.68151	3.20763	up	4.31509e-17	5.87761e-16
ECD	11319	ecdysoneless cell cycle regulator	1.97271	3.92504	up	5.92224e-12	3.40324e-11
DDX42	11325	DEAD-box helicase 42	1.61589	3.06501	up	3.93888e-22	1.4187e-20
ACOT7	11332	acyl-CoA thioesterase 7	2.45861	5.49685	up	2.41876e-20	6.11964e-19
CBX3	11335	chromobox 3	1.81863	3.54291	up	9.96983e-15	8.68176e-14
U2AF2	11338	U2 small nuclear RNA auxiliary factor 2	2.20182	4.60059	up	2.41158e-24	1.39972e-22
EXOSC8	11340	exosome component 8	1.7033	3.25644	up	4.06161e-16	4.66138e-15
NID2	22795	nidogen 2	1.92474	3.7967	up	1.14873e-05	2.58315e-05
XRN2	22803	5'-3' exoribonuclease 2	2.08148	4.26733	up	1.02306e-12	6.34337e-12
PHLDA1	22822	pleckstrin homology like domain family A member 1	1.87454	3.72938	up	2.38433e-06	5.66278e-06
MTF2	22823	metal response element binding transcription factor 2	2.7253	6.61297	up	2.64241e-28	3.49816e-26
SCAF8	22828	SR-related CTD associated factor 8	1.8735	3.6642	up	1.52978e-19	3.30335e-18
ZNF652	22834	zinc finger protein 652	1.69974	3.24843	up	1.46543e-09	5.77833e-09
RNF44	22838	ring finger protein 44	1.9871	3.96439	up	3.79937e-20	9.27782e-19
RAB11FIP2	22841	RAB11 family interacting protein 2	1.82298	3.5381	up	3.56713e-16	4.13117e-15
VASH1	22846	vasohibin 1	1.78132	3.43928	up	9.95815e-10	3.84454e-09
ADNP2	22850	ADNP homeobox 2	2.78959	6.91435	up	3.00172e-32	9.65408e-30
NTNG1	22854	netrin G1	2.44125	5.4468	up	5.01044e-10	2.07196e-09
CHSY1	22856	chondroitin sulfate synthase 1	2.95979	7.7801	up	1.13395e-24	7.06944e-23
ADGRL1	22859	adhesion G protein-coupled receptor L1	3.82732	14.1951	up	1.9858e-24	1.17437e-22
SEC31A	22872	SEC31 homolog A, COPII coat complex component	1.74504	3.35204	up	6.13789e-20	1.43353e-18
MON1B	22879	MON1 homolog B, secretory trafficking associated	1.70118	3.25167	up	1.26348e-17	1.89522e-16
MORC2	22880	MORC family CW-type zinc finger 2	1.62584	3.08623	up	9.49541e-18	1.45505e-16
CLSTN1	22883	calsyntenin 1	1.63531	3.10654	up	4.159e-18	6.81431e-17
KHDC4	22889	KH domain containing 4, pre-mRNA splicing factor	1.76205	3.39319	up	1.2417e-13	9.02103e-13
CEP164	22897	centrosomal protein 164	4.03912	16.4398	up	3.66299e-37	3.17895e-34
RUFY3	22902	RUN and FYVE domain containing 3	2.54459	5.83443	up	4.05449e-17	5.54753e-16
DHX30	22907	DExH-box helicase 30	1.97333	3.96845	up	3.43575e-20	7.98807e-19
SACM1L	22908	SAC1 like phosphatidylinositide phosphatase	2.31535	4.97726	up	1.72304e-18	3.0478e-17
MAPRE1	22919	microtubule associated protein RP/EB family member 1	1.99972	3.99923	up	7.73953e-25	4.97834e-23
ATF6	22926	activating transcription factor 6	1.87705	3.67323	up	2.46399e-22	9.28374e-21
SEPHS1	22929	selenophosphate synthetase 1	1.61988	3.07349	up	3.5767e-15	3.47964e-14
RAB18	22931	RAB18, member RAS oncogene family	1.75665	3.3839	up	1.64879e-18	2.79809e-17
SCAP	22937	SREBF chaperone	1.60227	3.0362	up	2.32688e-19	4.84287e-18
PTGR1	22949	prostaglandin reductase 1	2.13283	4.40072	up	2.07463e-16	2.49664e-15
TPX2	22974	TPX2, microtubule nucleation factor	2.80062	6.96742	up	8.00751e-16	8.70155e-15
PAXIP1	22976	PAX interacting protein 1	1.61368	3.06032	up	1.07402e-15	1.13912e-14
TCF25	22980	transcription factor 25	1.98743	4.00319	up	2.06655e-20	5.097e-19
CEP152	22995	centrosomal protein 152	2.27056	4.8251	up	2.57352e-13	1.83571e-12
KLHDC10	23008	kelch domain containing 10	2.43511	5.40805	up	3.59421e-21	1.08034e-19
SPEN	23013	spen family transcriptional repressor	2.25046	4.75834	up	1.05865e-17	1.60872e-16
GOLGA8A	23015	golgin A8 family member A	2.80331	6.9804	up	2.90705e-13	2.05901e-12
RBM34	23029	RNA binding motif protein 34	1.98538	3.95967	up	5.25558e-17	7.06364e-16
USP33	23032	ubiquitin specific peptidase 33	1.98244	4.01342	up	3.81482e-16	4.17529e-15
DOPEY1	23033	dopey family member 1	1.76683	3.40304	up	5.70037e-16	6.3489e-15
ZNF292	23036	zinc finger protein 292	3.3768	10.3877	up	5.06256e-33	1.83308e-30
XPO7	23039	exportin 7	2.08598	4.24563	up	1.41589e-19	3.08544e-18
MON2	23041	MON2 homolog, regulator of endosome-to-Golgi trafficking	1.91388	3.76821	up	2.67286e-20	6.67605e-19
PDS5B	23047	PDS5 cohesin associated factor B	3.3864	11.0495	up	1.83218e-21	5.48602e-20
FNBP1	23048	formin binding protein 1	3.01487	8.1827	up	1.28645e-14	1.05037e-13
NCOA6	23054	nuclear receptor coactivator 6	1.75545	3.37632	up	9.13298e-23	3.78292e-21
ERP44	23071	endoplasmic reticulum protein 44	1.66572	3.17272	up	1.85733e-18	3.26946e-17
RRP1B	23076	ribosomal RNA processing 1B	1.90223	3.7379	up	6.99036e-15	6.47135e-14
MYCBP2	23077	MYC binding protein 2, E3 ubiquitin protein ligase	1.71195	3.27651	up	1.35173e-22	5.35643e-21
AVL9	23080	AVL9 cell migration associated	2.25806	4.78348	up	3.4565e-19	6.98389e-18
PPRC1	23082	peroxisome proliferator-activated receptor gamma, coactivator-related 1	1.66614	3.17364	up	3.04126e-19	6.19065e-18
TRIM35	23087	tripartite motif containing 35	1.88298	3.68837	up	1.66381e-09	6.49822e-09
PEG10	23089	paternally expressed 10	2.08042	4.2293	up	9.58595e-06	2.18026e-05
ZC3H13	23091	zinc finger CCCH-type containing 13	2.35363	5.39592	up	7.75415e-10	3.04295e-09
TTLL5	23093	tubulin tyrosine ligase like 5	1.94071	3.83895	up	9.94419e-20	2.22645e-18
CDK19	23097	cyclin dependent kinase 19	2.50471	6.011	up	1.46273e-21	4.48289e-20
HIC2	23119	HIC ZBTB transcriptional repressor 2	1.85953	3.64002	up	3.97609e-15	3.74645e-14
POGZ	23126	pogo transposable element derived with ZNF domain	1.99124	3.97578	up	9.30104e-16	9.98692e-15
ANKLE2	23141	ankyrin repeat and LEM domain containing 2	2.05119	4.14447	up	1.6478e-20	4.3107e-19
LRCH1	23143	leucine rich repeats and calponin homology domain containing 1	1.99789	3.99416	up	6.22266e-19	1.20348e-17
SEPT6	23157	septin 6	2.40184	6.49196	up	1.59272e-09	5.89222e-09
TBC1D9	23158	TBC1 domain family member 9	2.42735	5.37903	up	3.29552e-09	1.23269e-08
NUP205	23165	nucleoporin 205	2.37348	5.1819	up	1.24998e-21	4.10712e-20
TTLL12	23170	tubulin tyrosine ligase like 12	1.68486	3.21509	up	4.68788e-17	6.34744e-16
SEPT8	23176	septin 8	2.51877	5.73092	up	5.98547e-23	2.59726e-21
RGL1	23179	ral guanine nucleotide dissociation stimulator like 1	3.37679	10.3876	up	2.23241e-21	7.0276e-20
MESD	23184	mesoderm development LRP chaperone	2.05366	4.15158	up	1.11562e-20	3.03314e-19
RCOR1	23186	REST corepressor 1	2.65464	6.2969	up	3.83307e-14	3.12842e-13
CYFIP1	23191	cytoplasmic FMR1 interacting protein 1	2.22416	4.67239	up	2.82767e-22	1.04958e-20
GANAB	23193	glucosidase II alpha subunit	2.00596	4.1683	up	1.28649e-23	6.44187e-22
MDN1	23195	midasin AAA ATPase 1	1.64508	3.12766	up	3.72579e-16	4.30398e-15
FAF2	23197	Fas associated factor family member 2	1.66865	3.17916	up	3.53492e-26	3.00578e-24
ARL6IP1	23204	ADP ribosylation factor like GTPase 6 interacting protein 1	3.0795	8.45324	up	7.36365e-26	5.88607e-24
SULF1	23213	sulfatase 1	1.80227	3.52324	up	1.59136e-05	3.43141e-05
XPO6	23214	exportin 6	2.08535	4.24379	up	8.52313e-27	8.16115e-25
PRRC2C	23215	proline rich coiled-coil 2C	1.82616	3.56051	up	5.14821e-19	1.00837e-17
SEL1L3	23231	SEL1L family member 3	2.63059	6.25854	up	3.71692e-12	2.17763e-11
DNAJC9	23234	DnaJ heat shock protein family (Hsp40) member C9	2.74046	6.6947	up	1.14628e-15	1.14963e-14
PDS5A	23244	PDS5 cohesin associated factor A	1.58783	3.00597	up	7.1992e-16	7.89126e-15
KAZN	23254	kazrin, periplakin interacting protein	2.09565	4.27418	up	1.65556e-13	1.21598e-12
DDHD2	23259	DDHD domain containing 2	2.07891	4.22488	up	2.07866e-16	2.50387e-15
PPIP5K2	23262	diphosphoinositol pentakisphosphate kinase 2	3.00989	8.05501	up	9.89782e-25	6.2346e-23
EXOC7	23265	exocyst complex component 7	1.64613	3.13206	up	1.50685e-16	1.76606e-15
MGA	23269	MGA, MAX dimerization protein	1.73111	3.31984	up	5.12825e-17	6.90779e-16
TSPYL4	23270	TSPY like 4	2.83156	7.11844	up	1.61424e-24	9.73084e-23
CAMSAP2	23271	calmodulin regulated spectrin associated protein family member 2	2.26367	4.8022	up	4.41803e-16	4.76323e-15
FAM208A	23272	family with sequence similarity 208 member A	2.24511	4.74289	up	7.19115e-22	2.33964e-20
NUP160	23279	nucleoporin 160	2.0563	4.15917	up	4.09348e-15	3.94867e-14
AGTPBP1	23287	ATP/GTP binding protein 1	2.81119	7.01864	up	8.19703e-23	3.42932e-21
IQCE	23288	IQ motif containing E	1.72066	3.29588	up	3.10157e-14	2.56665e-13
EHBP1	23301	EH domain binding protein 1	1.88174	3.68519	up	1.75142e-14	1.51302e-13
NEMP1	23306	nuclear envelope integral membrane protein 1	3.41853	10.6925	up	1.95955e-24	1.16328e-22
DMXL2	23312	Dmx like 2	3.19149	9.13554	up	2.93895e-18	4.97483e-17
CUX2	23316	cut like homeobox 2	2.81978	7.06054	up	3.41775e-10	1.48071e-09
TRIM2	23321	tripartite motif containing 2	2.35468	5.11482	up	5.23164e-15	4.95995e-14
WASHC4	23325	WASH complex subunit 4	2.59713	6.05081	up	7.1602e-26	5.74023e-24
SASH1	23328	SAM and SH3 domain containing 1	1.9698	3.91714	up	4.80775e-17	6.5017e-16
TTC28	23331	tetratricopeptide repeat domain 28	1.88144	3.7225	up	1.12688e-12	6.93678e-12
DPY19L1	23333	dpy-19 like C-mannosyltransferase 1	1.67692	3.19744	up	2.0046e-10	8.99649e-10
SMCHD1	23347	structural maintenance of chromosomes flexible hinge domain containing 1	2.56447	6.91605	up	3.23595e-15	3.01818e-14
U2SURP	23350	U2 snRNP associated SURP domain containing	2.16899	4.65927	up	8.7195e-18	1.27403e-16
FNBP4	23360	formin binding protein 4	2.25975	4.78907	up	3.46688e-14	2.84697e-13
PSD3	23362	pleckstrin and Sec7 domain containing 3	2.36429	5.15058	up	4.65454e-10	1.92204e-09
OBSL1	23363	obscurin like 1	2.33163	5.09593	up	7.43082e-10	2.92753e-09
PUM2	23369	pumilio RNA binding family member 2	1.70344	3.25973	up	4.00547e-17	5.20582e-16
ARHGEF18	23370	Rho/Rac guanine nucleotide exchange factor 18	2.07505	4.2136	up	7.23934e-23	3.08024e-21
SRGAP2	23380	SLIT-ROBO Rho GTPase activating protein 2	1.67472	3.19382	up	8.17843e-13	5.00504e-12
MED13L	23389	mediator complex subunit 13 like	2.08606	4.24587	up	2.11463e-12	1.30804e-11
ADNP	23394	activity dependent neuroprotector homeobox	1.81537	3.54514	up	4.15007e-15	3.79095e-14
LARS2	23395	leucyl-tRNA synthetase 2, mitochondrial	1.91161	3.7623	up	6.45202e-18	1.02043e-16
PPWD1	23398	peptidylprolyl isomerase domain and WD repeat containing 1	1.72073	3.29603	up	4.51353e-16	5.13799e-15
EXOSC2	23404	exosome component 2	1.58551	3.00114	up	7.6316e-16	8.33016e-15
DICER1	23405	dicer 1, ribonuclease III	1.94903	3.94097	up	3.18715e-10	1.33143e-09
COTL1	23406	coactosin like F-actin binding protein 1	2.27095	4.84228	up	5.70504e-10	2.3237e-09
ITGB3BP	23421	integrin subunit beta 3 binding protein	2.80933	7.00961	up	8.47655e-24	4.44348e-22
TMED3	23423	transmembrane p24 trafficking protein 3	2.62246	6.158	up	3.11742e-28	4.02943e-26
RYBP	23429	RING1 and YY1 binding protein	2.31453	5.02307	up	3.10281e-19	5.90238e-18
GPR161	23432	G protein-coupled receptor 161	1.66595	3.17322	up	1.66377e-15	1.70766e-14
TARDBP	23435	TAR DNA binding protein	2.01687	4.04706	up	9.33661e-15	8.45444e-14
SLC44A1	23446	solute carrier family 44 member 1	4.02926	16.3278	up	5.52696e-25	3.68071e-23
SF3B3	23450	splicing factor 3b subunit 3	1.79432	3.46853	up	1.10736e-20	3.01218e-19
SF3B1	23451	splicing factor 3b subunit 1	1.96103	3.94684	up	1.26937e-17	1.75223e-16
CBX6	23466	chromobox 6	1.90291	3.73967	up	3.49362e-20	8.58104e-19
NPTXR	23467	neuronal pentraxin receptor	3.60806	12.1936	up	3.79582e-16	4.37471e-15
CBX5	23468	chromobox 5	3.32605	13.7867	up	3.27761e-17	4.0966e-16
TRAM1	23471	translocation associated membrane protein 1	2.53142	5.8338	up	1.65145e-17	2.2987e-16
LEPROTL1	23484	leptin receptor overlapping transcript like 1	2.72364	6.67014	up	2.49293e-25	1.76419e-23
MACF1	23499	microtubule-actin crosslinking factor 1	1.61013	3.0528	up	5.51199e-14	4.38099e-13
SUZ12	23512	SUZ12 polycomb repressive complex 2 subunit	2.91296	7.62679	up	7.39164e-29	1.13946e-26
SLC39A14	23516	solute carrier family 39 member 14	1.69773	3.2439	up	1.52458e-11	8.19628e-11
RPL13A	23521	ribosomal protein L13a	1.7654	3.39967	up	7.44011e-21	2.09901e-19
ACAP2	23527	ArfGAP with coiled-coil, ankyrin repeat and PH domains 2	1.83232	3.56109	up	1.08691e-17	1.65028e-16
ZNF281	23528	zinc finger protein 281	1.72735	3.3112	up	6.72223e-13	4.48709e-12
TMEM50A	23585	transmembrane protein 50A	2.82783	7.10004	up	2.04635e-27	2.24667e-25
CARHSP1	23589	calcium regulated heat stable protein 1	1.79953	3.48751	up	2.94112e-11	1.46249e-10
OPN3	23596	opsin 3	2.89052	7.41538	up	5.29605e-16	5.94094e-15
PATZ1	23598	POZ/BTB and AT hook containing zinc finger 1	2.05958	4.16865	up	6.69463e-22	2.29918e-20
CORO1C	23603	coronin 1C	2.30327	4.99954	up	7.28917e-18	1.08656e-16
ZMYND8	23613	zinc finger MYND-type containing 8	2.68164	6.41584	up	1.23518e-13	9.26132e-13
PRND	23627	prion like protein doppel	1.91492	3.77093	up	0.000221735	0.000416324
LY96	23643	lymphocyte antigen 96	4.43259	21.5944	up	1.72889e-19	3.69101e-18
PLD3	23646	phospholipase D family member 3	1.84118	3.58302	up	3.21984e-13	2.2622e-12
PLXNB2	23654	plexin B2	3.02765	8.15482	up	3.15041e-29	5.25148e-27
TMEFF2	23671	transmembrane protein with EGF like and two follistatin like domains 2	3.5108	11.3987	up	2.39635e-06	5.9409e-06
SH3BP4	23677	SH3 domain binding protein 4	3.15425	8.90273	up	5.9884e-17	7.96051e-16
SGK3	23678	serum/glucocorticoid regulated kinase family member 3	1.69115	3.22914	up	1.17918e-11	6.44908e-11
PRKD3	23683	protein kinase D3	1.86722	3.6529	up	4.6344e-19	8.79958e-18
KCNE4	23704	potassium voltage-gated channel subfamily E regulatory subunit 4	2.99573	7.97634	up	6.59602e-11	3.20367e-10
CADM1	23705	cell adhesion molecule 1	1.84335	3.60712	up	2.63884e-05	5.41878e-05
PITPNB	23760	phosphatidylinositol transfer protein beta	2.23387	4.70394	up	8.04069e-23	3.37394e-21
FLRT2	23768	fibronectin leucine rich transmembrane protein 2	2.67837	6.88244	up	3.09227e-07	8.31063e-07
MTCH1	23787	mitochondrial carrier 1	1.75787	3.38199	up	1.16302e-24	7.23415e-23
KIF4A	24137	kinesin family member 4A	1.90104	3.73482	up	7.24454e-10	3.003e-09
RAB3GAP2	25782	RAB3 GTPase activating non-catalytic protein subunit 2	1.66077	3.16185	up	6.96695e-17	9.14569e-16
RAD54B	25788	RAD54 homolog B	2.04595	4.12946	up	1.8627e-15	1.89652e-14
PGLS	25796	6-phosphogluconolactonase	3.03548	8.63749	up	3.9292e-27	3.80228e-25
SLC39A6	25800	solute carrier family 39 member 6	2.94032	7.67579	up	7.45864e-22	2.53382e-20
BAMBI	25805	BMP and activin membrane bound inhibitor	2.45723	5.49163	up	1.00145e-08	3.47779e-08
TNFAIP8	25816	TNF alpha induced protein 8	2.26159	4.79521	up	5.82706e-14	4.60863e-13
FAM19A5	25817	family with sequence similarity 19 member A5, C-C motif chemokine like	3.26785	10.6546	up	4.61012e-13	2.94378e-12
BACE2	25825	beta-site APP-cleaving enzyme 2	1.89426	3.71732	up	1.43608e-10	6.60643e-10
NBPF14	25832	NBPF member 14	1.93827	3.84718	up	1.59757e-14	1.31885e-13
NIPBL	25836	NIPBL, cohesin loading factor	2.22817	4.76021	up	1.84938e-15	1.74728e-14
PRKD2	25865	protein kinase D2	1.8615	3.64241	up	1.04959e-18	1.82271e-17
RPL36	25873	ribosomal protein L36	2.12592	4.36482	up	5.1056e-25	3.43356e-23
LETMD1	25875	LETM1 domain containing 1	1.59019	3.0109	up	1.45884e-14	1.27578e-13
MXRA5	25878	matrix remodeling associated 5	3.34645	10.1715	up	1.84298e-10	8.32768e-10
DCAF13	25879	DDB1 and CUL4 associated factor 13	2.44352	5.72438	up	1.92911e-17	2.64877e-16
ABI3BP	25890	ABI family member 3 binding protein	1.97786	3.93909	up	1.71862e-05	3.78056e-05
PLEKHG4	25894	pleckstrin homology and RhoGEF domain containing G4	1.90234	3.73819	up	5.68372e-13	3.83557e-12
MTHFD1L	25902	methylenetetrahydrofolate dehydrogenase (NADP+ dependent) 1 like	2.49248	5.62744	up	2.6938e-19	5.52867e-18
OLFML2B	25903	olfactomedin like 2B	2.19653	4.58376	up	3.96778e-07	1.09396e-06
TMEM158	25907	transmembrane protein 158 (gene/pseudogene)	1.7002	3.24946	up	1.50782e-07	4.41564e-07
POT1	25913	protection of telomeres 1	2.15365	4.44951	up	5.62984e-23	2.46446e-21
ATL3	25923	atlastin GTPase 3	2.21326	4.63722	up	7.82703e-18	1.21886e-16
CNRIP1	25927	cannabinoid receptor interacting protein 1	2.02181	4.06093	up	1.42883e-11	7.71418e-11
CLIC4	25932	chloride intracellular channel 4	2.80305	6.97916	up	9.41768e-21	2.60188e-19
TPGS2	25941	tubulin polyglutamylase complex subunit 2	2.14164	4.427	up	1.37283e-16	1.58568e-15
SIN3A	25942	SIN3 transcription regulator family member A	1.80499	3.49428	up	2.48819e-16	2.96388e-15
PNISR	25957	PNN interacting serine and arginine rich protein	1.95595	3.88039	up	3.79423e-16	4.36281e-15
KANK2	25959	KN motif and ankyrin repeat domains 2	2.28797	4.88368	up	6.33063e-13	4.24592e-12
VIRMA	25962	vir like m6A methyltransferase associated	1.81276	3.51314	up	1.88058e-19	3.98838e-18
TMEM87A	25963	transmembrane protein 87A	1.76433	3.39716	up	2.13769e-22	8.1222e-21
C2CD2	25966	C2 calcium dependent domain containing 2	2.04079	4.1147	up	1.5587e-12	9.85224e-12
TIPARP	25976	TCDD inducible poly(ADP-ribose) polymerase	2.08507	4.24295	up	1.53844e-14	1.33897e-13
ZZZ3	26009	zinc finger ZZ-type containing 3	1.63959	3.11577	up	3.74857e-14	3.06403e-13
TMEM98	26022	transmembrane protein 98	3.15605	8.91385	up	1.11693e-24	6.9792e-23
GLCE	26035	glucuronic acid epimerase	3.73595	13.324	up	3.76582e-18	6.22757e-17
ZNF451	26036	zinc finger protein 451	2.68377	7.17627	up	1.32895e-17	1.82061e-16
UBXN7	26043	UBX domain protein 7	2.88152	9.0434	up	5.7154e-18	8.65622e-17
LTN1	26046	listerin E3 ubiquitin protein ligase 1	1.65247	3.14371	up	2.00084e-10	8.98087e-10
FAM169A	26049	family with sequence similarity 169 member A	2.21491	4.64519	up	1.3744e-12	8.34133e-12
RAI14	26064	retinoic acid induced 14	1.92171	3.78873	up	3.81577e-09	1.41222e-08
HERC4	26091	HECT and RLD domain containing E3 ubiquitin protein ligase 4	2.15766	4.81682	up	2.04103e-09	7.51774e-09
EDRF1	26098	erythroid differentiation regulatory factor 1	1.62145	3.07685	up	4.74612e-16	5.37812e-15
WSB1	26118	WD repeat and SOCS box containing 1	2.1529	4.44721	up	7.59534e-17	9.9111e-16
TCTN3	26123	tectonic family member 3	1.92459	3.79629	up	1.45496e-19	3.15799e-18
TES	26136	testin LIM domain protein	2.27863	4.85217	up	3.13945e-13	2.2097e-12
GIMAP2	26157	GTPase, IMAP family member 2	3.02957	8.16563	up	7.67724e-13	5.08237e-12
FBXW2	26190	F-box and WD repeat domain containing 2	1.84003	3.58017	up	1.55005e-17	2.2825e-16
PTPN22	26191	protein tyrosine phosphatase, non-receptor type 22	1.63633	3.10906	up	5.31909e-05	0.000109038
PHGDH	26227	phosphoglycerate dehydrogenase	1.63369	3.10306	up	9.90361e-10	4.0184e-09
BLOC1S6	26258	biogenesis of lysosomal organelles complex 1 subunit 6	2.08109	4.23128	up	4.37047e-15	4.18926e-14
FBXO5	26271	F-box protein 5	2.62526	6.16995	up	1.0337e-16	1.31804e-15
GNL3	26354	G protein nucleolar 3	1.77757	3.42848	up	1.35891e-16	1.69322e-15
MYOF	26509	myoferlin	1.65481	3.14881	up	2.67141e-05	5.70946e-05
INTS6	26512	integrator complex subunit 6	3.11157	8.64716	up	1.39992e-25	9.97129e-24
AATF	26574	apoptosis antagonizing transcription factor	1.62667	3.08799	up	2.90546e-23	1.35543e-21
BSCL2	26580	BSCL2, seipin lipid droplet biogenesis associated	2.02878	4.08059	up	5.6049e-20	1.32013e-18
CKAP2	26586	cytoskeleton associated protein 2	2.87272	7.32447	up	3.68901e-22	1.33929e-20
TBL2	26608	transducin beta like 2	1.80157	3.48598	up	4.86413e-21	1.42522e-19
NUFIP1	26747	NUFIP1, FMR1 interacting protein 1	1.62548	3.08545	up	6.3512e-17	8.39584e-16
SH3YL1	26751	SH3 and SYLF domain containing 1	2.36537	5.15286	up	1.25738e-15	1.31877e-14
STEAP1	26872	STEAP family member 1	5.44648	43.6067	up	1.27674e-17	1.91354e-16
CHORDC1	26973	cysteine and histidine rich domain containing 1	1.66757	3.17925	up	1.2903e-08	4.24412e-08
PABPC1	26986	poly(A) binding protein cytoplasmic 1	3.33148	10.0826	up	1.00282e-32	3.35391e-30
AKAP8L	26993	A-kinase anchoring protein 8 like	1.96701	3.99894	up	7.92215e-14	5.83889e-13
CYFIP2	26999	cytoplasmic FMR1 interacting protein 2	1.67208	3.18675	up	4.36081e-07	1.19483e-06
BEX3	27018	brain expressed X-linked 3	3.64083	12.4738	up	6.09829e-31	1.51556e-28
NPTN	27020	neuroplastin	1.72894	3.31483	up	9.06306e-15	8.22308e-14
NPHP3	27031	nephrocystin 3	1.6848	3.21496	up	2.00771e-10	9.00876e-10
DIEXF	27042	digestive organ expansion factor homolog (zebrafish)	1.98817	3.96732	up	9.18002e-17	1.18e-15
SND1	27044	staphylococcal nuclease and tudor domain containing 1	1.84517	3.59296	up	2.69177e-24	1.55245e-22
PPA2	27068	pyrophosphatase (inorganic) 2	2.06634	4.18824	up	8.21938e-14	6.31882e-13
TSPAN13	27075	tetraspanin 13	3.97732	15.7505	up	3.50795e-13	2.44858e-12
FOXP1	27086	forkhead box P1	1.97894	3.94204	up	4.60316e-13	3.15228e-12
EIF2AK1	27102	eukaryotic translation initiation factor 2 alpha kinase 1	1.59235	3.0154	up	2.43682e-17	3.47232e-16
DKK3	27122	dickkopf WNT signaling pathway inhibitor 3	2.70921	6.53964	up	3.473e-10	1.50298e-09
DKK2	27123	dickkopf WNT signaling pathway inhibitor 2	4.77043	27.2925	up	1.61796e-12	1.02032e-11
INTU	27152	inturned planar cell polarity protein	1.79282	3.46491	up	1.74942e-09	6.81411e-09
AGO2	27161	argonaute 2, RISC catalytic component	2.32358	5.00574	up	6.16668e-14	4.85336e-13
PRELID1	27166	PRELI domain containing 1	2.04198	4.12215	up	2.69925e-24	1.46521e-22
SERP1	27230	stress associated endoplasmic reticulum protein 1	3.14055	9.35663	up	1.02904e-24	5.88028e-23
PDCD4	27250	programmed cell death 4	2.54004	5.8228	up	1.53921e-17	2.16533e-16
PCDH17	27253	protocadherin 17	3.48835	13.7139	up	7.46964e-10	2.81452e-09
RBMX	27316	RNA binding motif protein, X-linked	2.08559	4.45441	up	2.75329e-12	1.58961e-11
TOX3	27324	TOX high mobility group box family member 3	1.61553	3.06425	up	0.0010865	0.0018502
PCDH11X	27328	protocadherin 11 X-linked	2.03866	4.10864	up	2.08853e-05	4.5337e-05
ZNF638	27332	zinc finger protein 638	2.74324	6.69572	up	3.93826e-16	4.52743e-15
UBE2S	27338	ubiquitin conjugating enzyme E2 S	3.2033	9.21061	up	3.59871e-22	1.31085e-20
TMEM97	27346	transmembrane protein 97	2.24689	4.81151	up	1.97209e-11	1.0045e-10
STK39	27347	serine/threonine kinase 39	1.83666	3.57182	up	1.15539e-09	4.63743e-09
EML4	27436	echinoderm microtubule associated protein like 4	3.22082	10.597	up	3.94939e-16	4.29717e-15
TRIB2	28951	tribbles pseudokinase 2	2.30136	4.92922	up	1.3042e-13	9.74139e-13
TMEM176B	28959	transmembrane protein 176B	2.21665	4.64813	up	1.02079e-08	3.53867e-08
MRPL42	28977	mitochondrial ribosomal protein L42	2.08127	4.2318	up	3.58932e-14	2.94222e-13
TMEM14A	28978	transmembrane protein 14A	2.0168	4.04686	up	4.21497e-14	3.4197e-13
FLVCR1	28982	feline leukemia virus subgroup C cellular receptor 1	2.44738	5.45424	up	1.1968e-18	2.18262e-17
ATAD2	29028	ATPase family, AAA domain containing 2	2.97826	8.92627	up	1.9724e-14	1.51932e-13
FAM156A	29057	family with sequence similarity 156 member A	3.05554	8.31397	up	6.28787e-17	8.31815e-16
CNIH4	29097	cornichon family AMPA receptor auxiliary protein 4	1.84037	3.58103	up	2.07157e-12	1.28372e-11
DROSHA	29102	drosha ribonuclease III	1.73015	3.31762	up	8.14402e-21	2.2858e-19
CFAP20	29105	cilia and flagella associated protein 20	1.68676	3.21933	up	4.37111e-17	5.948e-16
NXT1	29107	nuclear transport factor 2 like export factor 1	1.82029	3.53151	up	8.44542e-21	2.36433e-19
RACGAP1	29127	Rac GTPase activating protein 1	4.45738	21.9687	up	1.86935e-28	2.60732e-26
UHRF1	29128	ubiquitin like with PHD and ring finger domains 1	3.31229	9.93339	up	2.00747e-19	4.23287e-18
TMOD3	29766	tropomodulin 3	3.06493	8.36826	up	3.73623e-25	2.56954e-23
ALG5	29880	ALG5, dolichyl-phosphate beta-glucosyltransferase	2.43081	5.39198	up	1.41884e-24	8.67733e-23
GNL2	29889	G protein nucleolar 2	2.3358	5.04832	up	6.36782e-21	1.81543e-19
PSMC3IP	29893	PSMC3 interacting protein	1.68935	3.22512	up	1.06257e-15	1.12786e-14
CPSF1	29894	cleavage and polyadenylation specific factor 1	1.71826	3.2954	up	1.87704e-14	1.53454e-13
TRA2A	29896	transformer 2 alpha homolog	2.47362	5.93241	up	8.57066e-16	8.5371e-15
SAC3D1	29901	SAC3 domain containing 1	1.78278	3.44089	up	7.44762e-15	6.85404e-14
FAM216A	29902	family with sequence similarity 216 member A	2.01064	4.02962	up	1.01468e-12	6.6029e-12
HILPDA	29923	hypoxia inducible lipid droplet associated	1.97907	3.94238	up	5.40115e-17	7.24682e-16
SEC61A1	29927	Sec61 translocon alpha 1 subunit	2.12411	4.35934	up	1.80136e-25	1.30395e-23
ALG6	29929	ALG6, alpha-1,3-glucosyltransferase	1.64461	3.12662	up	5.9499e-10	2.4928e-09
DSE	29940	dermatan sulfate epimerase	1.69391	3.23532	up	8.22508e-08	2.50143e-07
ANAPC4	29945	anaphase promoting complex subunit 4	1.97397	3.95041	up	4.56763e-16	4.94039e-15
TRHDE	29953	thyrotropin releasing hormone degrading enzyme	1.94939	3.86211	up	1.51966e-08	5.13838e-08
CERS2	29956	ceramide synthase 2	2.42519	5.37101	up	1.13609e-28	1.68793e-26
PSAT1	29968	phosphoserine aminotransferase 1	2.88668	7.39567	up	5.1672e-12	2.99721e-11
DONSON	29980	downstream neighbor of SON	1.60722	3.04665	up	5.93962e-14	4.68748e-13
NOP53	29997	NOP53 ribosome biogenesis factor	1.79342	3.46635	up	2.48582e-22	9.34749e-21
EHD4	30844	EH domain containing 4	1.86153	3.63394	up	4.01262e-10	1.7207e-09
TAX1BP3	30851	Tax1 binding protein 3	2.12802	4.64227	up	3.66683e-16	4.22895e-15
ZBTB21	49854	zinc finger and BTB domain containing 21	3.0584	8.65646	up	2.96779e-21	8.52231e-20
GEMIN4	50628	gem nuclear organelle associated protein 4	1.69389	3.23528	up	1.27902e-17	1.9159e-16
MYEF2	50804	myelin expression factor 2	2.67323	8.7157	up	5.40898e-09	1.82992e-08
ASAP1	50807	ArfGAP with SH3 domain, ankyrin repeat and PH domain 1	2.79974	7.16213	up	2.48879e-20	6.01014e-19
F11R	50848	F11 receptor	1.92372	3.79399	up	1.94074e-08	6.4705e-08
C6orf48	50854	chromosome 6 open reading frame 48	2.54302	5.82806	up	1.87361e-19	3.97917e-18
STMN3	50861	stathmin 3	3.49824	11.2999	up	3.03545e-21	9.26134e-20
RNF141	50862	ring finger protein 141	1.66961	3.18129	up	1.13452e-05	2.55267e-05
NTM	50863	neurotrimin	2.26725	4.81404	up	8.88089e-07	2.33186e-06
SLC35B3	51000	solute carrier family 35 member B3	3.21294	9.27237	up	5.14324e-24	2.79769e-22
DERL2	51009	derlin 2	1.81988	3.53052	up	4.99849e-23	2.20219e-21
EXOSC3	51010	exosome component 3	1.71027	3.27222	up	3.14521e-16	3.67288e-15
GMNN	51053	geminin, DNA replication inhibitor	2.02031	4.0567	up	6.51477e-13	4.36122e-12
SIDT2	51092	SID1 transmembrane family member 2	1.847	3.59752	up	2.87129e-14	2.38947e-13
TRNT1	51095	tRNA nucleotidyl transferase 1	1.9821	3.95068	up	1.41438e-18	2.54129e-17
UTP18	51096	UTP18, small subunit processome component	2.04945	4.13949	up	6.65117e-19	1.27822e-17
IFT52	51098	intraflagellar transport 52	2.47634	5.56483	up	3.4756e-25	2.40543e-23
MECR	51102	mitochondrial trans-2-enoyl-CoA reductase	2.09135	4.26147	up	1.04052e-17	1.58337e-16
PHF20L1	51105	PHD finger protein 20 like 1	2.03759	4.27025	up	1.31154e-16	1.55482e-15
RDH11	51109	retinol dehydrogenase 11	2.78922	6.91254	up	4.12943e-30	8.42451e-28
KMT5B	51111	lysine methyltransferase 5B	1.91935	3.78253	up	6.71857e-23	2.89015e-21
RPL26L1	51121	ribosomal protein L26 like 1	1.80005	3.48233	up	3.01547e-20	7.46022e-19
COMMD2	51122	COMM domain containing 2	1.59029	3.01111	up	1.08081e-15	1.14566e-14
GOLGA7	51125	golgin A7	1.74077	3.34214	up	3.59803e-22	1.31085e-20
ASB3	51130	ankyrin repeat and SOCS box containing 3	2.11065	4.31887	up	1.25475e-21	4.12033e-20
PHF11	51131	PHD finger protein 11	1.8921	3.71174	up	1.12058e-10	5.24148e-10
RLIM	51132	ring finger protein, LIM domain interacting	1.748	3.35893	up	4.87825e-17	6.59053e-16
CEP83	51134	centrosomal protein 83	1.71917	3.29246	up	9.89462e-16	1.05648e-14
CERCAM	51148	cerebral endothelial cell adhesion molecule	1.77271	3.41695	up	2.7986e-09	1.05877e-08
SDF4	51150	stromal cell derived factor 4	2.42826	5.38244	up	6.54298e-20	1.52035e-18
DBR1	51163	debranching RNA lariats 1	1.79013	3.45845	up	1.26686e-18	2.30043e-17
HSD17B11	51170	hydroxysteroid 17-beta dehydrogenase 11	2.79852	6.95725	up	1.00094e-20	2.75421e-19
LEF1	51176	lymphoid enhancer binding factor 1	2.08457	4.24147	up	1.5341e-07	4.48708e-07
TCEAL9	51186	transcription elongation factor A like 9	2.81445	7.03449	up	1.60318e-19	3.44552e-18
CKLF	51192	chemokine like factor	2.22732	4.70698	up	1.04031e-19	2.23135e-18
NUSAP1	51203	nucleolar and spindle associated protein 1	3.50906	11.3962	up	2.8794e-19	5.87688e-18
SHISA5	51246	shisa family member 5	1.85968	3.62926	up	6.13435e-22	2.1241e-20
PBDC1	51260	polysaccharide biosynthesis domain containing 1	1.61963	3.07297	up	1.32273e-16	1.65078e-15
GOLM1	51280	golgi membrane protein 1	2.59075	6.02412	up	1.16808e-17	1.76568e-16
SCAND1	51282	SCAN domain containing 1	1.6366	3.10933	up	4.99818e-20	1.18764e-18
NRN1	51299	neuritin 1	2.73493	6.65727	up	5.96983e-11	2.91872e-10
FKBP11	51303	FK506 binding protein 11	3.25122	12.2418	up	1.15737e-13	8.31746e-13
ZDHHC3	51304	zinc finger DHHC-type containing 3	2.08333	4.23783	up	8.59457e-12	4.81315e-11
FAM13B	51306	family with sequence similarity 13 member B	2.12856	4.3728	up	2.49255e-17	3.54342e-16
PHF21A	51317	PHD finger protein 21A	1.86772	3.64955	up	1.42878e-18	2.56547e-17
RSRC1	51319	arginine and serine rich coiled-coil 1	1.61608	3.06542	up	4.4778e-15	4.28688e-14
MEX3C	51320	mex-3 RNA binding family member C	2.38797	5.23421	up	2.78376e-16	3.28588e-15
MS4A4A	51338	membrane spanning 4-domains A4A	1.91664	3.77543	up	3.67137e-05	7.69383e-05
TAOK3	51347	TAO kinase 3	1.6414	3.11969	up	5.00264e-12	2.90854e-11
HOOK1	51361	hook microtubule tethering protein 1	3.98469	19.1113	up	5.20791e-12	2.87426e-11
UBR5	51366	ubiquitin protein ligase E3 component n-recognin 5	2.09024	4.25818	up	1.32321e-21	4.32954e-20
SNX7	51375	sorting nexin 7	2.21043	4.62813	up	2.57137e-09	9.7822e-09
CRLF3	51379	cytokine receptor like factor 3	2.08053	4.22961	up	3.61919e-23	1.64352e-21
CSAD	51380	cysteine sulfinic acid decarboxylase	2.03026	4.0848	up	1.14154e-10	5.33179e-10
DDX41	51428	DEAD-box helicase 41	1.63683	3.10981	up	8.04285e-18	1.24962e-16
SNX9	51429	sorting nexin 9	1.87396	3.66539	up	3.85533e-15	3.73609e-14
SUCO	51430	SUN domain containing ossification factor	2.90102	7.46952	up	4.94603e-27	4.96191e-25
ANAPC5	51433	anaphase promoting complex subunit 5	3.15875	8.93054	up	1.53137e-25	1.13606e-23
YTHDF2	51441	YTH N6-methyladenosine RNA binding protein 2	1.67619	3.19584	up	1.17508e-19	2.5948e-18
RNF138	51444	ring finger protein 138	2.44562	5.4476	up	1.70447e-19	3.64743e-18
IP6K2	51447	inositol hexakisphosphate kinase 2	1.88731	3.70384	up	7.4422e-16	7.70503e-15
GPR89B	51463	G protein-coupled receptor 89B	1.805	3.49428	up	4.15986e-17	5.68459e-16
UBE2J1	51465	ubiquitin conjugating enzyme E2 J1	2.13403	4.43286	up	2.02167e-13	1.39723e-12
DCDC2	51473	doublecortin domain containing 2	2.04095	4.2685	up	8.05022e-06	1.77808e-05
LIMA1	51474	LIM domain and actin binding 1	1.65547	3.15035	up	1.93737e-12	1.15276e-11
ISYNA1	51477	inositol-3-phosphate synthase 1	2.52171	5.74263	up	1.91043e-13	1.39103e-12
ANKFY1	51479	ankyrin repeat and FYVE domain containing 1	1.9057	3.74692	up	8.15421e-20	1.85918e-18
HACD3	51495	3-hydroxyacyl-CoA dehydratase 3	3.42853	14.7827	up	5.19501e-14	3.76108e-13
NELFCD	51497	negative elongation factor complex member C/D	1.68919	3.22476	up	3.2994e-18	5.5285e-17
GTSE1	51512	G2 and S-phase expressed 1	1.93585	3.82604	up	1.01727e-09	4.11781e-09
DTL	51514	denticleless E3 ubiquitin protein ligase homolog	3.05148	11.1316	up	3.881e-09	1.37041e-08
TMEM138	51524	transmembrane protein 138	1.80199	3.48701	up	5.37361e-21	1.56128e-19
PPHLN1	51535	periphilin 1	2.43181	5.3957	up	1.25097e-20	3.36102e-19
VPS54	51542	VPS54, GARP complex subunit	2.11342	4.32717	up	2.70678e-20	6.74229e-19
TDP2	51567	tyrosyl-DNA phosphodiesterase 2	1.74459	3.35101	up	3.65734e-15	3.55386e-14
UFM1	51569	ubiquitin fold modifier 1	3.01182	8.06584	up	3.45072e-27	3.58004e-25
PCF11	51585	PCF11 cleavage and polyadenylation factor subunit	1.83906	3.57778	up	1.15542e-15	1.21979e-14
SRRT	51593	serrate, RNA effector molecule	1.89378	3.77675	up	5.66951e-23	2.30815e-21
NOP58	51602	NOP58 ribonucleoprotein	2.1304	4.37839	up	1.78134e-22	6.92217e-21
ERGIC3	51614	ERGIC and golgi 3	1.74828	3.35959	up	6.19072e-19	1.19815e-17
TAF9B	51616	TATA-box binding protein associated factor 9b	2.88446	7.38432	up	1.24979e-23	6.32705e-22
CCZ1	51622	CCZ1 homolog, vacuolar protein trafficking and biogenesis associated	1.64527	3.12806	up	3.4661e-19	6.99812e-18
DYNC2LI1	51626	dynein cytoplasmic 2 light intermediate chain 1	1.88134	3.68416	up	8.6402e-15	7.87338e-14
FKBP7	51661	FK506 binding protein 7	2.25239	4.76471	up	1.24662e-17	1.87199e-16
HSPB11	51668	heat shock protein family B (small) member 11	2.89505	7.88607	up	1.12749e-18	1.94649e-17
LSM7	51690	LSM7 homolog, U6 small nuclear RNA and mRNA degradation associated	2.07159	4.20351	up	1.80368e-24	1.07895e-22
LSM8	51691	LSM8 homolog, U6 small nuclear RNA associated	2.04405	4.124	up	2.95342e-16	3.46818e-15
CPSF3	51692	cleavage and polyadenylation specific factor 3	2.5437	5.83082	up	7.19992e-24	3.84429e-22
UIMC1	51720	ubiquitin interaction motif containing 1	1.58534	3.00078	up	2.06812e-16	2.49228e-15
DNAJB11	51726	DnaJ heat shock protein family (Hsp40) member B11	2.01023	4.02847	up	3.09314e-19	6.28455e-18
RAPGEF6	51735	Rap guanine nucleotide exchange factor 6	2.21669	4.64827	up	5.01337e-18	8.08334e-17
WWOX	51741	WW domain containing oxidoreductase	1.66551	3.17226	up	1.53571e-07	4.49107e-07
ARID4B	51742	AT-rich interaction domain 4B	2.02969	4.08316	up	2.40324e-19	4.98661e-18
LUC7L3	51747	LUC7 like 3 pre-mRNA splicing factor	2.10701	4.30798	up	1.89207e-15	1.92427e-14
CDK12	51755	cyclin dependent kinase 12	1.98761	3.96581	up	4.30255e-17	5.862e-16
RAB8B	51762	RAB8B, member RAS oncogene family	2.36922	5.1666	up	6.06965e-18	9.65897e-17
RSF1	51773	remodeling and spacing factor 1	2.15291	4.76515	up	6.49805e-17	7.87578e-16
PHAX	51808	phosphorylated adaptor for RNA export	1.68206	3.20885	up	2.39876e-10	1.06299e-09
GALNT7	51809	polypeptide N-acetylgalactosaminyltransferase 7	2.99171	8.64024	up	1.04019e-11	5.47429e-11
NUP54	53371	nucleoporin 54	1.60481	3.04155	up	1.89015e-17	2.75217e-16
RBM11	54033	RNA binding motif protein 11	4.4838	22.3747	up	1.17787e-12	7.59539e-12
MIS18A	54069	MIS18 kinetochore protein A	2.41223	5.32295	up	1.45585e-17	2.15248e-16
H2BFS	54145	H2B histone family member S	2.608	6.09657	up	1.2065e-14	1.07189e-13
NANS	54187	N-acetylneuraminate synthase	1.68703	3.21994	up	5.99608e-17	7.96684e-16
ERRFI1	54206	ERBB receptor feedback inhibitor 1	2.16966	4.49917	up	5.04918e-12	2.93416e-11
GNG2	54331	G protein subunit gamma 2	1.98666	3.96318	up	5.04426e-08	1.58155e-07
GDAP1	54332	ganglioside induced differentiation associated protein 1	3.37648	10.3854	up	2.46006e-16	2.93293e-15
DNAJC10	54431	DnaJ heat shock protein family (Hsp40) member C10	2.51215	5.75462	up	1.84887e-19	3.65685e-18
GAR1	54433	GAR1 ribonucleoprotein	2.16187	4.47494	up	1.09478e-26	1.02848e-24
SSH1	54434	slingshot protein phosphatase 1	2.33379	5.50946	up	5.0311e-09	1.74684e-08
RBM27	54439	RNA binding motif protein 27	2.63202	6.19893	up	8.51197e-13	5.6051e-12
ANLN	54443	anillin actin binding protein	2.14219	4.56948	up	4.18254e-11	2.02058e-10
ATAD2B	54454	ATPase family, AAA domain containing 2B	1.99183	3.97742	up	1.68131e-17	2.46516e-16
PRR13	54458	proline rich 13	2.18726	4.5544	up	4.09981e-27	4.18986e-25
MRPS21	54460	mitochondrial ribosomal protein S21	1.75217	3.36865	up	1.64628e-19	3.53397e-18
ANKIB1	54467	ankyrin repeat and IBR domain containing 1	1.93524	3.82443	up	2.62056e-22	9.81364e-21
ZFAND6	54469	zinc finger AN1-type containing 6	1.78335	3.44226	up	1.02254e-19	2.2838e-18
ARMCX6	54470	armadillo repeat containing, X-linked 6	2.65348	6.29185	up	5.60725e-20	1.32013e-18
PLEKHA5	54477	pleckstrin homology domain containing A5	3.53413	11.5846	up	1.92692e-21	6.14312e-20
TRMT13	54482	tRNA methyltransferase 13 homolog	2.91352	7.53455	up	2.26744e-23	1.08178e-21
HEATR5B	54497	HEAT repeat containing 5B	2.19581	4.58146	up	7.07784e-24	3.79022e-22
CPVL	54504	carboxypeptidase, vitellogenic like	2.83667	7.14369	up	2.64707e-17	3.74751e-16
EXOSC4	54512	exosome component 4	1.84775	3.65178	up	2.26877e-17	3.07749e-16
RC3H2	54542	ring finger and CCCH-type domains 2	2.41725	5.34745	up	2.34981e-20	5.62013e-19
MTMR12	54545	myotubularin related protein 12	2.31269	4.96808	up	3.3175e-24	1.87381e-22
GNL3L	54552	G protein nucleolar 3 like	1.82791	3.55023	up	2.20897e-12	1.36208e-11
SGTB	54557	small glutamine rich tetratricopeptide repeat containing beta	1.66383	3.16856	up	2.38519e-12	1.46249e-11
LZTFL1	54585	leucine zipper transcription factor like 1	2.28692	4.88012	up	9.69753e-20	2.18015e-18
VSIG10	54621	V-set and immunoglobulin domain containing 10	1.75023	3.36413	up	7.3646e-14	5.70663e-13
ARL15	54622	ADP ribosylation factor like GTPase 15	3.36261	10.286	up	5.93756e-26	4.82371e-24
RSBN1	54665	round spermatid basic protein 1	2.2671	4.91957	up	1.52546e-17	2.14741e-16
ZNHIT6	54680	zinc finger HIT-type containing 6	2.00669	4.01859	up	3.78535e-17	5.20664e-16
TMED9	54732	transmembrane p24 trafficking protein 9	1.85194	3.60986	up	3.33994e-21	1.01058e-19
MPHOSPH8	54737	M-phase phosphoprotein 8	1.73289	3.32392	up	1.89403e-15	1.92591e-14
TRIM44	54765	tripartite motif containing 44	1.9087	3.75469	up	1.5995e-20	3.94647e-19
NSMCE4A	54780	NSE4 homolog A, SMC5-SMC6 complex component	1.59554	3.02208	up	2.06208e-14	1.75696e-13
TET2	54790	tet methylcytosine dioxygenase 2	2.16348	4.47993	up	5.03981e-15	4.78971e-14
TRPM4	54795	transient receptor potential cation channel subfamily M member 4	3.00106	8.00586	up	3.11486e-16	3.64055e-15
HAUS6	54801	HAUS augmin like complex subunit 6	2.91868	7.56155	up	1.71193e-19	3.66053e-18
AHI1	54806	Abelson helper integration site 1	1.59945	3.03027	up	1.30393e-16	1.62917e-15
SAMD9	54809	sterile alpha motif domain containing 9	1.93187	3.8155	up	1.25864e-13	9.42426e-13
ASPN	54829	asporin	2.214	4.63959	up	8.62973e-05	0.000171686
VPS13C	54832	vacuolar protein sorting 13 homolog C	1.78988	3.45787	up	5.34243e-13	3.62179e-12
GDAP2	54834	ganglioside induced differentiation associated protein 2	1.68704	3.21996	up	5.92293e-14	4.67633e-13
APTX	54840	aprataxin	1.72346	3.30228	up	9.9533e-20	2.22758e-18
ANKRD49	54851	ankyrin repeat domain 49	1.64146	3.11982	up	6.47261e-17	8.53982e-16
PAQR5	54852	progestin and adipoQ receptor family member 5	3.0523	8.29531	up	7.23799e-09	2.56689e-08
GON4L	54856	gon-4 like	2.04247	4.11949	up	3.61938e-21	1.08552e-19
PIGG	54872	phosphatidylinositol glycan anchor biosynthesis class G	2.21788	4.65209	up	5.63113e-20	1.32422e-18
DCAF16	54876	DDB1 and CUL4 associated factor 16	2.13528	4.39322	up	1.99859e-17	2.89465e-16
BCOR	54880	BCL6 corepressor	1.77719	3.42757	up	1.10418e-11	6.07049e-11
ANKHD1	54882	ankyrin repeat and KH domain containing 1	1.67786	3.19954	up	1.02704e-16	1.31016e-15
INO80D	54891	INO80 complex subunit D	2.33765	5.0548	up	2.83578e-18	4.8121e-17
NCAPG2	54892	non-SMC condensin II complex subunit G2	1.84768	3.59921	up	9.70895e-15	8.76402e-14
NSD3	54904	nuclear receptor binding SET domain protein 3	2.66569	6.88656	up	6.37535e-23	2.44355e-21
FAM208B	54906	family with sequence similarity 208 member B	1.97728	4.00351	up	3.18212e-17	4.20353e-16
FOCAD	54914	focadhesin	2.47892	5.57478	up	2.26476e-17	3.24576e-16
TMEM260	54916	transmembrane protein 260	2.55184	6.56423	up	1.61581e-24	9.1776e-23
CMTM6	54918	CKLF like MARVEL transmembrane domain containing 6	3.57978	12.5386	up	1.81733e-23	8.24585e-22
HAUS4	54930	HAUS augmin like complex subunit 4	1.64303	3.12321	up	3.46546e-14	2.84624e-13
COMMD4	54939	COMM domain containing 4	1.89111	3.7092	up	1.56087e-22	6.14847e-21
ODR4	54953	odr-4 GPCR localization factor homolog	1.97706	3.9369	up	1.36817e-17	2.03385e-16
TIPIN	54962	TIMELESS interacting protein	1.93206	3.816	up	1.09466e-20	2.98359e-19
UCKL1	54963	uridine-cytidine kinase 1 like 1	2.67151	6.37094	up	5.51345e-17	7.38481e-16
ULK4	54986	unc-51 like kinase 4	1.86908	3.653	up	4.45112e-19	8.81757e-18
GID8	54994	GID complex subunit 8 homolog	1.75602	3.37766	up	1.0666e-19	2.37058e-18
PAK1IP1	55003	PAK1 interacting protein 1	1.92868	3.80707	up	2.54584e-17	3.61355e-16
MCUB	55013	mitochondrial calcium uniporter dominant negative beta subunit	1.89837	3.72792	up	9.6447e-12	5.353e-11
PHIP	55023	pleckstrin homology domain interacting protein	2.24979	4.88666	up	2.38573e-19	4.70409e-18
SLC35A5	55032	solute carrier family 35 member A5	2.7787	6.86235	up	4.21803e-26	3.52631e-24
FKBP14	55033	FK506 binding protein 14	2.86373	7.28059	up	4.35255e-23	1.81029e-21
NOL8	55035	nucleolar protein 8	1.62371	3.08167	up	2.82342e-17	3.97759e-16
PLEKHB2	55041	pleckstrin homology domain containing B2	1.80446	3.49299	up	3.34086e-20	8.22799e-19
ZWILCH	55055	zwilch kinetochore protein	2.53817	5.80978	up	1.37609e-21	4.22517e-20
TMEM248	55069	transmembrane protein 248	1.92762	3.81084	up	1.97913e-18	3.25949e-17
TMEM45A	55076	transmembrane protein 45A	3.09182	8.52574	up	6.41134e-15	5.98906e-14
IFT57	55081	intraflagellar transport 57	1.94826	3.85908	up	2.01175e-11	1.0617e-10
GPATCH1	55094	G-patch domain containing 1	2.21456	4.64139	up	1.00276e-24	6.28738e-23
RALGPS2	55103	Ral GEF with PH domain and SH3 binding motif 2	1.64024	3.11718	up	7.63671e-09	2.69971e-08
PRPF38B	55119	pre-mRNA processing factor 38B	3.62664	12.3517	up	1.5401e-25	1.13945e-23
CEP192	55125	centrosomal protein 192	1.67121	3.18481	up	6.71548e-14	5.25205e-13
HEATR1	55127	HEAT repeat containing 1	2.76751	6.85143	up	1.19292e-20	3.05852e-19
UBR7	55148	ubiquitin protein ligase E3 component n-recognin 7 (putative)	1.6041	3.04006	up	9.42727e-12	5.2435e-11
ARMC1	55156	armadillo repeat containing 1	1.78227	3.43966	up	5.64193e-20	1.32562e-18
TMEM33	55161	transmembrane protein 33	1.74174	3.34439	up	1.34468e-17	2.00389e-16
SHQ1	55164	SHQ1, H/ACA ribonucleoprotein assembly factor	1.75398	3.37288	up	1.47542e-22	5.86256e-21
CEP55	55165	centrosomal protein 55	1.84414	3.59038	up	2.30794e-10	1.02516e-09
PRMT6	55170	protein arginine methyltransferase 6	2.38303	5.21633	up	1.13938e-15	1.20355e-14
INTS10	55174	integrator complex subunit 10	2.41399	5.32945	up	7.45651e-23	3.15545e-21
KLHL11	55175	kelch like family member 11	2.51788	5.72739	up	5.69077e-25	3.77143e-23
LINS1	55180	lines homolog 1	1.67361	3.19011	up	4.44809e-17	6.04222e-16
NUDT11	55190	nudix hydrolase 11	3.57508	11.9181	up	3.31265e-17	4.60981e-16
PBRM1	55193	polybromo 1	1.67358	3.19005	up	3.49374e-19	7.04871e-18
KIAA1551	55196	KIAA1551	1.7867	3.45024	up	1.62323e-09	6.35064e-09
APPL2	55198	adaptor protein, phosphotyrosine interacting with PH domain and leucine zipper 2	1.62236	3.07878	up	1.69319e-14	1.4648e-13
SBNO1	55206	strawberry notch homolog 1	1.93782	3.83126	up	3.27205e-19	6.63326e-18
SETD5	55209	SET domain containing 5	2.92253	7.58173	up	2.46931e-23	1.16892e-21
BBS7	55212	Bardet-Biedl syndrome 7	1.75032	3.36433	up	2.69236e-15	2.67111e-14
RCBTB1	55213	RCC1 and BTB domain containing protein 1	1.61725	3.0679	up	1.00988e-12	6.57404e-12
FANCI	55215	Fanconi anemia complementation group I	1.96863	3.95463	up	5.78986e-14	4.37878e-13
NAT10	55226	N-acetyltransferase 10	1.85319	3.61298	up	3.49472e-17	4.82998e-16
PNMA8A	55228	PNMA family member 8A	3.09052	8.51803	up	1.75158e-11	9.33773e-11
UBA6	55236	ubiquitin like modifier activating enzyme 6	2.26008	4.98873	up	3.16558e-17	4.07688e-16
KIRREL1	55243	kirre like nephrin family adhesion molecule 1	2.61725	6.13578	up	7.08213e-13	4.71008e-12
TMEM206	55248	transmembrane protein 206	1.65877	3.15747	up	1.75409e-09	6.83084e-09
PCMTD2	55251	protein-L-isoaspartate (D-aspartate) O-methyltransferase domain containing 2	1.92755	3.8041	up	1.55445e-12	9.82992e-12
ASXL2	55252	additional sex combs like 2, transcriptional regulator	1.70882	3.27408	up	8.01855e-15	6.96771e-14
TYW1	55253	tRNA-yW synthesizing protein 1 homolog	1.64714	3.13213	up	3.48265e-12	2.08217e-11
PSPC1	55269	paraspeckle component 1	1.59229	3.01527	up	2.45472e-12	1.50176e-11
PGM2	55276	phosphoglucomutase 2	2.35519	5.11661	up	7.22491e-25	4.69147e-23
CCDC91	55297	coiled-coil domain containing 91	1.67784	3.19949	up	5.10987e-14	4.08513e-13
TMA16	55319	translation machinery associated 16 homolog	1.72664	3.30957	up	1.79652e-11	9.56328e-11
MIS18BP1	55320	MIS18 binding protein 1	2.47467	5.56446	up	5.67249e-21	1.53958e-19
ACER3	55331	alkaline ceramidase 3	2.48756	5.69238	up	3.87928e-17	5.05897e-16
SLC39A9	55334	solute carrier family 39 member 9	2.12157	4.35167	up	5.19935e-25	3.48803e-23
STRBP	55342	spermatid perinuclear RNA binding protein	2.04728	4.34148	up	1.55184e-09	5.66755e-09
PLCXD1	55344	phosphatidylinositol specific phospholipase C X domain containing 1	1.59457	3.02004	up	5.62195e-11	2.76024e-10
TMCO6	55374	transmembrane and coiled-coil domains 6	1.78602	3.44861	up	1.17037e-13	8.80799e-13
LRRC59	55379	leucine rich repeat containing 59	2.34897	5.09462	up	9.41921e-24	4.90005e-22
NCBP3	55421	nuclear cap binding subunit 3	1.8565	3.62127	up	2.29546e-16	2.74566e-15
CAMK2N1	55450	calcium/calmodulin dependent protein kinase II inhibitor 1	1.8891	3.70404	up	1.11343e-06	2.89007e-06
CSGALNACT2	55454	chondroitin sulfate N-acetylgalactosaminyltransferase 2	1.6854	3.21629	up	1.93907e-11	1.02642e-10
ETNK1	55500	ethanolamine kinase 1	3.40546	11.1143	up	5.36585e-20	1.12793e-18
H2AFY2	55506	H2A histone family member Y2	2.03908	4.10984	up	2.03527e-12	1.26252e-11
CDCA7L	55536	cell division cycle associated 7 like	2.66234	6.3306	up	2.04509e-13	1.48178e-12
HAUS7	55559	HAUS augmin like complex subunit 7	1.64012	3.11692	up	1.25987e-11	6.86157e-11
NAGK	55577	N-acetylglucosamine kinase	1.86154	3.63395	up	3.29249e-19	6.66975e-18
SUPT20H	55578	SPT20 homolog, SAGA complex component	1.68965	3.22636	up	5.93764e-15	5.56438e-14
RNPC3	55599	RNA binding region (RNP1, RRM) containing 3	1.66707	3.1792	up	7.65126e-12	4.12905e-11
FAM46A	55603	family with sequence similarity 46 member A	2.61568	6.16632	up	7.6935e-12	4.14742e-11
TRMT1	55621	tRNA methyltransferase 1	2.06326	4.18325	up	3.68742e-16	4.24865e-15
LRRC40	55631	leucine rich repeat containing 40	2.04437	4.12494	up	7.69437e-17	1.00355e-15
G2E3	55632	G2/M-phase specific E3 ubiquitin protein ligase	2.52542	5.75742	up	1.65274e-23	8.06819e-22
KRBOX4	55634	KRAB box domain containing 4	1.75948	3.38576	up	1.01672e-18	1.87295e-17
DEPDC1	55635	DEP domain containing 1	1.73464	3.32797	up	1.07176e-08	3.70617e-08
INTS8	55656	integrator complex subunit 8	1.98763	3.96586	up	4.34534e-17	5.91587e-16
PRPF40A	55660	pre-mRNA processing factor 40 homolog A	2.22078	4.86383	up	3.79124e-15	3.37929e-14
GPATCH2L	55668	G-patch domain containing 2 like	2.25257	4.7653	up	3.31068e-22	1.21484e-20
NBPF1	55672	NBPF member 1	2.44708	5.4624	up	7.5072e-20	1.62782e-18
YEATS2	55689	YEATS domain containing 2	2.47814	5.57179	up	8.3344e-30	1.5566e-27
FRMD4A	55691	FERM domain containing 4A	1.75793	3.38212	up	8.24833e-08	2.50836e-07
LUC7L	55692	LUC7 like	1.81459	3.54044	up	7.86983e-17	9.7379e-16
CCDC88A	55704	coiled-coil domain containing 88A	1.99687	4.03742	up	2.10678e-13	1.45145e-12
IPO9	55705	importin 9	2.17365	4.51164	up	1.69036e-22	6.60616e-21
NDC1	55706	NDC1 transmembrane nucleoporin	2.21281	4.63578	up	1.71981e-18	3.04307e-17
NECAP2	55707	NECAP endocytosis associated 2	2.36286	5.14388	up	6.12544e-30	1.1961e-27
WDR11	55717	WD repeat domain 11	2.43488	5.52032	up	2.67676e-17	3.59502e-16
INTS13	55726	integrator complex subunit 13	1.65588	3.15116	up	1.39854e-15	1.45565e-14
BTBD7	55727	BTB domain containing 7	1.98435	3.95684	up	9.74959e-16	1.04256e-14
N4BP2	55728	NEDD4 binding protein 2	3.98309	15.8135	up	6.19431e-26	5.02483e-24
NUP133	55746	nucleoporin 133	2.00438	4.01215	up	7.04658e-19	1.34616e-17
CCAR1	55749	cell division cycle and apoptosis regulator 1	1.58622	3.00261	up	4.16993e-16	4.77268e-15
SEPT11	55752	septin 11	2.26564	5.15856	up	2.64485e-08	8.26895e-08
TTC17	55761	tetratricopeptide repeat domain 17	1.67929	3.2027	up	1.56483e-16	1.9248e-15
EXOC1	55763	exocyst complex component 1	1.77317	3.41805	up	3.22831e-18	5.42267e-17
IFT122	55764	intraflagellar transport 122	1.68822	3.22258	up	5.66386e-21	1.63588e-19
ZNF83	55769	zinc finger protein 83	3.35253	10.2144	up	2.21646e-21	6.98875e-20
PRR11	55771	proline rich 11	4.68954	25.8042	up	5.10698e-23	2.24818e-21
CMTR2	55783	cap methyltransferase 2	1.67372	3.19035	up	3.69008e-11	1.86517e-10
TRERF1	55809	transcriptional regulating factor 1	2.73257	6.64637	up	7.17022e-20	1.65135e-18
BDP1	55814	B double prime 1, subunit of RNA polymerase III transcription initiation factor IIIB	3.77629	15.794	up	8.41215e-11	3.71537e-10
KDM3A	55818	lysine demethylase 3A	2.36684	5.15809	up	4.81883e-16	5.4526e-15
PAG1	55824	phosphoprotein membrane anchor with glycosphingolipid microdomains 1	1.66294	3.1666	up	1.62242e-09	6.34836e-09
GLT8D1	55830	glycosyltransferase 8 domain containing 1	2.70107	6.50283	up	4.53005e-23	2.01694e-21
CAND1	55832	cullin associated and neddylation dissociated 1	3.01579	8.27638	up	2.60227e-24	1.43664e-22
CENPJ	55835	centromere protein J	2.32109	4.99709	up	1.16669e-17	1.76407e-16
WWC3	55841	WWC family member 3	2.30728	4.9495	up	4.34865e-19	8.62708e-18
TMEM165	55858	transmembrane protein 165	2.08522	4.2434	up	2.59718e-15	2.58324e-14
BEX1	55859	brain expressed X-linked 1	3.60384	12.1581	up	5.39122e-11	2.65482e-10
CBWD1	55871	COBW domain containing 1	1.64193	3.12083	up	7.65804e-19	1.4498e-17
PBK	55872	PDZ binding kinase	3.11135	8.64193	up	4.4457e-15	4.25838e-14
LMO3	55885	LIM domain only 3	2.17213	4.50687	up	5.19133e-08	1.62424e-07
ZKSCAN7	55888	zinc finger with KRAB and SCAN domains 7	1.73836	3.33655	up	2.18336e-09	8.38368e-09
ZNF395	55893	zinc finger protein 395	2.65652	6.3137	up	2.20154e-17	3.08155e-16
KMT2E	55904	lysine methyltransferase 2E	1.92133	3.78829	up	4.49589e-19	8.43069e-18
BIN3	55909	bridging integrator 3	1.64888	3.13589	up	5.96403e-18	9.5068e-17
NXT2	55916	nuclear transport factor 2 like export factor 2	2.83851	7.15279	up	3.30611e-13	2.31835e-12
CTTNBP2NL	55917	CTTNBP2 N-terminal like	2.02556	4.07151	up	7.6271e-18	1.19283e-16
RCC2	55920	regulator of chromosome condensation 2	2.61558	6.12872	up	2.25464e-26	2.00118e-24
KLHL9	55958	kelch like family member 9	2.16775	4.49323	up	1.30021e-22	5.2233e-21
MYDGF	56005	myeloid derived growth factor	2.13831	4.40245	up	2.66183e-28	3.51535e-26
PCDHB14	56122	protocadherin beta 14	1.65401	3.14706	up	7.81541e-10	3.2235e-09
GPCPD1	56261	glycerophosphocholine phosphodiesterase 1	1.76958	3.40956	up	6.81603e-18	1.07538e-16
KYAT3	56267	kynurenine aminotransferase 3	2.4712	5.54506	up	9.06366e-21	2.51296e-19
WDR45B	56270	WD repeat domain 45B	1.67199	3.18653	up	1.51492e-23	7.4822e-22
BEX4	56271	brain expressed X-linked 4	3.4591	10.9975	up	9.77522e-20	2.19401e-18
METTL3	56339	methyltransferase like 3	1.60096	3.03346	up	1.55917e-13	1.14982e-12
DNAJC12	56521	DnaJ heat shock protein family (Hsp40) member C12	2.07543	4.35995	up	8.37617e-07	2.11912e-06
CYP26B1	56603	cytochrome P450 family 26 subfamily B member 1	4.55156	23.4507	up	5.69271e-12	3.27872e-11
NPDC1	56654	neural proliferation, differentiation and control 1	1.84136	3.58348	up	1.38429e-14	1.21545e-13
ZC3HAV1	56829	zinc finger CCCH-type containing, antiviral 1	2.08716	4.34778	up	2.64417e-13	1.837e-12
TM9SF3	56889	transmembrane 9 superfamily member 3	2.11767	4.35019	up	1.42286e-16	1.67518e-15
MDM1	56890	Mdm1 nuclear protein	1.78852	3.45459	up	7.56944e-16	8.27222e-15
DHX33	56919	DEAH-box helicase 33	2.68754	6.44213	up	1.13244e-27	1.32017e-25
LXN	56925	latexin	1.82336	3.53904	up	9.61252e-09	3.3484e-08
PMEPA1	56937	prostate transmembrane protein, androgen induced 1	2.2092	4.6242	up	1.48978e-11	8.02418e-11
OLFML3	56944	olfactomedin like 3	2.20817	4.6209	up	3.40567e-08	1.09378e-07
C5orf15	56951	chromosome 5 open reading frame 15	2.2194	4.65701	up	7.24018e-25	4.69323e-23
PRTFDC1	56952	phosphoribosyl transferase domain containing 1	4.04461	16.5024	up	3.18607e-21	9.66694e-20
C14orf132	56967	chromosome 14 open reading frame 132	1.78127	3.43728	up	4.93409e-09	1.79381e-08
POGLUT1	56983	protein O-glucosyltransferase 1	2.00822	4.02286	up	1.7284e-19	3.69101e-18
DTWD1	56986	DTW domain containing 1	2.48243	5.58839	up	1.01571e-20	2.79066e-19
BBX	56987	BBX, HMG-box containing	1.89502	3.75239	up	1.52169e-13	1.08815e-12
CDC42SE2	56990	CDC42 small effector 2	2.73653	6.66466	up	3.54643e-17	4.89773e-16
KIF15	56992	kinesin family member 15	2.30356	4.93676	up	4.32483e-11	2.16103e-10
TULP4	56995	tubby like protein 4	1.83992	3.57989	up	2.29155e-08	7.55719e-08
CCNL1	57018	cyclin L1	2.09557	4.29326	up	1.4161e-14	1.18227e-13
RSRP1	57035	arginine and serine rich protein 1	1.84436	3.59836	up	1.22174e-07	3.4645e-07
TWSG1	57045	twisted gastrulation BMP signaling modulator 1	2.61381	6.1212	up	8.18136e-19	1.54087e-17
KNL1	57082	kinetochore scaffold 1	1.88899	3.70375	up	9.97347e-11	4.70735e-10
PLSCR4	57088	phospholipid scramblase 4	2.43697	5.41503	up	6.2103e-08	1.92335e-07
PARP11	57097	poly(ADP-ribose) polymerase family member 11	3.21007	9.25396	up	5.86367e-18	9.35773e-17
CAMK1D	57118	calcium/calmodulin dependent protein kinase ID	2.24325	4.73468	up	1.5687e-11	8.02765e-11
GOPC	57120	golgi associated PDZ and coiled-coil motif containing	1.94112	3.84003	up	2.5677e-16	3.04928e-15
NUP107	57122	nucleoporin 107	1.97524	3.93194	up	4.27803e-18	6.98838e-17
CD248	57124	CD248 molecule	1.87932	3.67902	up	5.65458e-12	3.25951e-11
LYRM4	57128	LYR motif containing 4	2.75235	6.73812	up	3.77088e-21	1.12663e-19
ATP13A1	57130	ATPase 13A1	2.24917	4.75408	up	2.84056e-22	1.05293e-20
APMAP	57136	adipocyte plasma membrane associated protein	2.64423	6.25162	up	3.83286e-23	1.73048e-21
PELI1	57162	pellino E3 ubiquitin protein ligase 1	1.9748	3.94709	up	1.15576e-09	4.43312e-09
VARS2	57176	valyl-tRNA synthetase 2, mitochondrial	1.68683	3.21949	up	1.52132e-19	3.28775e-18
SLC39A10	57181	solute carrier family 39 member 10	3.53509	11.5923	up	4.61106e-25	3.12017e-23
THOC2	57187	THO complex 2	2.37952	5.20364	up	2.99866e-24	1.71677e-22
ATP8B2	57198	ATPase phospholipid transporting 8B2	2.30694	4.94831	up	1.53817e-18	2.74835e-17
ATP10D	57205	ATPase phospholipid transporting 10D (putative)	3.15906	8.93249	up	4.53416e-20	1.08922e-18
PPP4R3B	57223	protein phosphatase 4 regulatory subunit 3B	1.8631	3.70259	up	4.40863e-18	6.80528e-17
RCN3	57333	reticulocalbin 3	2.32658	5.10111	up	1.27438e-12	7.82185e-12
ZNF286A	57335	zinc finger protein 286A	2.73461	6.65578	up	3.56013e-27	3.68655e-25
ABHD6	57406	abhydrolase domain containing 6	3.63569	13.3065	up	6.57184e-13	4.09596e-12
NMRAL1	57407	NmrA like redox sensor 1	3.47902	11.1504	up	1.81462e-30	4.01677e-28
RHBDD2	57414	rhomboid domain containing 2	2.27016	4.82377	up	5.09657e-17	6.86978e-16
C3orf14	57415	chromosome 3 open reading frame 14	3.29976	9.84753	up	1.50918e-22	5.97496e-21
TENM2	57451	teneurin transmembrane protein 2	2.37329	5.18123	up	3.13447e-08	1.01185e-07
SCAF4	57466	SR-related CTD associated factor 4	1.93258	3.81738	up	1.41335e-20	3.74576e-19
CNOT6	57472	CCR4-NOT transcription complex subunit 6	1.79115	3.49081	up	1.94563e-15	1.91368e-14
USP31	57478	ubiquitin specific peptidase 31	2.65865	6.76525	up	1.42949e-09	5.29369e-09
ODF2L	57489	outer dense fiber of sperm tails 2 like	1.86764	3.64934	up	2.74717e-11	1.41793e-10
KIDINS220	57498	kinase D interacting substrate 220	3.71982	13.1758	up	5.63954e-29	8.98956e-27
NLGN4X	57502	neuroligin 4, X-linked	3.59554	12.0883	up	1.13309e-14	1.01014e-13
AARS2	57505	alanyl-tRNA synthetase 2, mitochondrial	1.63439	3.10457	up	1.98354e-19	4.18888e-18
INTS2	57508	integrator complex subunit 2	1.67723	3.19814	up	2.35985e-17	3.3732e-16
HECW2	57520	HECT, C2 and WW domain containing E3 ubiquitin protein ligase 2	1.66204	3.16463	up	3.51962e-08	1.12892e-07
HACE1	57531	HECT domain and ankyrin repeat containing E3 ubiquitin protein ligase 1	1.73609	3.3313	up	9.24028e-18	1.41914e-16
NUFIP2	57532	NUFIP2, FMR1 interacting protein 2	1.82436	3.56802	up	9.53348e-18	1.38857e-16
MIB1	57534	mindbomb E3 ubiquitin protein ligase 1	2.60942	6.13492	up	5.73039e-18	8.38535e-17
KLHL42	57542	kelch like family member 42	2.34188	5.31707	up	6.41345e-20	1.40712e-18
IFT80	57560	intraflagellar transport 80	2.69717	6.53158	up	1.22035e-17	1.73996e-16
TRMT5	57570	tRNA methyltransferase 5	1.62459	3.08355	up	1.64056e-17	2.40735e-16
PREX1	57580	phosphatidylinositol-3,4,5-trisphosphate dependent Rac exchange factor 1	1.81313	3.51403	up	3.24243e-09	1.21424e-08
TMEM181	57583	transmembrane protein 181	2.90004	7.46445	up	3.97656e-23	1.78945e-21
CRAMP1	57585	cramped chromatin regulator homolog 1	1.73838	3.3366	up	1.10664e-22	4.51196e-21
CFAP97	57587	cilia and flagella associated protein 97	3.56226	11.8126	up	5.65439e-30	1.12012e-27
TRMT9B	57604	tRNA methyltransferase 9B (putative)	3.80901	17.4233	up	8.45885e-11	3.84607e-10
JCAD	57608	junctional cadherin 5 associated	1.95944	3.88911	up	4.24169e-08	1.34365e-07
DIP2B	57609	disco interacting protein 2 homolog B	1.70264	3.25496	up	1.00248e-15	1.06905e-14
TSHZ3	57616	teashirt zinc finger homeobox 3	1.97916	3.94312	up	8.2218e-07	2.15552e-06
EP400	57634	E1A binding protein p400	2.04355	4.12258	up	2.43626e-13	1.74555e-12
POGK	57645	pogo transposable element derived with KRAB domain	1.93424	3.86708	up	6.6538e-16	6.95463e-15
UVSSA	57654	UV stimulated scaffold protein A	2.45114	5.46847	up	1.47255e-23	7.29274e-22
RNF213	57674	ring finger protein 213	2.55821	6.93987	up	4.1959e-17	5.4339e-16
CHD8	57680	chromodomain helicase DNA binding protein 8	1.99327	3.98139	up	2.38954e-22	9.03513e-21
CACHD1	57685	cache domain containing 1	3.33455	10.0879	up	1.29406e-20	3.46319e-19
ZSWIM6	57688	zinc finger SWIM-type containing 6	4.54173	23.2915	up	2.48085e-28	3.3164e-26
DDX55	57696	DEAD-box helicase 55	1.59955	3.03049	up	1.51031e-16	1.86318e-15
SHTN1	57698	shootin 1	3.20509	9.22206	up	2.5737e-17	3.65025e-16
CWC22	57703	CWC22 spliceosome associated protein homolog	1.64149	3.11988	up	2.40106e-17	3.42472e-16
MIER1	57708	MIER1 transcriptional regulator	1.64808	3.13417	up	2.40774e-15	2.40576e-14
ZNF529	57711	zinc finger protein 529	1.96448	3.90273	up	8.429e-14	6.47087e-13
PCDHB16	57717	protocadherin beta 16	2.06949	4.19739	up	7.82453e-08	2.38824e-07
METTL14	57721	methyltransferase like 14	2.37567	5.18978	up	7.4075e-27	7.19248e-25
WDR19	57728	WD repeat domain 19	3.07809	8.44498	up	3.98261e-24	2.2174e-22
ANKRD36B	57730	ankyrin repeat domain 36B	3.15812	8.96158	up	7.34415e-17	9.09647e-16
MS4A7	58475	membrane spanning 4-domains A7	2.97225	7.8476	up	4.60098e-10	1.95781e-09
OSTC	58505	oligosaccharyltransferase complex non-catalytic subunit	1.74595	3.35415	up	2.90146e-13	2.05542e-12
SINHCAF	58516	SIN3-HDAC complex associated factor	2.17241	4.53136	up	3.69075e-11	1.77958e-10
RBM25	58517	RNA binding motif protein 25	2.28217	5.27408	up	1.38325e-12	8.39205e-12
ABRACL	58527	ABRA C-terminal like	3.36455	10.2998	up	1.91696e-17	2.78527e-16
PLEKHA2	59339	pleckstrin homology domain containing A2	1.67742	3.20376	up	4.64574e-11	2.20384e-10
GNB4	59345	G protein subunit beta 4	3.62048	12.2991	up	2.56152e-19	5.28096e-18
GPBP1L1	60313	GC-rich promoter binding protein 1 like 1	2.20274	4.60352	up	2.54856e-15	2.54043e-14
C12orf10	60314	chromosome 12 open reading frame 10	1.72622	3.3086	up	2.01738e-15	2.03995e-14
TGIF2	60436	TGFB induced factor homeobox 2	2.27394	4.83643	up	6.36852e-21	1.81543e-19
ELOVL5	60481	ELOVL fatty acid elongase 5	3.24209	9.46163	up	9.90609e-21	2.72854e-19
CCDC90B	60492	coiled-coil domain containing 90B	2.15623	4.46191	up	2.079e-13	1.44288e-12
AGBL5	60509	ATP/GTP binding protein like 5	2.08902	4.25458	up	1.76454e-16	2.15205e-15
LDAH	60526	lipid droplet associated hydrolase	2.87601	7.34116	up	9.58684e-23	3.95295e-21
SPCS3	60559	signal peptidase complex subunit 3	2.30183	4.93081	up	7.6504e-14	5.91384e-13
THADA	63892	THADA, armadillo repeat containing	1.63618	3.10841	up	5.12958e-21	1.49419e-19
FAM111A	63901	family with sequence similarity 111 member A	2.52356	5.74998	up	1.40299e-25	1.05369e-23
MANBAL	63905	mannosidase beta like	1.84756	3.59891	up	6.93157e-22	2.37013e-20
GALNT11	63917	polypeptide N-acetylgalactosaminyltransferase 11	2.20387	4.60713	up	6.25112e-20	1.4581e-18
ZBED8	63920	zinc finger BED-type containing 8	1.9167	3.77559	up	1.022e-13	7.75862e-13
MCUR1	63933	mitochondrial calcium uniporter regulator 1	2.39501	5.25981	up	1.63637e-15	1.68205e-14
ZNF667	63934	zinc finger protein 667	2.00311	4.00863	up	1.527e-12	9.66864e-12
FIGNL1	63979	fidgetin like 1	2.0881	4.25187	up	3.56629e-18	5.92485e-17
PERP	64065	PERP, TP53 apoptosis effector	1.70361	3.25714	up	0.000284635	0.000525934
CLSTN2	64084	calsyntenin 2	3.0579	8.32757	up	1.327e-08	4.52526e-08
CENPK	64105	centromere protein K	2.49123	5.62257	up	2.80487e-13	1.9919e-12
SLC39A8	64116	solute carrier family 39 member 8	2.06552	4.18584	up	1.93499e-07	5.56995e-07
RRAGC	64121	Ras related GTP binding C	1.97853	3.94092	up	9.80139e-23	4.03229e-21
NCAPG	64151	non-SMC condensin I complex subunit G	3.02053	8.14188	up	2.16376e-14	1.75428e-13
P3H1	64175	prolyl 3-hydroxylase 1	1.65733	3.15433	up	3.96889e-16	4.55977e-15
DNAJC1	64215	DnaJ heat shock protein family (Hsp40) member C1	3.0849	8.49409	up	5.70221e-26	4.62629e-24
PJA1	64219	praja ring finger ubiquitin ligase 1	1.64007	3.11681	up	4.75911e-16	5.3906e-15
HERPUD2	64224	HERPUD family member 2	2.01481	4.20454	up	1.4733e-16	1.73157e-15
PAPD5	64282	poly(A) RNA polymerase D5, non-canonical	1.73512	3.32906	up	2.58279e-17	3.66029e-16
NFKBIZ	64332	NFKB inhibitor zeta	1.98405	3.95603	up	2.34993e-06	5.8319e-06
AZI2	64343	5-azacytidine induced 2	1.6691	3.18017	up	1.50639e-15	1.55752e-14
ZMAT3	64393	zinc finger matrin-type 3	2.15865	4.88298	up	1.63911e-10	7.2e-10
TMEM267	64417	transmembrane protein 267	2.27379	5.03639	up	8.84445e-16	8.78456e-15
PCNX4	64430	pecanex homolog 4	2.01387	4.03863	up	2.68229e-16	3.17571e-15
NDST4	64579	N-deacetylase and N-sulfotransferase 4	1.67421	3.19146	up	2.07611e-05	4.50836e-05
VPS16	64601	VPS16, CORVET/HOPS core subunit	1.73754	3.33466	up	5.52888e-20	1.30354e-18
MFSD14A	64645	major facilitator superfamily domain containing 14A	2.37394	5.18356	up	3.75612e-21	1.12283e-19
NUCKS1	64710	nuclear casein kinase and cyclin dependent kinase substrate 1	1.59525	3.02147	up	3.26118e-11	1.66329e-10
MFSD1	64747	major facilitator superfamily domain containing 1	2.36083	5.13665	up	1.95581e-15	1.98246e-14
SMURF2	64750	SMAD specific E3 ubiquitin protein ligase 2	2.02329	4.19394	up	8.92291e-10	3.46949e-09
CREB3L2	64764	cAMP responsive element binding protein 3 like 2	1.97952	3.94362	up	3.88379e-11	1.95422e-10
S100PBP	64766	S100P binding protein	2.12035	4.348	up	1.6605e-22	6.50344e-21
CCDC14	64770	coiled-coil domain containing 14	3.3245	10.0178	up	9.27283e-24	4.8331e-22
[truncated: 1,420 more rows]
