# Supplementary material for: Integrated analysis of lncRNA–miRNA–mRNA ceRNA network and the potential prognosis indicators in sarcomas
Source: BMC Med Genomics. 2021 Mar 2;14:67. doi: 10.1186/s12920-021-00918-x (PMC7927383; doi:10.1186/s12920-021-00918-x)
Supplement: Supplementary file 4 — Additional file 4. Table S3: The intersection of significantly DEMs of Ewing sarcoma and synovial sarcoma comparisons. [file 12920_2021_918_MOESM4_ESM.xlsx]

## Sheet: default
Supplementary Table 3. The intersection of significantly DEMs of Ewing sarcoma and synovial sarcoma comparisons.
Upregulated DEMs
miRNA	Style	Ewing VS. Normal					Synovial_Normal
		LogFC	Fold Change	P.Value	adj.P.Value		LogFC	Fold Change	P.Value	adj.P.Value
hsa-miR-106b-3p	up	3.36258	10.2858	0.00134103	0.0272803		2.78685	6.90122	0.000896045	0.00828551
hsa-miR-106b-5p	up	2.7918	6.92492	0.000848058	0.019478		2.28132	4.86123	0.00105659	0.00908372
hsa-miR-124-3p	up	7.64768	200.53	4.47397e-05	0.0106182		5.10797	34.4867	0.00141091	0.0112873
hsa-miR-130b-3p	up	3.24255	9.46466	0.00036719	0.013075		2.45882	5.49767	0.000132427	0.00219275
hsa-miR-134-5p	up	2.22978	4.69062	0.000352136	0.013075		4.03359	16.3768	6.93897e-06	0.000534026
hsa-miR-154-3p	up	4.18022	18.1289	0.00345938	0.0491093		5.16176	35.7968	0.000549593	0.00551141
hsa-miR-154-5p	up	2.71861	6.58239	0.00330821	0.0480702		4.86035	29.0477	8.25041e-06	0.000534026
hsa-miR-181a-3p	up	4.94324	30.7654	0.000666503	0.0170743		2.54507	5.83637	0.00126666	0.0104867
hsa-miR-181a-5p	up	4.21546	18.5772	0.00015197	0.0118051		2.98018	7.89083	5.33255e-05	0.00140621
hsa-miR-181b-5p	up	4.75413	26.9857	8.0115e-05	0.0114084		4.12431	17.4397	1.5237e-06	0.000180812
hsa-miR-181c-3p	up	4.76654	27.2189	0.000701226	0.0170743		3.73239	13.2911	5.10807e-05	0.00139883
hsa-miR-181c-5p	up	4.61108	24.4385	0.000331361	0.013075		3.57439	11.9124	1.67682e-05	0.000795929
hsa-miR-181d-5p	up	4.29388	19.6149	0.00026225	0.0118051		3.58419	11.9936	7.72817e-07	0.000180812
hsa-miR-301a-3p	up	2.8305	7.11321	0.000257662	0.0118051		2.98851	7.93655	0.00487003	0.0286567
hsa-miR-324-3p	up	2.32079	4.99604	0.0011933	0.025689		2.13506	4.39256	8.49595e-05	0.0017791
hsa-miR-324-5p	up	3.11398	8.65766	0.000246444	0.0118051		3.33215	10.0711	6.07229e-05	0.0015441
hsa-miR-329-3p	up	3.70372	13.0296	0.000484393	0.0137955		4.67021	25.4609	7.20492e-05	0.00170997
hsa-miR-345-5p	up	2.36346	5.14604	2.44893e-05	0.00871819		1.81236	3.51217	0.000403371	0.00452363
hsa-miR-361-5p	up	1.78188	3.43873	0.00186932	0.034127		2.38365	5.21855	0.000510257	0.00534269
hsa-miR-423-3p	up	1.72543	3.30679	0.00122672	0.025689		2.03107	4.08708	0.00253047	0.0172804
hsa-miR-431-3p	up	2.52246	5.74561	0.000716974	0.0170743		3.19704	9.17078	0.00188575	0.0137006
hsa-miR-487a-3p	up	4.16481	17.9363	0.00358664	0.0491093		5.15844	35.7144	0.000119941	0.00203328
hsa-miR-515-5p	up	1.80287	3.48913	0.00355698	0.0491093		1.49207	2.81292	0.00985608	0.0487328
hsa-miR-758-3p	up	3.38816	10.4698	0.000253407	0.0118051		4.30205	19.7264	0.000355907	0.00422343
hsa-miR-769-5p	up	2.24788	4.74983	0.00209978	0.0364645		2.3223	5.0013	0.00159796	0.0121339
hsa-miR-92b-3p	up	3.02177	8.12165	0.000143287	0.0118051		2.03152	4.08836	0.00385639	0.0236703
Downregulated DEMs
miRNA	Style	Ewing VS. Normal					Synovial_Normal
		LogFC	Fold Change	P.Value	adj.P.Value		LogFC	Fold Change	P.Value	adj.P.Value
hsa-miR-1-3p	down	-6.48093	0.0111956	6.32129e-05	0.0112519		-4.83607	0.0350104	4.36316e-05	0.00135068
hsa-miR-122-5p	down	-5.4412	0.0230163	0.000367276	0.013075		-5.9021	0.0167221	7.44651e-07	0.000180812
hsa-miR-133a-3p	down	-6.92507	0.008229	0.000389709	0.013213		-5.68478	0.0194406	8.99544e-05	0.0017791
hsa-miR-133b	down	-6.42648	0.0116262	0.000410016	0.0132696		-5.55769	0.021231	9.69332e-05	0.00186531
hsa-miR-206	down	-7.7436	0.00466599	0.000719421	0.0170743		-10.513	0.000684335	1.37151e-06	0.000180812
hsa-miR-208a-3p	down	-3.86609	0.0685791	1.77254e-05	0.00871819		-3.36017	0.0973843	7.06727e-06	0.000534026
hsa-miR-208b-3p	down	-5.05274	0.0301283	0.000149524	0.0118051		-5.05274	0.0301283	2.48455e-07	0.0001769
hsa-miR-378a-3p	down	-4.07577	0.0593022	0.000670555	0.0170743		-3.65967	0.0791278	2.85796e-05	0.00107098
hsa-miR-380-3p	down	-3.43567	0.092419	0.0016254	0.031278		-3.30161	0.101419	0.000170555	0.00264889
hsa-miR-422a	down	-3.90015	0.066979	0.000436899	0.0135249		-3.61507	0.0816123	4.75295e-05	0.00139883
