# Supplementary material for: Integrated analysis of lncRNA–miRNA–mRNA ceRNA network and the potential prognosis indicators in sarcomas
Source: BMC Med Genomics. 2021 Mar 2;14:67. doi: 10.1186/s12920-021-00918-x (PMC7927383; doi:10.1186/s12920-021-00918-x)
Supplement: Supplementary file 5 — Additional file 5. Table S4: Significantly enriched GO terms of DEGs. [file 12920_2021_918_MOESM5_ESM.xlsx]

## Sheet: Sheet1
Supplementary Table 4. Significantly enriched GO terms of DEGs.
Upregulated genes
GO ID	Description	Count	Enrichment	P-value	FDR
GO:0006351	transcription, DNA-templated	307	4.20746	2.64069e-104	1.53397e-100
GO:0051301	cell division	127	8.67772	2.56612e-82	7.45329e-79
GO:0006355	regulation of transcription, DNA-templated	227	4.12982	7.98975e-75	1.54708e-71
GO:0045944	positive regulation of transcription from RNA polymerase II promoter	190	4.27021	7.42875e-65	1.07884e-61
GO:0000398	mRNA splicing, via spliceosome	84	8.42775	2.19123e-53	2.54577e-50
GO:0000122	negative regulation of transcription from RNA polymerase II promoter	145	4.48939	3.24415e-52	3.14088e-49
GO:0045893	positive regulation of transcription, DNA-templated	118	5.14833	5.93435e-49	4.92467e-46
GO:0016032	viral process	89	6.41294	2.57473e-45	1.86958e-42
GO:0043066	negative regulation of apoptotic process	109	4.97473	9.68085e-44	6.24845e-41
GO:0045892	negative regulation of transcription, DNA-templated	105	5.00345	2.13498e-42	1.24021e-39
GO:0006357	regulation of transcription from RNA polymerase II promoter	107	4.83703	9.53735e-42	5.03659e-39
GO:0007165	signal transduction	154	3.13247	1.70276e-35	8.24276e-33
GO:0006281	DNA repair	63	7.16762	1.97673e-35	8.83295e-33
GO:0006468	protein phosphorylation	92	4.73507	3.33715e-35	1.38468e-32
GO:0043312	neutrophil degranulation	93	4.58793	1.98556e-34	7.68943e-32
GO:0007155	cell adhesion	91	4.6434	3.95391e-34	1.43551e-31
GO:0006915	apoptotic process	98	4.33136	4.50732e-34	1.54018e-31
GO:0006397	mRNA processing	54	7.64303	4.36169e-32	1.40761e-29
GO:0006260	DNA replication	49	8.44302	1.64434e-31	5.02737e-29
GO:0006366	transcription from RNA polymerase II promoter	100	3.94988	2.62813e-31	7.63341e-29
GO:0008380	RNA splicing	52	7.27336	9.71853e-30	2.68833e-27
GO:0008283	cell proliferation	74	4.87422	2.61641e-29	6.90852e-27
GO:0030198	extracellular matrix organization	54	6.45241	5.98375e-28	1.51129e-25
GO:0007049	cell cycle	59	5.58932	7.89319e-27	1.91048e-24
GO:0008284	positive regulation of cell proliferation	81	4.11548	1.00389e-26	2.33263e-24
GO:0015031	protein transport	69	4.67437	3.04491e-26	6.80304e-24
GO:0016567	protein ubiquitination	80	4.09089	3.16618e-26	6.81197e-24
GO:0000086	G2/M transition of mitotic cell cycle	42	7.68222	3.00418e-25	6.23259e-23
GO:0008285	negative regulation of cell proliferation	70	4.24613	5.02766e-24	1.00709e-21
GO:0006338	chromatin remodeling	38	7.99625	1.21271e-23	2.34821e-21
GO:0000278	mitotic cell cycle	38	7.40636	2.7736e-22	5.19737e-20
GO:0043065	positive regulation of apoptotic process	60	4.54363	2.87742e-22	5.22342e-20
GO:0006364	rRNA processing	48	5.5949	5.20709e-22	9.16605e-20
GO:0016569	covalent chromatin modification	36	7.57539	1.56417e-21	2.67243e-19
GO:0006406	mRNA export from nucleus	34	8.08462	2.01233e-21	3.33989e-19
GO:0060271	cilium assembly	46	5.66737	2.23347e-21	3.60395e-19
GO:0042493	response to drug	46	5.60924	3.52812e-21	5.53914e-19
GO:0042981	regulation of apoptotic process	54	4.68624	8.88187e-21	1.35776e-18
GO:0007062	sister chromatid cohesion	34	7.48576	3.38319e-20	5.03921e-18
GO:0010389	regulation of G2/M transition of mitotic cell cycle	30	8.69938	4.61821e-20	6.70679e-18
GO:0043687	post-translational protein modification	60	4.03022	1.51677e-19	2.14901e-17
GO:0007275	multicellular organism development	78	3.22558	4.85225e-19	6.71112e-17
GO:0016477	cell migration	45	5.09535	5.82592e-19	7.87041e-17
GO:0097711	ciliary basal body-plasma membrane docking	31	7.67841	7.40107e-19	9.77109e-17
GO:0007399	nervous system development	57	4.04586	1.07888e-18	1.39272e-16
GO:0010628	positive regulation of gene expression	53	4.27203	1.60266e-18	2.02388e-16
GO:0043123	positive regulation of I-kappaB kinase/NF-kappaB signaling	39	5.68929	2.5329e-18	3.13055e-16
GO:0001649	osteoblast differentiation	31	7.37128	2.84907e-18	3.44796e-16
GO:0019083	viral transcription	32	7.04542	3.56922e-18	4.23135e-16
GO:0010629	negative regulation of gene expression	37	5.82647	8.43315e-18	9.79763e-16
GO:0006974	cellular response to DNA damage stimulus	43	4.82296	3.25969e-17	3.71285e-15
GO:1901796	regulation of signal transduction by p53 class mediator	34	6.07867	4.82089e-17	5.3855e-15
GO:0006369	termination of RNA polymerase II transcription	25	8.61533	9.67293e-17	1.06019e-14
GO:0006886	intracellular protein transport	51	3.97604	1.71806e-16	1.84819e-14
GO:0016579	protein deubiquitination	47	4.18569	3.65133e-16	3.85647e-14
GO:0030199	collagen fibril organization	20	11.0597	4.21415e-16	4.37143e-14
GO:0000082	G1/S transition of mitotic cell cycle	29	6.63049	9.16619e-16	9.34147e-14
GO:0032508	DNA duplex unwinding	20	10.5681	1.28252e-15	1.28451e-13
GO:0016925	protein sumoylation	25	7.82181	1.37297e-15	1.3518e-13
GO:0006413	translational initiation	32	5.80844	1.79524e-15	1.7381e-13
GO:0055114	oxidation-reduction process	68	3.0508	1.85082e-15	1.76253e-13
GO:0043161	proteasome-mediated ubiquitin-dependent protein catabolic process	41	4.45165	3.57619e-15	3.35066e-13
GO:0006110	regulation of glycolytic process	18	11.5678	5.24715e-15	4.8382e-13
GO:0075733	intracellular transport of virus	21	9.24712	6.33918e-15	5.75379e-13
GO:0050821	protein stabilization	34	5.21589	7.25375e-15	6.48262e-13
GO:0006409	tRNA export from nucleus	17	12.2494	9.3741e-15	8.25063e-13
GO:0007077	mitotic nuclear envelope disassembly	19	10.2679	1.36842e-14	1.18644e-12
GO:0007283	spermatogenesis	55	3.37064	1.7013e-14	1.45336e-12
GO:0007420	brain development	38	4.54058	2.03535e-14	1.70938e-12
GO:0043547	positive regulation of GTPase activity	50	3.60277	2.05984e-14	1.70938e-12
GO:0001501	skeletal system development	31	5.54231	2.08954e-14	1.7096e-12
GO:0006405	RNA export from nucleus	22	8.17379	2.82665e-14	2.28056e-12
GO:0000226	microtubule cytoskeleton organization	27	6.35658	3.09216e-14	2.4606e-12
GO:0030154	cell differentiation	72	2.75691	5.12877e-14	4.02608e-12
GO:0046777	protein autophosphorylation	34	4.84109	7.57498e-14	5.86708e-12
GO:0007568	aging	33	4.96636	8.41266e-14	6.43015e-12
GO:0008360	regulation of cell shape	33	4.93512	1.01895e-13	7.68712e-12
GO:0006367	transcription initiation from RNA polymerase II promoter	33	4.90428	1.23215e-13	9.17634e-12
GO:0031124	mRNA 3'-end processing	20	8.64666	1.36346e-13	1.00257e-11
GO:0001525	angiogenesis	39	4.13997	2.10141e-13	1.52588e-11
GO:0006396	RNA processing	23	7.10261	2.18519e-13	1.56713e-11
GO:0043488	regulation of mRNA stability	27	5.89004	2.37767e-13	1.68438e-11
GO:0030336	negative regulation of cell migration	26	6.06114	3.31878e-13	2.32274e-11
GO:0051607	defense response to virus	34	4.54192	5.36052e-13	3.70706e-11
GO:0061024	membrane organization	29	5.2639	6.44827e-13	4.40682e-11
GO:0006890	retrograde vesicle-mediated transport, Golgi to ER	23	6.75187	7.28384e-13	4.91898e-11
GO:0007010	cytoskeleton organization	32	4.75566	7.36704e-13	4.91898e-11
GO:0051092	positive regulation of NF-kappaB transcription factor activity	30	5.05921	7.52992e-13	4.9706e-11
GO:0006606	protein import into nucleus	20	7.9261	9.24551e-13	6.03451e-11
GO:0006334	nucleosome assembly	24	6.34088	1.00748e-12	6.50272e-11
GO:0001503	ossification	22	6.97497	1.16251e-12	7.42092e-11
GO:0000184	nuclear-transcribed mRNA catabolic process, nonsense-mediated decay	27	5.53461	1.20921e-12	7.55808e-11
GO:0006897	endocytosis	31	4.81783	1.21002e-12	7.55808e-11
GO:0042787	protein ubiquitination involved in ubiquitin-dependent protein catabolic process	31	4.78654	1.45423e-12	8.98683e-11
GO:0000209	protein polyubiquitination	39	3.86397	2.05772e-12	1.25824e-10
GO:0007411	axon guidance	34	4.32333	2.35783e-12	1.42673e-10
GO:0019221	cytokine-mediated signaling pathway	45	3.44059	2.44637e-12	1.46505e-10
GO:0060964	regulation of gene silencing by miRNA	19	8.06764	2.54152e-12	1.5065e-10
GO:0006457	protein folding	34	4.27758	3.23348e-12	1.8973e-10
GO:0017148	negative regulation of translation	21	7.03302	3.34904e-12	1.94546e-10
GO:0007050	cell cycle arrest	29	4.92551	3.86845e-12	2.22493e-10
GO:0051726	regulation of cell cycle	25	5.71594	4.15598e-12	2.36687e-10
GO:0030574	collagen catabolic process	20	7.3164	5.10703e-12	2.88027e-10
GO:0000281	mitotic cytokinesis	19	7.65742	7.40977e-12	4.09937e-10
GO:0050680	negative regulation of epithelial cell proliferation	19	7.65742	7.40977e-12	4.09937e-10
GO:0032212	positive regulation of telomere maintenance via telomerase	15	10.4904	7.60307e-12	4.16663e-10
GO:0043044	ATP-dependent chromatin remodeling	13	12.8799	8.07075e-12	4.38159e-10
GO:0035735	intraciliary transport involved in cilium assembly	16	9.51132	8.78862e-12	4.72714e-10
GO:0032355	response to estradiol	23	6.0099	1.07276e-11	5.7171e-10
GO:0001843	neural tube closure	21	6.65793	1.09476e-11	5.72926e-10
GO:1900034	regulation of cellular response to heat	21	6.65793	1.09476e-11	5.72926e-10
GO:0006461	protein complex assembly	27	5.05523	1.21254e-11	6.28898e-10
GO:0001934	positive regulation of protein phosphorylation	28	4.8598	1.33644e-11	6.87023e-10
GO:0045814	negative regulation of gene expression, epigenetic	13	12.3647	1.61621e-11	8.23559e-10
GO:0051028	mRNA transport	16	9.0584	2.1493e-11	1.08567e-09
GO:0006888	ER to Golgi vesicle-mediated transport	33	4.10829	2.20523e-11	1.10433e-09
GO:0098609	cell-cell adhesion	24	5.54058	2.40878e-11	1.19535e-09
GO:0006919	activation of cysteine-type endopeptidase activity involved in apoptotic process	22	6.08282	2.44873e-11	1.19535e-09
GO:0048013	ephrin receptor signaling pathway	22	6.08282	2.44873e-11	1.19535e-09
GO:0044267	cellular protein metabolic process	33	4.06572	2.95954e-11	1.43267e-09
GO:0045087	innate immune response	58	2.7202	3.20251e-11	1.53747e-09
GO:0090090	negative regulation of canonical Wnt signaling pathway	30	4.40339	3.25886e-11	1.5517e-09
GO:0006412	translation	32	4.113	4.44875e-11	2.10104e-09
GO:0090307	mitotic spindle assembly	15	9.38617	5.40374e-11	2.53148e-09
GO:0019886	antigen processing and presentation of exogenous peptide antigen via MHC class II	23	5.58062	5.62834e-11	2.6156e-09
GO:0036498	IRE1-mediated unfolded protein response	18	7.37947	5.73782e-11	2.64532e-09
GO:0030148	sphingolipid biosynthetic process	17	7.77368	8.22354e-11	3.76146e-09
GO:0007052	mitotic spindle organization	15	9.1455	8.43805e-11	3.82942e-09
GO:0007219	Notch signaling pathway	24	5.14126	1.31512e-10	5.9221e-09
GO:0001666	response to hypoxia	29	4.28305	1.4587e-10	6.51814e-09
GO:0045727	positive regulation of translation	18	7.01655	1.48325e-10	6.57726e-09
GO:0002218	activation of innate immune response	11	13.7664	1.57583e-10	6.93483e-09
GO:0006488	dolichol-linked oligosaccharide biosynthetic process	10	15.8522	1.68303e-10	7.35094e-09
GO:0006977	DNA damage response, signal transduction by p53 class mediator resulting in cell cycle arrest	18	6.90338	2.00772e-10	8.70362e-09
GO:0032481	positive regulation of type I interferon production	16	7.9261	2.28982e-10	9.85302e-09
GO:0030335	positive regulation of cell migration	31	3.96305	2.4726e-10	1.05613e-08
GO:0000070	mitotic sister chromatid segregation	13	10.3039	3.05466e-10	1.29522e-08
GO:0032092	positive regulation of protein binding	18	6.68765	3.60877e-10	1.51908e-08
GO:0030182	neuron differentiation	23	5.11122	3.8055e-10	1.5859e-08
GO:0000902	cell morphogenesis	21	5.61061	3.84941e-10	1.5859e-08
GO:0006614	SRP-dependent cotranslational protein targeting to membrane	21	5.61061	3.84941e-10	1.5859e-08
GO:0035556	intracellular signal transduction	50	2.77784	4.09246e-10	1.67416e-08
GO:0007076	mitotic chromosome condensation	10	14.8614	4.31743e-10	1.75384e-08
GO:0034644	cellular response to UV	16	7.60906	4.61606e-10	1.86213e-08
GO:0007179	transforming growth factor beta receptor signaling pathway	21	5.54827	4.82212e-10	1.93184e-08
GO:0007059	chromosome segregation	18	6.48499	6.33274e-10	2.51965e-08
GO:0016055	Wnt signaling pathway	30	3.9195	6.60725e-10	2.61099e-08
GO:0032211	negative regulation of telomere maintenance via telomerase	11	12.4553	6.80132e-10	2.66952e-08
GO:0070317	negative regulation of G0 to G1 transition	14	8.76043	7.7912e-10	3.03752e-08
GO:0018105	peptidyl-serine phosphorylation	27	4.25175	8.09204e-10	3.13378e-08
GO:0007093	mitotic cell cycle checkpoint	12	10.5681	1.15027e-09	4.396e-08
GO:0022604	regulation of cell morphogenesis	12	10.5681	1.15027e-09	4.396e-08
GO:0001701	in utero embryonic development	29	3.94041	1.16159e-09	4.41025e-08
GO:0010501	RNA secondary structure unwinding	15	7.7538	1.29972e-09	4.87103e-08
GO:0016070	RNA metabolic process	15	7.7538	1.29972e-09	4.87103e-08
GO:0071364	cellular response to epidermal growth factor stimulus	14	8.32241	1.72733e-09	6.4321e-08
GO:0035987	endodermal cell differentiation	12	10.1907	1.93546e-09	7.08489e-08
GO:0045737	positive regulation of cyclin-dependent protein serine/threonine kinase activity	12	10.1907	1.93546e-09	7.08489e-08
GO:0007507	heart development	30	3.75447	1.93923e-09	7.08489e-08
GO:0008286	insulin receptor signaling pathway	19	5.71883	2.09456e-09	7.60456e-08
GO:0008104	protein localization	18	6.0283	2.35066e-09	8.48135e-08
GO:0000723	telomere maintenance	14	8.11942	2.52105e-09	8.98452e-08
GO:0060348	bone development	14	8.11942	2.52105e-09	8.98452e-08
GO:0030334	regulation of cell migration	19	5.64735	2.63866e-09	9.28969e-08
GO:0031145	anaphase-promoting complex-dependent catabolic process	19	5.64735	2.63866e-09	9.28969e-08
GO:0019216	regulation of lipid metabolic process	20	5.34344	2.71294e-09	9.49364e-08
GO:0000731	DNA synthesis involved in DNA repair	13	8.83194	3.09108e-09	1.07522e-07
GO:0002474	antigen processing and presentation of peptide antigen via MHC class I	12	9.8393	3.17455e-09	1.09768e-07
GO:0048146	positive regulation of fibroblast proliferation	15	7.27907	3.55145e-09	1.22073e-07
GO:0034976	response to endoplasmic reticulum stress	18	5.86314	3.83914e-09	1.31186e-07
GO:0045669	positive regulation of osteoblast differentiation	16	6.67461	4.10485e-09	1.39445e-07
GO:0032869	cellular response to insulin stimulus	19	5.50961	4.14017e-09	1.39827e-07
GO:0007094	mitotic spindle assembly checkpoint	10	12.5149	4.43398e-09	1.48884e-07
GO:0000289	nuclear-transcribed mRNA poly(A) tail shortening	12	9.51132	5.08728e-09	1.68869e-07
GO:0034080	CENP-A containing nucleosome assembly	12	9.51132	5.08728e-09	1.68869e-07
GO:0051259	protein oligomerization	17	6.0333	6.92811e-09	2.28667e-07
GO:0006302	double-strand break repair	16	6.44835	7.18133e-09	2.35685e-07
GO:0042127	regulation of cell proliferation	30	3.549	7.70195e-09	2.51352e-07
GO:0015949	nucleobase-containing small molecule interconversion	12	9.20451	7.9809e-09	2.59e-07
GO:0071456	cellular response to hypoxia	21	4.80139	8.23727e-09	2.65835e-07
GO:0036120	cellular response to platelet-derived growth factor stimulus	10	11.8892	8.53118e-09	2.73799e-07
GO:0010976	positive regulation of neuron projection development	20	5.00596	9.1951e-09	2.93485e-07
GO:0051091	positive regulation of sequence-specific DNA binding transcription factor activity	21	4.75566	9.88938e-09	3.1392e-07
GO:0007173	epidermal growth factor receptor signaling pathway	16	6.23693	1.22568e-08	3.86954e-07
GO:0007018	microtubule-based movement	23	4.30631	1.33803e-08	4.20142e-07
GO:0035722	interleukin-12-mediated signaling pathway	14	7.23688	1.4077e-08	4.39641e-07
GO:0000380	alternative mRNA splicing, via spliceosome	9	13.3753	1.41954e-08	4.40969e-07
GO:0010971	positive regulation of G2/M transition of mitotic cell cycle	10	11.323	1.56685e-08	4.8414e-07
GO:0061077	chaperone-mediated protein folding	15	6.60509	1.59905e-08	4.88887e-07
GO:0071560	cellular response to transforming growth factor beta stimulus	15	6.60509	1.59905e-08	4.88887e-07
GO:0031175	neuron projection development	22	4.43324	1.65971e-08	5.04779e-07
GO:0006464	cellular protein modification process	19	5.07627	1.79606e-08	5.43401e-07
GO:0030217	T cell differentiation	12	8.64666	1.85522e-08	5.58394e-07
GO:0043410	positive regulation of MAPK cascade	24	4.07628	1.92391e-08	5.76083e-07
GO:0090263	positive regulation of canonical Wnt signaling pathway	23	4.17482	2.48822e-08	7.41236e-07
GO:0016575	histone deacetylation	14	6.93534	2.61499e-08	7.72469e-07
GO:0030512	negative regulation of transforming growth factor beta receptor signaling pathway	16	5.94458	2.61966e-08	7.72469e-07
GO:0045540	regulation of cholesterol biosynthetic process	12	8.39234	2.75692e-08	8.05611e-07
GO:0030705	cytoskeleton-dependent intracellular transport	10	10.8083	2.76354e-08	8.05611e-07
GO:0042733	embryonic digit morphogenesis	15	6.36919	2.77367e-08	8.05611e-07
GO:0006511	ubiquitin-dependent protein catabolic process	26	3.74688	2.82789e-08	8.17276e-07
GO:0019827	stem cell population maintenance	14	6.7938	3.51893e-08	1.01195e-06
GO:0009168	purine ribonucleoside monophosphate biosynthetic process	8	14.6328	4.12253e-08	1.17969e-06
GO:0006306	DNA methylation	10	10.3384	4.70385e-08	1.33945e-06
GO:0009314	response to radiation	11	9.01936	4.88334e-08	1.38377e-06
GO:0006325	chromatin organization	16	5.6784	5.34713e-08	1.50784e-06
GO:1990830	cellular response to leukemia inhibitory factor	19	4.75566	5.61112e-08	1.57464e-06
GO:1901998	toxin transport	12	7.9261	5.8185e-08	1.62499e-06
GO:0072659	protein localization to plasma membrane	22	4.15177	5.85826e-08	1.62826e-06
GO:0090503	RNA phosphodiester bond hydrolysis, exonucleolytic	11	8.71871	7.41602e-08	2.05141e-06
GO:0034383	low-density lipoprotein particle clearance	10	9.90763	7.75793e-08	2.12575e-06
GO:1901224	positive regulation of NIK/NF-kappaB signaling	10	9.90763	7.75793e-08	2.12575e-06
GO:0001837	epithelial to mesenchymal transition	12	7.71188	8.28052e-08	2.25829e-06
GO:0030308	negative regulation of cell growth	21	4.23173	8.7387e-08	2.37211e-06
GO:0071044	histone mRNA catabolic process	8	13.5876	9.26158e-08	2.50235e-06
GO:0021987	cerebral cortex development	15	5.84712	9.87007e-08	2.65441e-06
GO:0000381	regulation of alternative mRNA splicing, via spliceosome	13	6.86929	1.03066e-07	2.75903e-06
GO:0048010	vascular endothelial growth factor receptor signaling pathway	16	5.43504	1.04715e-07	2.79032e-06
GO:0033683	nucleotide-excision repair, DNA incision	12	7.50894	1.16374e-07	3.05891e-06
GO:0042769	DNA damage response, detection of DNA damage	12	7.50894	1.16374e-07	3.05891e-06
GO:0048565	digestive tract development	12	7.50894	1.16374e-07	3.05891e-06
GO:0033138	positive regulation of peptidyl-serine phosphorylation	17	5.05289	1.24042e-07	3.22599e-06
GO:0000375	RNA splicing, via transesterification reactions	10	9.51132	1.24397e-07	3.22599e-06
GO:0043473	pigmentation	10	9.51132	1.24397e-07	3.22599e-06
GO:0006310	DNA recombination	16	5.35849	1.29901e-07	3.33891e-06
GO:0051436	negative regulation of ubiquitin-protein ligase activity involved in mitotic cell cycle	16	5.35849	1.29901e-07	3.33891e-06
GO:0001764	neuron migration	19	4.47315	1.59623e-07	4.08452e-06
GO:0007346	regulation of mitotic cell cycle	18	4.7034	1.60315e-07	4.08452e-06
GO:0030097	hemopoiesis	14	6.05266	1.78952e-07	4.51971e-06
GO:0040008	regulation of growth	14	6.05266	1.78952e-07	4.51971e-06
GO:1904874	positive regulation of telomerase RNA localization to Cajal body	8	12.6818	1.91087e-07	4.7947e-06
GO:0009887	animal organ morphogenesis	18	4.65228	1.91491e-07	4.7947e-06
GO:0000732	strand displacement	10	9.1455	1.94484e-07	4.82802e-06
GO:0006913	nucleocytoplasmic transport	10	9.1455	1.94484e-07	4.82802e-06
GO:0007224	smoothened signaling pathway	15	5.57304	1.98152e-07	4.87941e-06
GO:0007596	blood coagulation	25	3.5175	1.98234e-07	4.87941e-06
GO:0050900	leukocyte migration	28	3.232	2.08075e-07	5.10003e-06
GO:0045471	response to ethanol	19	4.38629	2.2199e-07	5.37454e-06
GO:0009411	response to UV	12	7.13349	2.2205e-07	5.37454e-06
GO:1905515	non-motile cilium assembly	12	7.13349	2.2205e-07	5.37454e-06
GO:0008584	male gonad development	18	4.60225	2.28134e-07	5.43811e-06
GO:0060071	Wnt signaling pathway, planar cell polarity pathway	18	4.60225	2.28134e-07	5.43811e-06
GO:0031532	actin cytoskeleton reorganization	14	5.94458	2.29358e-07	5.43811e-06
GO:0045665	negative regulation of neuron differentiation	14	5.94458	2.29358e-07	5.43811e-06
GO:0051216	cartilage development	14	5.94458	2.29358e-07	5.43811e-06
GO:0008542	visual learning	13	6.43996	2.42034e-07	5.6922e-06
GO:0071230	cellular response to amino acid stimulus	13	6.43996	2.42034e-07	5.6922e-06
GO:1903955	positive regulation of protein targeting to mitochondrion	17	4.81228	2.66174e-07	6.23469e-06
GO:0045930	negative regulation of mitotic cell cycle	10	8.80678	2.97184e-07	6.93309e-06
GO:0006695	cholesterol biosynthetic process	12	6.9595	3.01884e-07	7.01457e-06
GO:0006986	response to unfolded protein	13	6.30853	3.16728e-07	7.33016e-06
GO:0051973	positive regulation of telomerase activity	11	7.69298	3.32406e-07	7.66249e-06
GO:0009615	response to virus	19	4.26215	3.58245e-07	8.22546e-06
GO:0051437	positive regulation of ubiquitin-protein ligase activity involved in regulation of mitotic cell cycle transition	16	5.00596	3.60131e-07	8.23623e-06
GO:0016233	telomere capping	8	11.8892	3.67979e-07	8.34996e-06
GO:0043968	histone H2A acetylation	8	11.8892	3.67979e-07	8.34996e-06
GO:0045600	positive regulation of fat cell differentiation	13	6.18236	4.11504e-07	9.30128e-06
GO:0006611	protein export from nucleus	10	8.49225	4.44778e-07	1.00144e-05
GO:0006368	transcription elongation from RNA polymerase II promoter	18	4.41247	4.48297e-07	1.00547e-05
GO:0019985	translesion synthesis	11	7.47318	4.6627e-07	1.03879e-05
GO:0021766	hippocampus development	14	5.64231	4.66731e-07	1.03879e-05
GO:0018108	peptidyl-tyrosine phosphorylation	23	3.57452	4.96146e-07	1.10004e-05
GO:0090305	nucleic acid phosphodiester bond hydrolysis	16	4.8776	5.28175e-07	1.1666e-05
GO:0048015	phosphatidylinositol-mediated signaling	12	6.63581	5.42117e-07	1.19286e-05
GO:0060070	canonical Wnt signaling pathway	17	4.59354	5.44586e-07	1.19377e-05
GO:0016192	vesicle-mediated transport	21	3.81179	5.67081e-07	1.23841e-05
GO:0006999	nuclear pore organization	6	17.8337	5.72597e-07	1.24577e-05
GO:0060548	negative regulation of cell death	14	5.54827	5.8521e-07	1.26846e-05
GO:0043542	endothelial cell migration	10	8.19942	6.53169e-07	1.40528e-05
GO:1901216	positive regulation of neuron death	10	8.19942	6.53169e-07	1.40528e-05
GO:0000165	MAPK cascade	32	2.80777	6.88077e-07	1.47492e-05
GO:0030900	forebrain development	12	6.48499	7.16822e-07	1.53089e-05
GO:0038096	Fc-gamma receptor signaling pathway involved in phagocytosis	21	3.75447	7.389e-07	1.57226e-05
GO:0006296	nucleotide-excision repair, DNA incision, 5'-to lesion	11	7.06923	8.84028e-07	1.8742e-05
GO:0060325	face morphogenesis	10	7.9261	9.42674e-07	1.98406e-05
GO:1904837	beta-catenin-TCF complex assembly	10	7.9261	9.42674e-07	1.98406e-05
GO:0009611	response to wounding	14	5.28407	1.12051e-06	2.34983e-05
GO:0071539	protein localization to centrosome	8	10.5681	1.15998e-06	2.42385e-05
GO:0030509	BMP signaling pathway	17	4.34657	1.25511e-06	2.61324e-05
GO:0042761	very long-chain fatty acid biosynthetic process	7	12.8037	1.26635e-06	2.61787e-05
GO:0070208	protein heterotrimerization	7	12.8037	1.26635e-06	2.61787e-05
GO:0045773	positive regulation of axon extension	10	7.67042	1.33892e-06	2.75808e-05
GO:0001933	negative regulation of protein phosphorylation	14	5.2015	1.37877e-06	2.82804e-05
GO:0060041	retina development in camera-type eye	13	5.62033	1.38262e-06	2.82804e-05
GO:0006470	protein dephosphorylation	21	3.61844	1.39802e-06	2.84951e-05
GO:0001889	liver development	15	4.81993	1.52438e-06	3.07469e-05
GO:0007265	Ras protein signal transduction	15	4.81993	1.52438e-06	3.07469e-05
GO:1902036	regulation of hematopoietic stem cell differentiation	15	4.81993	1.52438e-06	3.07469e-05
GO:0009653	anatomical structure morphogenesis	21	3.59241	1.58193e-06	3.16878e-05
GO:0030036	actin cytoskeleton organization	21	3.59241	1.58193e-06	3.16878e-05
GO:0070374	positive regulation of ERK1 and ERK2 cascade	28	2.92014	1.77103e-06	3.53537e-05
GO:0010468	regulation of gene expression	21	3.56675	1.78777e-06	3.55657e-05
GO:0030866	cortical actin cytoskeleton organization	9	8.56019	1.79623e-06	3.56119e-05
GO:0006298	mismatch repair	10	7.43072	1.87386e-06	3.70248e-05
GO:0048025	negative regulation of mRNA splicing, via spliceosome	8	10.0119	1.92929e-06	3.79906e-05
GO:0042752	regulation of circadian rhythm	12	5.94458	2.0252e-06	3.97446e-05
GO:0006487	protein N-linked glycosylation	11	6.53903	2.12741e-06	4.13315e-05
GO:0010033	response to organic substance	11	6.53903	2.12741e-06	4.13315e-05
GO:0097194	execution phase of apoptosis	11	6.53903	2.12741e-06	4.13315e-05
GO:0035690	cellular response to drug	13	5.42312	2.15645e-06	4.1756e-05
GO:0006661	phosphatidylinositol biosynthetic process	15	4.69309	2.19333e-06	4.2329e-05
GO:0002063	chondrocyte development	7	11.8892	2.44008e-06	4.69352e-05
GO:0036297	interstrand cross-link repair	12	5.82326	2.5793e-06	4.92707e-05
GO:0071407	cellular response to organic cyclic compound	12	5.82326	2.5793e-06	4.92707e-05
GO:0070830	bicellular tight junction assembly	10	7.20555	2.58694e-06	4.92707e-05
GO:0046686	response to cadmium ion	9	8.23095	2.64421e-06	5.01968e-05
GO:0034605	cellular response to heat	13	5.32962	2.67244e-06	5.05674e-05
GO:0035335	peptidyl-tyrosine dephosphorylation	17	4.12481	2.72595e-06	5.14124e-05
GO:0001568	blood vessel development	11	6.37955	2.79677e-06	5.24079e-05
GO:0045668	negative regulation of osteoblast differentiation	11	6.37955	2.79677e-06	5.24079e-05
GO:0045444	fat cell differentiation	14	4.89553	3.03243e-06	5.61515e-05
GO:0006189	'de novo' IMP biosynthetic process	5	19.8153	3.03521e-06	5.61515e-05
GO:0006564	L-serine biosynthetic process	5	19.8153	3.03521e-06	5.61515e-05
GO:0046599	regulation of centriole replication	5	19.8153	3.03521e-06	5.61515e-05
GO:0007623	circadian rhythm	15	4.57275	3.11592e-06	5.74615e-05
GO:0006954	inflammatory response	39	2.3657	3.25051e-06	5.97538e-05
GO:0009612	response to mechanical stimulus	13	5.23929	3.29579e-06	6.03951e-05
GO:0097421	liver regeneration	10	6.99362	3.52633e-06	6.44166e-05
GO:0000413	protein peptidyl-prolyl isomerization	11	6.22765	3.64496e-06	6.57564e-05
GO:0007595	lactation	11	6.22765	3.64496e-06	6.57564e-05
GO:0010718	positive regulation of epithelial to mesenchymal transition	11	6.22765	3.64496e-06	6.57564e-05
GO:0045652	regulation of megakaryocyte differentiation	11	6.22765	3.64496e-06	6.57564e-05
GO:0045454	cell redox homeostasis	14	4.82458	3.65732e-06	6.57751e-05
GO:0045666	positive regulation of neuron differentiation	15	4.51487	3.69703e-06	6.62842e-05
GO:0007267	cell-cell signaling	34	2.51857	3.74385e-06	6.6917e-05
GO:0071480	cellular response to gamma radiation	9	7.9261	3.81772e-06	6.80281e-05
GO:0002576	platelet degranulation	19	3.67307	3.93276e-06	6.98636e-05
GO:0032060	bleb assembly	6	14.267	3.9917e-06	7.06945e-05
GO:0000724	double-strand break repair via homologous recombination	15	4.45843	4.37375e-06	7.71258e-05
GO:0010586	miRNA metabolic process	7	11.0965	4.40795e-06	7.71258e-05
GO:0030330	DNA damage response, signal transduction by p53 class mediator	7	11.0965	4.40795e-06	7.71258e-05
GO:1902187	negative regulation of viral release from host cell	7	11.0965	4.40795e-06	7.71258e-05
GO:0001756	somitogenesis	11	6.08282	4.71156e-06	8.14567e-05
GO:0003151	outflow tract morphogenesis	11	6.08282	4.71156e-06	8.14567e-05
GO:0021762	substantia nigra development	11	6.08282	4.71156e-06	8.14567e-05
GO:0048538	thymus development	11	6.08282	4.71156e-06	8.14567e-05
GO:0006607	NLS-bearing protein import into nucleus	8	9.0584	4.81637e-06	8.2289e-05
GO:0007051	spindle organization	8	9.0584	4.81637e-06	8.2289e-05
GO:0050771	negative regulation of axonogenesis	8	9.0584	4.81637e-06	8.2289e-05
GO:0051170	nuclear import	8	9.0584	4.81637e-06	8.2289e-05
GO:0043433	negative regulation of sequence-specific DNA binding transcription factor activity	13	5.06751	4.94344e-06	8.42125e-05
GO:0045732	positive regulation of protein catabolic process	14	4.68868	5.26305e-06	8.91343e-05
GO:0060333	interferon-gamma-mediated signaling pathway	14	4.68868	5.26305e-06	8.91343e-05
GO:0016050	vesicle organization	9	7.64303	5.41543e-06	9.11833e-05
GO:0045931	positive regulation of mitotic cell cycle	9	7.64303	5.41543e-06	9.11833e-05
GO:0006469	negative regulation of protein kinase activity	17	3.92458	5.61562e-06	9.42807e-05
GO:0071363	cellular response to growth factor stimulus	11	5.94458	6.04314e-06	0.000101166
GO:0006270	DNA replication initiation	10	6.60509	6.32903e-06	0.000105044
GO:0030177	positive regulation of Wnt signaling pathway	10	6.60509	6.32903e-06	0.000105044
GO:0045184	establishment of protein localization	10	6.60509	6.32903e-06	0.000105044
GO:0048511	rhythmic process	12	5.38377	6.38022e-06	0.000105592
GO:0097150	neuronal stem cell population maintenance	8	8.64666	7.28829e-06	0.000120278
GO:0006283	transcription-coupled nucleotide-excision repair	14	4.56022	7.47154e-06	0.000121964
GO:0006376	mRNA splice site selection	7	10.403	7.55015e-06	0.000121964
GO:0034975	protein folding in endoplasmic reticulum	7	10.403	7.55015e-06	0.000121964
GO:0000245	spliceosomal complex assembly	9	7.37947	7.55845e-06	0.000121964
GO:0001937	negative regulation of endothelial cell proliferation	9	7.37947	7.55845e-06	0.000121964
GO:0006378	mRNA polyadenylation	9	7.37947	7.55845e-06	0.000121964
GO:0007029	endoplasmic reticulum organization	9	7.37947	7.55845e-06	0.000121964
GO:1903146	regulation of autophagy of mitochondrion	9	7.37947	7.55845e-06	0.000121964
GO:0030521	androgen receptor signaling pathway	11	5.81248	7.69416e-06	0.000123468
GO:0030968	endoplasmic reticulum unfolded protein response	11	5.81248	7.69416e-06	0.000123468
GO:0045766	positive regulation of angiogenesis	19	3.50223	8.21672e-06	0.00013149
GO:0007223	Wnt signaling pathway, calcium modulating pathway	10	6.42657	8.34569e-06	0.000131861
GO:0042149	cellular response to glucose starvation	10	6.42657	8.34569e-06	0.000131861
GO:1990090	cellular response to nerve growth factor stimulus	10	6.42657	8.34569e-06	0.000131861
GO:0007064	mitotic sister chromatid cohesion	6	12.97	8.46689e-06	0.000131861
GO:0035721	intraciliary retrograde transport	6	12.97	8.46689e-06	0.000131861
GO:0040015	negative regulation of multicellular organism growth	6	12.97	8.46689e-06	0.000131861
GO:0043517	positive regulation of DNA damage response, signal transduction by p53 class mediator	6	12.97	8.46689e-06	0.000131861
GO:0046949	fatty-acyl-CoA biosynthetic process	6	12.97	8.46689e-06	0.000131861
GO:0051292	nuclear pore complex assembly	6	12.97	8.46689e-06	0.000131861
GO:0071481	cellular response to X-ray	6	12.97	8.46689e-06	0.000131861
GO:0030433	ubiquitin-dependent ERAD pathway	13	4.82997	8.79286e-06	0.000136571
GO:0043524	negative regulation of neuron apoptotic process	19	3.47529	9.24621e-06	0.00014323
GO:0007015	actin filament organization	17	3.77786	9.67359e-06	0.000149452
GO:0010595	positive regulation of endothelial cell migration	11	5.68612	9.72794e-06	0.000149496
GO:0031122	cytoplasmic microtubule organization	11	5.68612	9.72794e-06	0.000149496
GO:0032496	response to lipopolysaccharide	22	3.11383	1.00707e-05	0.000154356
GO:0001841	neural tube formation	5	16.9845	1.0252e-05	0.000155494
GO:0009113	purine nucleobase biosynthetic process	5	16.9845	1.0252e-05	0.000155494
GO:0031340	positive regulation of vesicle fusion	5	16.9845	1.0252e-05	0.000155494
GO:0044770	cell cycle phase transition	5	16.9845	1.0252e-05	0.000155494
GO:0007017	microtubule-based process	9	7.13349	1.03938e-05	0.000157233
GO:0030324	lung development	14	4.43862	1.04721e-05	0.000158007
GO:0016601	Rac protein signal transduction	8	8.27072	1.07617e-05	0.000161537
GO:0051439	regulation of ubiquitin-protein ligase activity involved in mitotic cell cycle	8	8.27072	1.07617e-05	0.000161537
GO:0007156	homophilic cell adhesion via plasma membrane adhesion molecules	21	3.18054	1.19921e-05	0.000179268
GO:0006898	receptor-mediated endocytosis	24	2.91163	1.20047e-05	0.000179268
GO:0043280	positive regulation of cysteine-type endopeptidase activity involved in apoptotic process	11	5.56514	1.22178e-05	0.000181982
GO:0016525	negative regulation of angiogenesis	14	4.38021	1.23415e-05	0.000182795
GO:0060216	definitive hemopoiesis	7	9.79107	1.23668e-05	0.000182795
GO:0060236	regulation of mitotic spindle organization	7	9.79107	1.23668e-05	0.000182795
GO:0000054	ribosomal subunit export from nucleus	4	23.7783	1.24837e-05	0.00018359
GO:0010998	regulation of translational initiation by eIF2 alpha phosphorylation	4	23.7783	1.24837e-05	0.00018359
GO:0030168	platelet activation	17	3.70854	1.25627e-05	0.000184285
GO:0032091	negative regulation of protein binding	13	4.68361	1.26555e-05	0.000185178
GO:0031047	gene silencing by RNA	9	6.90338	1.40981e-05	0.000205768
GO:0071260	cellular response to mechanical stimulus	14	4.32333	1.45023e-05	0.000211137
GO:0034599	cellular response to oxidative stress	15	4.05312	1.5246e-05	0.000221411
GO:0008334	histone mRNA metabolic process	6	11.8892	1.63271e-05	0.000235931
GO:0033160	positive regulation of protein import into nucleus, translocation	6	11.8892	1.63271e-05	0.000235931
GO:0007605	sensory perception of sound	19	3.34658	1.63684e-05	0.00023594
GO:0001947	heart looping	12	4.91965	1.75513e-05	0.000252364
GO:0006342	chromatin silencing	10	5.94458	1.80965e-05	0.000259561
GO:0007095	mitotic G2 DNA damage checkpoint	7	9.24712	1.94984e-05	0.000277613
GO:0034389	lipid particle organization	7	9.24712	1.94984e-05	0.000277613
GO:1990138	neuron projection extension	7	9.24712	1.94984e-05	0.000277613
GO:0016310	phosphorylation	16	3.76686	1.97146e-05	0.000280005
GO:0007264	small GTPase mediated signal transduction	15	3.96305	2.03335e-05	0.000288091
GO:0070301	cellular response to hydrogen peroxide	12	4.83627	2.11909e-05	0.000299164
GO:0009749	response to glucose	13	4.47997	2.12695e-05	0.000299164
GO:0030855	epithelial cell differentiation	13	4.47997	2.12695e-05	0.000299164
GO:0006261	DNA-dependent DNA replication	8	7.60906	2.20156e-05	0.00030891
GO:0007409	axonogenesis	16	3.72993	2.24747e-05	0.000314591
GO:0030218	erythrocyte differentiation	10	5.79959	2.30319e-05	0.000320844
GO:0034446	substrate adhesion-dependent cell spreading	10	5.79959	2.30319e-05	0.000320844
GO:0007626	locomotory behavior	14	4.1612	2.31411e-05	0.000321594
GO:0003007	heart morphogenesis	9	6.48499	2.49919e-05	0.000344023
GO:0043928	exonucleolytic nuclear-transcribed mRNA catabolic process involved in deadenylation-dependent decay	9	6.48499	2.49919e-05	0.000344023
GO:0043967	histone H4 acetylation	9	6.48499	2.49919e-05	0.000344023
GO:0051262	protein tetramerization	9	6.48499	2.49919e-05	0.000344023
GO:0010506	regulation of autophagy	12	4.75566	2.54773e-05	0.000349051
GO:0070373	negative regulation of ERK1 and ERK2 cascade	12	4.75566	2.54773e-05	0.000349051
GO:0006303	double-strand break repair via nonhomologous end joining	11	5.12865	2.86166e-05	0.000391138
GO:0031054	pre-miRNA processing	6	10.9746	2.92363e-05	0.000396808
GO:0048024	regulation of mRNA splicing, via spliceosome	6	10.9746	2.92363e-05	0.000396808
GO:1904668	positive regulation of ubiquitin protein ligase activity	6	10.9746	2.92363e-05	0.000396808
GO:0006337	nucleosome disassembly	7	8.76043	2.9747e-05	0.000401861
GO:0046827	positive regulation of protein export from nucleus	7	8.76043	2.9747e-05	0.000401861
GO:0009267	cellular response to starvation	12	4.6777	3.0506e-05	0.000411159
GO:0007159	leukocyte cell-cell adhesion	8	7.3164	3.06252e-05	0.000411809
GO:0008543	fibroblast growth factor receptor signaling pathway	14	4.05971	3.11865e-05	0.000418389
GO:0043087	regulation of GTPase activity	13	4.29331	3.46995e-05	0.000464445
GO:0002181	cytoplasmic translation	11	5.03003	3.49174e-05	0.000465218
GO:0043086	negative regulation of catalytic activity	11	5.03003	3.49174e-05	0.000465218
GO:0031100	animal organ regeneration	10	5.52984	3.64777e-05	0.000484895
GO:0032436	positive regulation of proteasomal ubiquitin-dependent protein catabolic process	13	4.23449	4.05989e-05	0.000538445
GO:0042254	ribosome biogenesis	8	7.04542	4.19125e-05	0.000553341
GO:0043388	positive regulation of DNA binding	8	7.04542	4.19125e-05	0.000553341
GO:0048666	neuron development	11	4.93512	4.23914e-05	0.000557257
GO:0010043	response to zinc ion	9	6.11442	4.24011e-05	0.000557257
GO:0007019	microtubule depolymerization	6	10.1907	4.93335e-05	0.000643996
GO:0010839	negative regulation of keratinocyte proliferation	6	10.1907	4.93335e-05	0.000643996
GO:0045947	negative regulation of translational initiation	6	10.1907	4.93335e-05	0.000643996
GO:0007166	cell surface receptor signaling pathway	27	2.49811	5.44958e-05	0.00070979
GO:0050731	positive regulation of peptidyl-tyrosine phosphorylation	14	3.87089	5.50163e-05	0.000714433
GO:0002479	antigen processing and presentation of exogenous peptide antigen via MHC class I, TAP-dependent	13	4.12157	5.50983e-05	0.000714433
GO:0002224	toll-like receptor signaling pathway	10	5.28407	5.62105e-05	0.000725615
GO:0034260	negative regulation of GTPase activity	10	5.28407	5.62105e-05	0.000725615
GO:0000387	spliceosomal snRNP assembly	8	6.7938	5.65114e-05	0.000726271
GO:0021915	neural tube development	8	6.7938	5.65114e-05	0.000726271
GO:0006265	DNA topological change	5	13.2102	5.72948e-05	0.000728284
GO:0032206	positive regulation of telomere maintenance	5	13.2102	5.72948e-05	0.000728284
GO:0034427	nuclear-transcribed mRNA catabolic process, exonucleolytic, 3'-5'	5	13.2102	5.72948e-05	0.000728284
GO:0051983	regulation of chromosome segregation	5	13.2102	5.72948e-05	0.000728284
GO:1901409	positive regulation of phosphorylation of RNA polymerase II C-terminal domain	5	13.2102	5.72948e-05	0.000728284
GO:0051260	protein homooligomerization	23	2.7209	5.88438e-05	0.00074634
GO:0022614	membrane to membrane docking	4	19.0226	6.03218e-05	0.00075582
GO:0045541	negative regulation of cholesterol biosynthetic process	4	19.0226	6.03218e-05	0.00075582
GO:0046632	alpha-beta T cell differentiation	4	19.0226	6.03218e-05	0.00075582
GO:0051653	spindle localization	4	19.0226	6.03218e-05	0.00075582
GO:1903753	negative regulation of p38MAPK cascade	4	19.0226	6.03218e-05	0.00075582
GO:0060337	type I interferon signaling pathway	12	4.38984	6.03719e-05	0.00075582
GO:0010977	negative regulation of neuron projection development	11	4.75566	6.15955e-05	0.00076948
GO:0042552	myelination	10	5.1692	6.91223e-05	0.000861228
GO:0030326	embryonic limb morphogenesis	9	5.78391	6.92363e-05	0.000861228
GO:0007229	integrin-mediated signaling pathway	14	3.78291	7.20871e-05	0.000894773
GO:0002244	hematopoietic progenitor cell differentiation	11	4.67074	7.37482e-05	0.000911496
GO:0006006	glucose metabolic process	11	4.67074	7.37482e-05	0.000911496
GO:0030307	positive regulation of cell growth	13	4.01452	7.39593e-05	0.000912164
GO:2001244	positive regulation of intrinsic apoptotic signaling pathway	8	6.55953	7.51601e-05	0.00092501
GO:0006979	response to oxidative stress	15	3.56675	7.5838e-05	0.00093138
GO:0003407	neural retina development	6	9.51132	7.92839e-05	0.000963515
GO:0007220	Notch receptor processing	6	9.51132	7.92839e-05	0.000963515
GO:0035855	megakaryocyte development	6	9.51132	7.92839e-05	0.000963515
GO:0051571	positive regulation of histone H3-K4 methylation	6	9.51132	7.92839e-05	0.000963515
GO:0051895	negative regulation of focal adhesion assembly	6	9.51132	7.92839e-05	0.000963515
GO:0031647	regulation of protein stability	12	4.2588	8.31668e-05	0.00100859
GO:0051225	spindle assembly	10	5.05921	8.45019e-05	0.00102265
GO:0042060	wound healing	13	3.96305	8.53525e-05	0.0010308
GO:0006418	tRNA aminoacylation for protein translation	9	5.6317	8.7341e-05	0.00104827
GO:0007098	centrosome cycle	9	5.6317	8.7341e-05	0.00104827
GO:0045786	negative regulation of cell cycle	9	5.6317	8.7341e-05	0.00104827
GO:0060395	SMAD protein signal transduction	11	4.5888	8.79227e-05	0.00105308
GO:0007492	endoderm development	7	7.56583	9.0081e-05	0.0010745
GO:0034314	Arp2/3 complex-mediated actin nucleation	7	7.56583	9.0081e-05	0.0010745
GO:0042795	snRNA transcription from RNA polymerase II promoter	12	4.19617	9.71415e-05	0.00115634
GO:0001558	regulation of cell growth	13	3.91289	9.82532e-05	0.0011648
GO:0060021	palate development	13	3.91289	9.82532e-05	0.0011648
GO:0021510	spinal cord development	8	6.34088	9.87115e-05	0.00116548
GO:0042476	odontogenesis	8	6.34088	9.87115e-05	0.00116548
GO:0007163	establishment or maintenance of cell polarity	10	4.95381	0.000102727	0.00120797
GO:0034097	response to cytokine	10	4.95381	0.000102727	0.00120797
GO:0007080	mitotic metaphase plate congression	9	5.4873	0.000109312	0.00127726
GO:0032465	regulation of cytokinesis	9	5.4873	0.000109312	0.00127726
GO:0009116	nucleoside metabolic process	5	11.8892	0.000110598	0.00127726
GO:0046626	regulation of insulin receptor signaling pathway	5	11.8892	0.000110598	0.00127726
GO:0048681	negative regulation of axon regeneration	5	11.8892	0.000110598	0.00127726
GO:0061157	mRNA destabilization	5	11.8892	0.000110598	0.00127726
GO:0070198	protein localization to chromosome, telomeric region	5	11.8892	0.000110598	0.00127726
GO:0071786	endoplasmic reticulum tubular network organization	5	11.8892	0.000110598	0.00127726
GO:0075522	IRES-dependent viral translational initiation	5	11.8892	0.000110598	0.00127726
GO:0051056	regulation of small GTPase mediated signal transduction	18	3.03553	0.000112807	0.00130019
GO:0000187	activation of MAPK activity	16	3.27977	0.000118381	0.00136174
GO:0006486	protein glycosylation	14	3.61844	0.000120711	0.00138579
GO:0006275	regulation of DNA replication	6	8.91687	0.000122324	0.0013933
GO:0015012	heparan sulfate proteoglycan biosynthetic process	6	8.91687	0.000122324	0.0013933
GO:0043923	positive regulation by host of viral transcription	6	8.91687	0.000122324	0.0013933
GO:0045616	regulation of keratinocyte differentiation	6	8.91687	0.000122324	0.0013933
GO:0043406	positive regulation of MAP kinase activity	11	4.43324	0.00012346	0.00140074
GO:0051321	meiotic cell cycle	11	4.43324	0.00012346	0.00140074
GO:0006509	membrane protein ectodomain proteolysis	7	7.23688	0.000124783	0.00141024
GO:0060999	positive regulation of dendritic spine development	7	7.23688	0.000124783	0.00141024
GO:0050852	T cell receptor signaling pathway	20	2.814	0.000127385	0.00143685
GO:0006363	termination of RNA polymerase I transcription	8	6.13634	0.000128142	0.0014398
GO:0035329	hippo signaling	8	6.13634	0.000128142	0.0014398
GO:0009968	negative regulation of signal transduction	14	3.57953	0.000136642	0.00153235
GO:0007417	central nervous system development	16	3.22418	0.000146604	0.00164089
GO:0006361	transcription initiation from RNA polymerase I promoter	8	5.94458	0.000164562	0.00182432
GO:0030513	positive regulation of BMP signaling pathway	8	5.94458	0.000164562	0.00182432
GO:0043392	negative regulation of DNA binding	8	5.94458	0.000164562	0.00182432
GO:0045595	regulation of cell differentiation	8	5.94458	0.000164562	0.00182432
GO:0071479	cellular response to ionizing radiation	8	5.94458	0.000164562	0.00182432
GO:0045071	negative regulation of viral genome replication	9	5.21963	0.000167508	0.00185344
GO:0006259	DNA metabolic process	7	6.93534	0.000169763	0.00186419
GO:0032201	telomere maintenance via semi-conservative replication	7	6.93534	0.000169763	0.00186419
GO:0048041	focal adhesion assembly	7	6.93534	0.000169763	0.00186419
GO:0071353	cellular response to interleukin-4	7	6.93534	0.000169763	0.00186419
GO:0042063	gliogenesis	4	15.8522	0.000174895	0.00188491
GO:0044794	positive regulation by host of viral process	4	15.8522	0.000174895	0.00188491
GO:0046833	positive regulation of RNA export from nucleus	4	15.8522	0.000174895	0.00188491
GO:0046939	nucleotide phosphorylation	4	15.8522	0.000174895	0.00188491
GO:0050428	3'-phosphoadenosine 5'-phosphosulfate biosynthetic process	4	15.8522	0.000174895	0.00188491
GO:0051383	kinetochore organization	4	15.8522	0.000174895	0.00188491
GO:0060022	hard palate development	4	15.8522	0.000174895	0.00188491
GO:0070734	histone H3-K27 methylation	4	15.8522	0.000174895	0.00188491
GO:0071035	nuclear polyadenylation-dependent rRNA catabolic process	4	15.8522	0.000174895	0.00188491
GO:1990668	vesicle fusion with endoplasmic reticulum-Golgi intermediate compartment (ERGIC) membrane	4	15.8522	0.000174895	0.00188491
GO:0043154	negative regulation of cysteine-type endopeptidase activity involved in apoptotic process	12	3.96305	0.000175479	0.0018877
GO:0030033	microvillus assembly	6	8.39234	0.000182301	0.00195025
GO:0030500	regulation of bone mineralization	6	8.39234	0.000182301	0.00195025
GO:0030902	hindbrain development	6	8.39234	0.000182301	0.00195025
GO:0006266	DNA ligation	5	10.8083	0.000195707	0.00207457
GO:0006636	unsaturated fatty acid biosynthetic process	5	10.8083	0.000195707	0.00207457
GO:0043486	histone exchange	5	10.8083	0.000195707	0.00207457
GO:0050773	regulation of dendrite development	5	10.8083	0.000195707	0.00207457
GO:2001022	positive regulation of response to DNA damage stimulus	5	10.8083	0.000195707	0.00207457
GO:0006508	proteolysis	42	1.96206	0.000196201	0.00207602
GO:0001658	branching involved in ureteric bud morphogenesis	9	5.09535	0.000205259	0.00216397
GO:0021549	cerebellum development	9	5.09535	0.000205259	0.00216397
GO:0008089	anterograde axonal transport	8	5.76444	0.000209225	0.00219384
GO:0033574	response to testosterone	8	5.76444	0.000209225	0.00219384
GO:0043200	response to amino acid	8	5.76444	0.000209225	0.00219384
GO:0006493	protein O-linked glycosylation	10	4.57275	0.000213191	0.00222738
GO:0034613	cellular protein localization	10	4.57275	0.000213191	0.00222738
GO:0046718	viral entry into host cell	13	3.63668	0.000217657	0.00226997
GO:0006401	RNA catabolic process	7	6.65793	0.000227221	0.00235281
GO:0030206	chondroitin sulfate biosynthetic process	7	6.65793	0.000227221	0.00235281
GO:0048870	cell motility	7	6.65793	0.000227221	0.00235281
GO:0072583	clathrin-dependent endocytosis	7	6.65793	0.000227221	0.00235281
GO:0006501	C-terminal protein lipidation	12	3.85594	0.000231946	0.00239746
GO:0097191	extrinsic apoptotic signaling pathway	9	4.97686	0.000249936	0.00257883
GO:0045860	positive regulation of protein kinase activity	10	4.48647	0.000252911	0.0026049
GO:0010469	regulation of receptor activity	37	2.00867	0.000258339	0.00265609
GO:0048536	spleen development	8	5.5949	0.000263535	0.00267338
GO:0030048	actin filament-based movement	6	7.9261	0.000263702	0.00267338
GO:0030099	myeloid cell differentiation	6	7.9261	0.000263702	0.00267338
GO:0042073	intraciliary transport	6	7.9261	0.000263702	0.00267338
GO:0050860	negative regulation of T cell receptor signaling pathway	6	7.9261	0.000263702	0.00267338
GO:0051893	regulation of focal adhesion assembly	6	7.9261	0.000263702	0.00267338
GO:0071375	cellular response to peptide hormone stimulus	6	7.9261	0.000263702	0.00267338
GO:1903077	negative regulation of protein localization to plasma membrane	6	7.9261	0.000263702	0.00267338
GO:0008217	regulation of blood pressure	11	4.0869	0.00027053	0.00273782
GO:0009987	cellular process	3	23.7783	0.000297181	0.0029553
GO:0010909	positive regulation of heparan sulfate proteoglycan biosynthetic process	3	23.7783	0.000297181	0.0029553
GO:0019673	GDP-mannose metabolic process	3	23.7783	0.000297181	0.0029553
GO:0031204	posttranslational protein targeting to membrane, translocation	3	23.7783	0.000297181	0.0029553
GO:0045682	regulation of epidermis development	3	23.7783	0.000297181	0.0029553
GO:0048592	eye morphogenesis	3	23.7783	0.000297181	0.0029553
GO:0051445	regulation of meiotic cell cycle	3	23.7783	0.000297181	0.0029553
GO:1903748	negative regulation of establishment of protein localization to mitochondrion	3	23.7783	0.000297181	0.0029553
GO:0010923	negative regulation of phosphatase activity	10	4.40339	0.000298751	0.0029553
GO:0051592	response to calcium ion	10	4.40339	0.000298751	0.0029553
GO:0001578	microtubule bundle formation	7	6.40185	0.000299651	0.0029553
GO:0002053	positive regulation of mesenchymal cell proliferation	7	6.40185	0.000299651	0.0029553
GO:0033077	T cell differentiation in thymus	7	6.40185	0.000299651	0.0029553
GO:0048568	embryonic organ development	7	6.40185	0.000299651	0.0029553
GO:0051290	protein heterotetramerization	7	6.40185	0.000299651	0.0029553
GO:0031397	negative regulation of protein ubiquitination	9	4.86374	0.000302524	0.00296851
GO:0045740	positive regulation of DNA replication	9	4.86374	0.000302524	0.00296851
GO:0046426	negative regulation of JAK-STAT cascade	9	4.86374	0.000302524	0.00296851
GO:0097190	apoptotic signaling pathway	12	3.75447	0.000303451	0.00297259
GO:0006874	cellular calcium ion homeostasis	13	3.5127	0.000314713	0.00307773
GO:0008154	actin polymerization or depolymerization	5	9.90763	0.000323836	0.00313527
GO:0030208	dermatan sulfate biosynthetic process	5	9.90763	0.000323836	0.00313527
GO:0035518	histone H2A monoubiquitination	5	9.90763	0.000323836	0.00313527
GO:0045943	positive regulation of transcription from RNA polymerase I promoter	5	9.90763	0.000323836	0.00313527
GO:0051310	metaphase plate congression	5	9.90763	0.000323836	0.00313527
GO:0060044	negative regulation of cardiac muscle cell proliferation	5	9.90763	0.000323836	0.00313527
GO:0032467	positive regulation of cytokinesis	8	5.43504	0.000329056	0.00318051
GO:0008203	cholesterol metabolic process	11	3.96305	0.000361813	0.00349132
GO:0014070	response to organic cyclic compound	9	4.75566	0.000364102	0.00350757
GO:0006796	phosphate-containing compound metabolic process	6	7.50894	0.000371681	0.003557
GO:0008156	negative regulation of DNA replication	6	7.50894	0.000371681	0.003557
GO:0048514	blood vessel morphogenesis	6	7.50894	0.000371681	0.003557
GO:1903506	regulation of nucleic acid-templated transcription	6	7.50894	0.000371681	0.003557
GO:0042327	positive regulation of phosphorylation	7	6.16475	0.000389859	0.00365419
GO:0045070	positive regulation of viral genome replication	7	6.16475	0.000389859	0.00365419
GO:0090102	cochlea development	7	6.16475	0.000389859	0.00365419
GO:0007286	spermatid development	12	3.6582	0.000393177	0.00365419
GO:0000467	exonucleolytic trimming to generate mature 3'-end of 5.8S rRNA from tricistronic rRNA transcript (SSU-rRNA, 5.8S rRNA, LSU-rRNA)	4	13.5876	0.000394419	0.00365419
GO:0003183	mitral valve morphogenesis	4	13.5876	0.000394419	0.00365419
GO:0003360	brainstem development	4	13.5876	0.000394419	0.00365419
GO:0019367	fatty acid elongation, saturated fatty acid	4	13.5876	0.000394419	0.00365419
GO:0021861	forebrain radial glial cell differentiation	4	13.5876	0.000394419	0.00365419
GO:0030953	astral microtubule organization	4	13.5876	0.000394419	0.00365419
GO:0034625	fatty acid elongation, monounsaturated fatty acid	4	13.5876	0.000394419	0.00365419
GO:0034626	fatty acid elongation, polyunsaturated fatty acid	4	13.5876	0.000394419	0.00365419
GO:0035280	miRNA loading onto RISC involved in gene silencing by miRNA	4	13.5876	0.000394419	0.00365419
GO:0042306	regulation of protein import into nucleus	4	13.5876	0.000394419	0.00365419
GO:0042921	glucocorticoid receptor signaling pathway	4	13.5876	0.000394419	0.00365419
GO:0045650	negative regulation of macrophage differentiation	4	13.5876	0.000394419	0.00365419
GO:0051988	regulation of attachment of spindle microtubules to kinetochore	4	13.5876	0.000394419	0.00365419
GO:0060831	smoothened signaling pathway involved in dorsal/ventral neural tube patterning	4	13.5876	0.000394419	0.00365419
GO:0071578	zinc II ion transmembrane import	4	13.5876	0.000394419	0.00365419
GO:2000601	positive regulation of Arp2/3 complex-mediated actin nucleation	4	13.5876	0.000394419	0.00365419
GO:0032147	activation of protein kinase activity	13	3.43464	0.00039851	0.00368622
GO:0030514	negative regulation of BMP signaling pathway	9	4.65228	0.000435854	0.00402524
GO:0035264	multicellular organism growth	12	3.61189	0.000445999	0.00411239
GO:0033674	positive regulation of kinase activity	11	3.84649	0.000478187	0.0044022
GO:0050679	positive regulation of epithelial cell proliferation	10	4.17163	0.000480737	0.00441867
GO:0007566	embryo implantation	8	5.14126	0.000500841	0.00452592
GO:0014823	response to activity	8	5.14126	0.000500841	0.00452592
GO:0032781	positive regulation of ATPase activity	8	5.14126	0.000500841	0.00452592
GO:0010332	response to gamma radiation	7	5.94458	0.000500975	0.00452592
GO:0015914	phospholipid transport	7	5.94458	0.000500975	0.00452592
GO:0016049	cell growth	7	5.94458	0.000500975	0.00452592
GO:0031297	replication fork processing	7	5.94458	0.000500975	0.00452592
GO:0043029	T cell homeostasis	7	5.94458	0.000500975	0.00452592
GO:0045648	positive regulation of erythrocyte differentiation	7	5.94458	0.000500975	0.00452592
GO:0060349	bone morphogenesis	7	5.94458	0.000500975	0.00452592
GO:0070979	protein K11-linked ubiquitination	7	5.94458	0.000500975	0.00452592
GO:0016042	lipid catabolic process	12	3.56675	0.000504794	0.0045396
GO:0016180	snRNA processing	5	9.1455	0.000507961	0.0045396
GO:0021954	central nervous system neuron development	5	9.1455	0.000507961	0.0045396
GO:0035196	production of miRNAs involved in gene silencing by miRNA	5	9.1455	0.000507961	0.0045396
GO:0061029	eyelid development in camera-type eye	5	9.1455	0.000507961	0.0045396
GO:0061099	negative regulation of protein tyrosine kinase activity	5	9.1455	0.000507961	0.0045396
GO:0090557	establishment of endothelial intestinal barrier	5	9.1455	0.000507961	0.0045396
GO:0017015	regulation of transforming growth factor beta receptor signaling pathway	6	7.13349	0.000512075	0.00456233
GO:0051497	negative regulation of stress fiber assembly	6	7.13349	0.000512075	0.00456233
GO:0098869	cellular oxidant detoxification	11	3.79074	0.000547425	0.00486982
GO:0001570	vasculogenesis	10	4.09971	0.000559142	0.00496645
GO:0009409	response to cold	8	5.00596	0.000611108	0.00541148
GO:0048469	cell maturation	8	5.00596	0.000611108	0.00541148
GO:0000186	activation of MAPKK activity	9	4.45843	0.000615147	0.00542244
GO:0006687	glycosphingolipid metabolic process	9	4.45843	0.000615147	0.00542244
GO:0010212	response to ionizing radiation	9	4.45843	0.000615147	0.00542244
GO:0001938	positive regulation of endothelial cell proliferation	11	3.73659	0.000625004	0.00550098
GO:0000077	DNA damage checkpoint	7	5.73959	0.000636462	0.00555136
GO:0006362	transcription elongation from RNA polymerase I promoter	7	5.73959	0.000636462	0.00555136
GO:0048706	embryonic skeletal system development	7	5.73959	0.000636462	0.00555136
GO:0048873	homeostasis of number of cells within a tissue	7	5.73959	0.000636462	0.00555136
GO:0051085	chaperone mediated protein folding requiring cofactor	7	5.73959	0.000636462	0.00555136
GO:0051491	positive regulation of filopodium assembly	7	5.73959	0.000636462	0.00555136
GO:0090502	RNA phosphodiester bond hydrolysis, endonucleolytic	10	4.03022	0.000648057	0.00564402
GO:0045879	negative regulation of smoothened signaling pathway	6	6.7938	0.000691409	0.00600358
GO:0071398	cellular response to fatty acid	6	6.7938	0.000691409	0.00600358
GO:0006906	vesicle fusion	11	3.68396	0.000711718	0.0061707
GO:0030178	negative regulation of Wnt signaling pathway	9	4.36744	0.000725607	0.0062724
GO:0045596	negative regulation of cell differentiation	9	4.36744	0.000725607	0.0062724
GO:0002062	chondrocyte differentiation	8	4.8776	0.000740604	0.00632073
GO:0000492	box C/D snoRNP assembly	4	11.8892	0.000762453	0.00632073
GO:0006271	DNA strand elongation involved in DNA replication	4	11.8892	0.000762453	0.00632073
GO:0006613	cotranslational protein targeting to membrane	4	11.8892	0.000762453	0.00632073
GO:0006829	zinc II ion transport	4	11.8892	0.000762453	0.00632073
GO:0010917	negative regulation of mitochondrial membrane potential	4	11.8892	0.000762453	0.00632073
GO:0019896	axonal transport of mitochondrion	4	11.8892	0.000762453	0.00632073
GO:0034475	U4 snRNA 3'-end processing	4	11.8892	0.000762453	0.00632073
GO:0035372	protein localization to microtubule	4	11.8892	0.000762453	0.00632073
GO:0038007	netrin-activated signaling pathway	4	11.8892	0.000762453	0.00632073
GO:0044387	negative regulation of protein kinase activity by regulation of protein phosphorylation	4	11.8892	0.000762453	0.00632073
GO:0048339	paraxial mesoderm development	4	11.8892	0.000762453	0.00632073
GO:0051045	negative regulation of membrane protein ectodomain proteolysis	4	11.8892	0.000762453	0.00632073
GO:0071559	response to transforming growth factor beta	4	11.8892	0.000762453	0.00632073
GO:0090160	Golgi to lysosome transport	4	11.8892	0.000762453	0.00632073
GO:1900272	negative regulation of long-term synaptic potentiation	4	11.8892	0.000762453	0.00632073
GO:1904871	positive regulation of protein localization to Cajal body	4	11.8892	0.000762453	0.00632073
GO:2000643	positive regulation of early endosome to late endosome transport	4	11.8892	0.000762453	0.00632073
GO:0006098	pentose-phosphate shunt	5	8.49225	0.000762753	0.00632073
GO:0006878	cellular copper ion homeostasis	5	8.49225	0.000762753	0.00632073
GO:0007175	negative regulation of epidermal growth factor-activated receptor activity	5	8.49225	0.000762753	0.00632073
GO:0016126	sterol biosynthetic process	5	8.49225	0.000762753	0.00632073
GO:0043518	negative regulation of DNA damage response, signal transduction by p53 class mediator	5	8.49225	0.000762753	0.00632073
GO:0044849	estrous cycle	5	8.49225	0.000762753	0.00632073
GO:0048009	insulin-like growth factor receptor signaling pathway	5	8.49225	0.000762753	0.00632073
GO:0070848	response to growth factor	5	8.49225	0.000762753	0.00632073
GO:2000045	regulation of G1/S transition of mitotic cell cycle	5	8.49225	0.000762753	0.00632073
GO:2000353	positive regulation of endothelial cell apoptotic process	5	8.49225	0.000762753	0.00632073
GO:2000737	negative regulation of stem cell differentiation	5	8.49225	0.000762753	0.00632073
GO:0001569	branching involved in blood vessel morphogenesis	7	5.54827	0.000800125	0.00657415
GO:0007131	reciprocal meiotic recombination	7	5.54827	0.000800125	0.00657415
GO:0046326	positive regulation of glucose import	7	5.54827	0.000800125	0.00657415
GO:0046627	negative regulation of insulin receptor signaling pathway	7	5.54827	0.000800125	0.00657415
GO:0046677	response to antibiotic	7	5.54827	0.000800125	0.00657415
GO:1900740	positive regulation of protein insertion into mitochondrial membrane involved in apoptotic signaling pathway	7	5.54827	0.000800125	0.00657415
GO:0009791	post-embryonic development	11	3.6328	0.000808417	0.00662355
GO:0016197	endosomal transport	11	3.6328	0.000808417	0.00662355
GO:0006909	phagocytosis	9	4.2801	0.000852083	0.00696167
GO:0036092	phosphatidylinositol-3-phosphate biosynthetic process	9	4.2801	0.000852083	0.00696167
GO:0031398	positive regulation of protein ubiquitination	10	3.89808	0.000861878	0.00703181
GO:0070527	platelet aggregation	8	4.75566	0.000891807	0.00726578
GO:0018107	peptidyl-threonine phosphorylation	11	3.58303	0.000916005	0.00741827
GO:0000717	nucleotide-excision repair, DNA duplex unwinding	6	6.48499	0.000916907	0.00741827
GO:0006402	mRNA catabolic process	6	6.48499	0.000916907	0.00741827
GO:0010165	response to X-ray	6	6.48499	0.000916907	0.00741827
GO:0031116	positive regulation of microtubule polymerization	6	6.48499	0.000916907	0.00741827
GO:0030032	lamellipodium assembly	7	5.3693	0.00099612	0.0080256
GO:0031663	lipopolysaccharide-mediated signaling pathway	7	5.3693	0.00099612	0.0080256
GO:0046907	intracellular transport	7	5.3693	0.00099612	0.0080256
GO:0030216	keratinocyte differentiation	11	3.53461	0.00103544	0.00833088
GO:0030155	regulation of cell adhesion	8	4.63967	0.00106739	0.0085524
GO:0032526	response to retinoic acid	8	4.63967	0.00106739	0.0085524
GO:0034332	adherens junction organization	8	4.63967	0.00106739	0.0085524
GO:0000729	DNA double-strand break processing	5	7.9261	0.00110449	0.00880106
GO:0031573	intra-S DNA damage checkpoint	5	7.9261	0.00110449	0.00880106
GO:0046628	positive regulation of insulin receptor signaling pathway	5	7.9261	0.00110449	0.00880106
GO:2001275	positive regulation of glucose import in response to insulin stimulus	5	7.9261	0.00110449	0.00880106
GO:0005975	carbohydrate metabolic process	15	2.83075	0.00111001	0.00883292
GO:0043627	response to estrogen	10	3.77433	0.00113193	0.00896481
GO:0048812	neuron projection morphogenesis	10	3.77433	0.00113193	0.00896481
GO:0002248	connective tissue replacement involved in inflammatory response wound healing	3	17.8337	0.00115127	0.00896481
GO:0006490	oligosaccharide-lipid intermediate biosynthetic process	3	17.8337	0.00115127	0.00896481
GO:0021943	formation of radial glial scaffolds	3	17.8337	0.00115127	0.00896481
GO:0021957	corticospinal tract morphogenesis	3	17.8337	0.00115127	0.00896481
GO:0031860	telomeric 3' overhang formation	3	17.8337	0.00115127	0.00896481
GO:0042159	lipoprotein catabolic process	3	17.8337	0.00115127	0.00896481
GO:0048549	positive regulation of pinocytosis	3	17.8337	0.00115127	0.00896481
GO:0051414	response to cortisol	3	17.8337	0.00115127	0.00896481
GO:0070318	positive regulation of G0 to G1 transition	3	17.8337	0.00115127	0.00896481
GO:0071034	CUT catabolic process	3	17.8337	0.00115127	0.00896481
GO:0090207	regulation of triglyceride metabolic process	3	17.8337	0.00115127	0.00896481
GO:1900041	negative regulation of interleukin-2 secretion	3	17.8337	0.00115127	0.00896481
GO:1903829	positive regulation of cellular protein localization	3	17.8337	0.00115127	0.00896481
GO:1905908	positive regulation of amyloid fibril formation	3	17.8337	0.00115127	0.00896481
GO:0007157	heterophilic cell-cell adhesion via plasma membrane cell adhesion molecules	9	4.11548	0.00116025	0.0090226
GO:0007088	regulation of mitotic nuclear division	6	6.20304	0.00119648	0.00923022
GO:0045807	positive regulation of endocytosis	6	6.20304	0.00119648	0.00923022
GO:0071157	negative regulation of cell cycle arrest	6	6.20304	0.00119648	0.00923022
GO:1900087	positive regulation of G1/S transition of mitotic cell cycle	6	6.20304	0.00119648	0.00923022
GO:1900182	positive regulation of protein localization to nucleus	6	6.20304	0.00119648	0.00923022
GO:1902895	positive regulation of pri-miRNA transcription from RNA polymerase II promoter	6	6.20304	0.00119648	0.00923022
GO:0000462	maturation of SSU-rRNA from tricistronic rRNA transcript (SSU-rRNA, 5.8S rRNA, LSU-rRNA)	7	5.2015	0.00122896	0.00941821
GO:0001654	eye development	7	5.2015	0.00122896	0.00941821
GO:0035115	embryonic forelimb morphogenesis	7	5.2015	0.00122896	0.00941821
GO:0070911	global genome nucleotide-excision repair	7	5.2015	0.00122896	0.00941821
GO:0072332	intrinsic apoptotic signaling pathway by p53 class mediator	7	5.2015	0.00122896	0.00941821
GO:0007030	Golgi organization	14	2.92014	0.00126792	0.00968357
GO:0030890	positive regulation of B cell proliferation	8	4.5292	0.00127025	0.00968357
GO:0032570	response to progesterone	8	4.5292	0.00127025	0.00968357
GO:0051017	actin filament bundle assembly	8	4.5292	0.00127025	0.00968357
GO:0035019	somatic stem cell population maintenance	10	3.71536	0.00129145	0.00983227
GO:0007289	spermatid nucleus differentiation	4	10.5681	0.00132658	0.0098923
GO:0030422	production of siRNA involved in RNA interference	4	10.5681	0.00132658	0.0098923
GO:0030903	notochord development	4	10.5681	0.00132658	0.0098923
GO:0031572	G2 DNA damage checkpoint	4	10.5681	0.00132658	0.0098923
GO:0032000	positive regulation of fatty acid beta-oxidation	4	10.5681	0.00132658	0.0098923
GO:0034454	microtubule anchoring at centrosome	4	10.5681	0.00132658	0.0098923
GO:0034629	cellular protein complex localization	4	10.5681	0.00132658	0.0098923
GO:0035313	wound healing, spreading of epidermal cells	4	10.5681	0.00132658	0.0098923
GO:0036500	ATF6-mediated unfolded protein response	4	10.5681	0.00132658	0.0098923
GO:0038063	collagen-activated tyrosine kinase receptor signaling pathway	4	10.5681	0.00132658	0.0098923
GO:0043589	skin morphogenesis	4	10.5681	0.00132658	0.0098923
GO:0046621	negative regulation of organ growth	4	10.5681	0.00132658	0.0098923
GO:0048251	elastic fiber assembly	4	10.5681	0.00132658	0.0098923
GO:0048660	regulation of smooth muscle cell proliferation	4	10.5681	0.00132658	0.0098923
GO:1900027	regulation of ruffle assembly	4	10.5681	0.00132658	0.0098923
GO:1990314	cellular response to insulin-like growth factor stimulus	4	10.5681	0.00132658	0.0098923
GO:0007517	muscle organ development	12	3.20606	0.00140498	0.0104635
GO:0051897	positive regulation of protein kinase B signaling	16	2.66051	0.00143927	0.0107052
GO:0016485	protein processing	10	3.6582	0.00146929	0.0109005
GO:0030183	B cell differentiation	10	3.6582	0.00146929	0.0109005
GO:0006605	protein targeting	8	4.42387	0.00150346	0.0111398
GO:0006297	nucleotide-excision repair, DNA gap filling	6	5.94458	0.00153872	0.0113041
GO:0035307	positive regulation of protein dephosphorylation	6	5.94458	0.00153872	0.0113041
GO:0042026	protein refolding	6	5.94458	0.00153872	0.0113041
GO:0048589	developmental growth	6	5.94458	0.00153872	0.0113041
GO:2001238	positive regulation of extrinsic apoptotic signaling pathway	6	5.94458	0.00153872	0.0113041
GO:0001709	cell fate determination	5	7.43072	0.00155093	0.0113041
GO:0001935	endothelial cell proliferation	5	7.43072	0.00155093	0.0113041
GO:0007099	centriole replication	5	7.43072	0.00155093	0.0113041
GO:0030214	hyaluronan catabolic process	5	7.43072	0.00155093	0.0113041
GO:0030837	negative regulation of actin filament polymerization	5	7.43072	0.00155093	0.0113041
GO:0032461	positive regulation of protein oligomerization	5	7.43072	0.00155093	0.0113041
GO:0035162	embryonic hemopoiesis	5	7.43072	0.00155093	0.0113041
GO:0051276	chromosome organization	5	7.43072	0.00155093	0.0113041
GO:0048661	positive regulation of smooth muscle cell proliferation	9	3.96305	0.00155526	0.0113073
GO:0051865	protein autoubiquitination	9	3.96305	0.00155526	0.0113073
GO:0032868	response to insulin	10	3.60277	0.00166705	0.0121049
GO:0032922	circadian regulation of gene expression	9	3.891	0.00179079	0.0129871
GO:0071356	cellular response to tumor necrosis factor	14	2.82116	0.00181087	0.0131164
GO:0043507	positive regulation of JUN kinase activity	7	4.89553	0.00182497	0.0132021
GO:0022617	extracellular matrix disassembly	11	3.3109	0.00184833	0.0133544
GO:0014068	positive regulation of phosphatidylinositol 3-kinase signaling	10	3.549	0.00188643	0.0135959
GO:0032956	regulation of actin cytoskeleton organization	10	3.549	0.00188643	0.0135959
GO:0007569	cell aging	6	5.70679	0.00195288	0.0140053
GO:0014003	oligodendrocyte development	6	5.70679	0.00195288	0.0140053
GO:0034612	response to tumor necrosis factor	6	5.70679	0.00195288	0.0140053
GO:0048675	axon extension	6	5.70679	0.00195288	0.0140053
GO:0071333	cellular response to glucose stimulus	9	3.82151	0.00205484	0.0147183
GO:0043434	response to peptide hormone	8	4.22725	0.00207439	0.0147274
GO:0045599	negative regulation of fat cell differentiation	8	4.22725	0.00207439	0.0147274
GO:0007160	cell-matrix adhesion	12	3.06817	0.00211345	0.0147274
GO:0001556	oocyte maturation	5	6.99362	0.00212119	0.0147274
GO:0006541	glutamine metabolic process	5	6.99362	0.00212119	0.0147274
GO:0009948	anterior/posterior axis specification	5	6.99362	0.00212119	0.0147274
GO:0021772	olfactory bulb development	5	6.99362	0.00212119	0.0147274
GO:0036342	post-anal tail morphogenesis	5	6.99362	0.00212119	0.0147274
GO:0070935	3'-UTR-mediated mRNA stabilization	5	6.99362	0.00212119	0.0147274
GO:2000114	regulation of establishment of cell polarity	5	6.99362	0.00212119	0.0147274
GO:2000377	regulation of reactive oxygen species metabolic process	5	6.99362	0.00212119	0.0147274
GO:0022900	electron transport chain	10	3.49681	0.00212924	0.0147274
GO:0001779	natural killer cell differentiation	4	9.51132	0.00213723	0.0147274
GO:0006228	UTP biosynthetic process	4	9.51132	0.00213723	0.0147274
GO:0006241	CTP biosynthetic process	4	9.51132	0.00213723	0.0147274
GO:0006621	protein retention in ER lumen	4	9.51132	0.00213723	0.0147274
GO:0006983	ER overload response	4	9.51132	0.00213723	0.0147274
GO:0030071	regulation of mitotic metaphase/anaphase transition	4	9.51132	0.00213723	0.0147274
GO:0032486	Rap protein signal transduction	4	9.51132	0.00213723	0.0147274
GO:0032802	low-density lipoprotein particle receptor catabolic process	4	9.51132	0.00213723	0.0147274
GO:0032940	secretion by cell	4	9.51132	0.00213723	0.0147274
GO:0033327	Leydig cell differentiation	4	9.51132	0.00213723	0.0147274
GO:0035136	forelimb morphogenesis	4	9.51132	0.00213723	0.0147274
GO:0048699	generation of neurons	4	9.51132	0.00213723	0.0147274
GO:0051256	mitotic spindle midzone assembly	4	9.51132	0.00213723	0.0147274
GO:0051315	attachment of mitotic spindle microtubules to kinetochore	4	9.51132	0.00213723	0.0147274
GO:0051974	negative regulation of telomerase activity	4	9.51132	0.00213723	0.0147274
GO:0090394	negative regulation of excitatory postsynaptic potential	4	9.51132	0.00213723	0.0147274
GO:0097062	dendritic spine maintenance	4	9.51132	0.00213723	0.0147274
GO:0097484	dendrite extension	4	9.51132	0.00213723	0.0147274
GO:1901522	positive regulation of transcription from RNA polymerase II promoter involved in cellular response to chemical stimulus	4	9.51132	0.00213723	0.0147274
GO:2001222	regulation of neuron migration	4	9.51132	0.00213723	0.0147274
GO:0000079	regulation of cyclin-dependent protein serine/threonine kinase activity	7	4.75566	0.00219895	0.0150989
GO:0034614	cellular response to reactive oxygen species	7	4.75566	0.00219895	0.0150989
GO:0071392	cellular response to estradiol stimulus	7	4.75566	0.00219895	0.0150989
GO:0007204	positive regulation of cytosolic calcium ion concentration	15	2.64203	0.00233395	0.016007
GO:0034220	ion transmembrane transport	21	2.23921	0.00236521	0.0162022
GO:0071300	cellular response to retinoic acid	10	3.44613	0.00239734	0.016403
GO:0006612	protein targeting to membrane	8	4.13536	0.00241935	0.0164759
GO:0043491	protein kinase B signaling	8	4.13536	0.00241935	0.0164759
GO:0043525	positive regulation of neuron apoptotic process	8	4.13536	0.00241935	0.0164759
GO:1903078	positive regulation of protein localization to plasma membrane	8	4.13536	0.00241935	0.0164759
GO:0007608	sensory perception of smell	1	0.0974521	0.00244098	0.0165797
GO:0045739	positive regulation of DNA repair	6	5.4873	0.00244885	0.0165797
GO:0045880	positive regulation of smoothened signaling pathway	6	5.4873	0.00244885	0.0165797
GO:0046513	ceramide biosynthetic process	6	5.4873	0.00244885	0.0165797
GO:0060173	limb development	6	5.4873	0.00244885	0.0165797
GO:0009952	anterior/posterior pattern specification	11	3.18977	0.00255337	0.0172672
GO:0010811	positive regulation of cell-substrate adhesion	7	4.62356	0.00263136	0.0177122
GO:0016573	histone acetylation	7	4.62356	0.00263136	0.0177122
GO:0045815	positive regulation of gene expression, epigenetic	7	4.62356	0.00263136	0.0177122
GO:0048813	dendrite morphogenesis	7	4.62356	0.00263136	0.0177122
GO:0000147	actin cortical patch assembly	3	14.267	0.0027877	0.0179532
GO:0006360	transcription from RNA polymerase I promoter	3	14.267	0.0027877	0.0179532
GO:0006398	mRNA 3'-end processing by stem-loop binding and cleavage	3	14.267	0.0027877	0.0179532
GO:0007091	metaphase/anaphase transition of mitotic cell cycle	3	14.267	0.0027877	0.0179532
GO:0010032	meiotic chromosome condensation	3	14.267	0.0027877	0.0179532
GO:0010035	response to inorganic substance	3	14.267	0.0027877	0.0179532
GO:0010606	positive regulation of cytoplasmic mRNA processing body assembly	3	14.267	0.0027877	0.0179532
GO:0010632	regulation of epithelial cell migration	3	14.267	0.0027877	0.0179532
GO:0010994	free ubiquitin chain polymerization	3	14.267	0.0027877	0.0179532
GO:0016202	regulation of striated muscle tissue development	3	14.267	0.0027877	0.0179532
GO:0030497	fatty acid elongation	3	14.267	0.0027877	0.0179532
GO:0031579	membrane raft organization	3	14.267	0.0027877	0.0179532
GO:0032876	negative regulation of DNA endoreduplication	3	14.267	0.0027877	0.0179532
GO:0033153	T cell receptor V(D)J recombination	3	14.267	0.0027877	0.0179532
GO:0043570	maintenance of DNA repeat elements	3	14.267	0.0027877	0.0179532
GO:0044772	mitotic cell cycle phase transition	3	14.267	0.0027877	0.0179532
GO:0046602	regulation of mitotic centrosome separation	3	14.267	0.0027877	0.0179532
GO:0046651	lymphocyte proliferation	3	14.267	0.0027877	0.0179532
GO:0048254	snoRNA localization	3	14.267	0.0027877	0.0179532
GO:0051388	positive regulation of neurotrophin TRK receptor signaling pathway	3	14.267	0.0027877	0.0179532
GO:0051666	actin cortical patch localization	3	14.267	0.0027877	0.0179532
GO:0051754	meiotic sister chromatid cohesion, centromeric	3	14.267	0.0027877	0.0179532
GO:0060028	convergent extension involved in axis elongation	3	14.267	0.0027877	0.0179532
GO:0060744	mammary gland branching involved in thelarche	3	14.267	0.0027877	0.0179532
GO:0060762	regulation of branching involved in mammary gland duct morphogenesis	3	14.267	0.0027877	0.0179532
GO:0061087	positive regulation of histone H3-K27 methylation	3	14.267	0.0027877	0.0179532
GO:0071038	nuclear polyadenylation-dependent tRNA catabolic process	3	14.267	0.0027877	0.0179532
GO:0071051	polyadenylation-dependent snoRNA 3'-end processing	3	14.267	0.0027877	0.0179532
GO:0071504	cellular response to heparin	3	14.267	0.0027877	0.0179532
GO:0072594	establishment of protein localization to organelle	3	14.267	0.0027877	0.0179532
GO:0072734	cellular response to staurosporine	3	14.267	0.0027877	0.0179532
GO:0086045	membrane depolarization during AV node cell action potential	3	14.267	0.0027877	0.0179532
GO:0097350	neutrophil clearance	3	14.267	0.0027877	0.0179532
GO:1901164	negative regulation of trophoblast cell migration	3	14.267	0.0027877	0.0179532
GO:1901621	negative regulation of smoothened signaling pathway involved in dorsal/ventral neural tube patterning	3	14.267	0.0027877	0.0179532
GO:1902416	positive regulation of mRNA binding	3	14.267	0.0027877	0.0179532
GO:1902749	regulation of cell cycle G2/M phase transition	3	14.267	0.0027877	0.0179532
GO:1904354	negative regulation of telomere capping	3	14.267	0.0027877	0.0179532
GO:1905461	positive regulation of vascular associated smooth muscle cell apoptotic process	3	14.267	0.0027877	0.0179532
GO:0001894	tissue homeostasis	5	6.60509	0.0028356	0.0181011
GO:0030490	maturation of SSU-rRNA	5	6.60509	0.0028356	0.0181011
GO:0031668	cellular response to extracellular stimulus	5	6.60509	0.0028356	0.0181011
GO:0034329	cell junction assembly	5	6.60509	0.0028356	0.0181011
GO:0042098	T cell proliferation	5	6.60509	0.0028356	0.0181011
GO:0043409	negative regulation of MAPK cascade	5	6.60509	0.0028356	0.0181011
GO:0071577	zinc II ion transmembrane transport	5	6.60509	0.0028356	0.0181011
GO:0080111	DNA demethylation	5	6.60509	0.0028356	0.0181011
GO:0021983	pituitary gland development	6	5.28407	0.00303713	0.0193238
GO:0031032	actomyosin structure organization	6	5.28407	0.00303713	0.0193238
GO:0048863	stem cell differentiation	6	5.28407	0.00303713	0.0193238
GO:0071277	cellular response to calcium ion	9	3.6272	0.00304447	0.0193494
GO:0042593	glucose homeostasis	12	2.94165	0.00310068	0.0196851
GO:0001942	hair follicle development	7	4.4986	0.00312849	0.0198399
GO:0001833	inner cell mass cell proliferation	4	8.64666	0.00324668	0.0200078
GO:0002089	lens morphogenesis in camera-type eye	4	8.64666	0.00324668	0.0200078
GO:0003323	type B pancreatic cell development	4	8.64666	0.00324668	0.0200078
GO:0006183	GTP biosynthetic process	4	8.64666	0.00324668	0.0200078
GO:0006702	androgen biosynthetic process	4	8.64666	0.00324668	0.0200078
GO:0006996	organelle organization	4	8.64666	0.00324668	0.0200078
GO:0009313	oligosaccharide catabolic process	4	8.64666	0.00324668	0.0200078
GO:0010763	positive regulation of fibroblast migration	4	8.64666	0.00324668	0.0200078
GO:0015867	ATP transport	4	8.64666	0.00324668	0.0200078
GO:0030850	prostate gland development	4	8.64666	0.00324668	0.0200078
GO:0031065	positive regulation of histone deacetylation	4	8.64666	0.00324668	0.0200078
GO:0032963	collagen metabolic process	4	8.64666	0.00324668	0.0200078
GO:0034501	protein localization to kinetochore	4	8.64666	0.00324668	0.0200078
GO:0042532	negative regulation of tyrosine phosphorylation of STAT protein	4	8.64666	0.00324668	0.0200078
GO:0051127	positive regulation of actin nucleation	4	8.64666	0.00324668	0.0200078
GO:0051382	kinetochore assembly	4	8.64666	0.00324668	0.0200078
GO:0060674	placenta blood vessel development	4	8.64666	0.00324668	0.0200078
GO:0061014	positive regulation of mRNA catabolic process	4	8.64666	0.00324668	0.0200078
GO:0061351	neural precursor cell proliferation	4	8.64666	0.00324668	0.0200078
GO:0071305	cellular response to vitamin D	4	8.64666	0.00324668	0.0200078
GO:0097284	hepatocyte apoptotic process	4	8.64666	0.00324668	0.0200078
GO:0098911	regulation of ventricular cardiac muscle cell action potential	4	8.64666	0.00324668	0.0200078
GO:1904754	positive regulation of vascular associated smooth muscle cell migration	4	8.64666	0.00324668	0.0200078
GO:2000637	positive regulation of gene silencing by miRNA	4	8.64666	0.00324668	0.0200078
GO:0010862	positive regulation of pathway-restricted SMAD protein phosphorylation	8	3.96305	0.00324795	0.0200078
GO:0043666	regulation of phosphoprotein phosphatase activity	8	3.96305	0.00324795	0.0200078
GO:0070936	protein K48-linked ubiquitination	8	3.96305	0.00324795	0.0200078
GO:0071346	cellular response to interferon-gamma	11	3.07719	0.00346909	0.0213474
GO:0006289	nucleotide-excision repair	7	4.38021	0.00369693	0.0226576
GO:0006458	'de novo' protein folding	5	6.25745	0.00371558	0.0226576
GO:0014032	neural crest cell development	5	6.25745	0.00371558	0.0226576
GO:0038111	interleukin-7-mediated signaling pathway	5	6.25745	0.00371558	0.0226576
GO:0045216	cell-cell junction organization	5	6.25745	0.00371558	0.0226576
GO:0045445	myoblast differentiation	5	6.25745	0.00371558	0.0226576
GO:0051000	positive regulation of nitric-oxide synthase activity	5	6.25745	0.00371558	0.0226576
GO:0000060	protein import into nucleus, translocation	6	5.09535	0.0037288	0.0226576
GO:0048705	skeletal system morphogenesis	6	5.09535	0.0037288	0.0226576
GO:0051090	regulation of sequence-specific DNA binding transcription factor activity	6	5.09535	0.0037288	0.0226576
GO:0097193	intrinsic apoptotic signaling pathway	6	5.09535	0.0037288	0.0226576
GO:1904646	cellular response to amyloid-beta	6	5.09535	0.0037288	0.0226576
GO:0030838	positive regulation of actin filament polymerization	8	3.88217	0.00374011	0.0227025
GO:0042147	retrograde transport, endosome to Golgi	10	3.2573	0.00376391	0.0228231
GO:0007612	learning	9	3.50827	0.00389751	0.0236086
GO:0006914	autophagy	13	2.71156	0.00414497	0.0250814
GO:0016311	dephosphorylation	11	3.00645	0.00421892	0.0255023
GO:0032870	cellular response to hormone stimulus	8	3.80453	0.00429021	0.0258794
GO:0032880	regulation of protein localization	8	3.80453	0.00429021	0.0258794
GO:0050714	positive regulation of protein secretion	7	4.2679	0.00434362	0.0261744
GO:0006294	nucleotide-excision repair, preincision complex assembly	6	4.91965	0.0045355	0.0271616
GO:0035666	TRIF-dependent toll-like receptor signaling pathway	6	4.91965	0.0045355	0.0271616
GO:0044344	cellular response to fibroblast growth factor stimulus	6	4.91965	0.0045355	0.0271616
GO:0060412	ventricular septum morphogenesis	6	4.91965	0.0045355	0.0271616
GO:0070207	protein homotrimerization	6	4.91965	0.0045355	0.0271616
GO:2000145	regulation of cell motility	6	4.91965	0.0045355	0.0271616
GO:0006887	exocytosis	11	2.97229	0.00464114	0.0277377
GO:0006336	DNA replication-independent nucleosome assembly	4	7.9261	0.0047081	0.0277377
GO:0007096	regulation of exit from mitosis	4	7.9261	0.0047081	0.0277377
GO:0008340	determination of adult lifespan	4	7.9261	0.0047081	0.0277377
GO:0030516	regulation of axon extension	4	7.9261	0.0047081	0.0277377
GO:0032897	negative regulation of viral transcription	4	7.9261	0.0047081	0.0277377
GO:0033234	negative regulation of protein sumoylation	4	7.9261	0.0047081	0.0277377
GO:0043249	erythrocyte maturation	4	7.9261	0.0047081	0.0277377
GO:0043568	positive regulation of insulin-like growth factor receptor signaling pathway	4	7.9261	0.0047081	0.0277377
GO:0045019	negative regulation of nitric oxide biosynthetic process	4	7.9261	0.0047081	0.0277377
GO:0045580	regulation of T cell differentiation	4	7.9261	0.0047081	0.0277377
GO:0048715	negative regulation of oligodendrocyte differentiation	4	7.9261	0.0047081	0.0277377
GO:0060766	negative regulation of androgen receptor signaling pathway	4	7.9261	0.0047081	0.0277377
GO:0070989	oxidative demethylation	4	7.9261	0.0047081	0.0277377
GO:0071803	positive regulation of podosome assembly	4	7.9261	0.0047081	0.0277377
GO:2000009	negative regulation of protein localization to cell surface	4	7.9261	0.0047081	0.0277377
GO:0001502	cartilage condensation	5	5.94458	0.00478341	0.0279546
GO:0001892	embryonic placenta development	5	5.94458	0.00478341	0.0279546
GO:0042276	error-prone translesion synthesis	5	5.94458	0.00478341	0.0279546
GO:0046697	decidualization	5	5.94458	0.00478341	0.0279546
GO:0046856	phosphatidylinositol dephosphorylation	5	5.94458	0.00478341	0.0279546
GO:0050775	positive regulation of dendrite morphogenesis	5	5.94458	0.00478341	0.0279546
GO:0060716	labyrinthine layer blood vessel development	5	5.94458	0.00478341	0.0279546
GO:0098586	cellular response to virus	5	5.94458	0.00478341	0.0279546
GO:0007249	I-kappaB kinase/NF-kappaB signaling	9	3.3969	0.00493461	0.0287803
GO:0048208	COPII vesicle coating	9	3.3969	0.00493461	0.0287803
GO:0048704	embryonic skeletal system morphogenesis	7	4.1612	0.00507582	0.0295742
GO:0000056	ribosomal small subunit export from nucleus	3	11.8892	0.00540051	0.0304578
GO:0000154	rRNA modification	3	11.8892	0.00540051	0.0304578
GO:0000915	actomyosin contractile ring assembly	3	11.8892	0.00540051	0.0304578
GO:0001957	intramembranous ossification	3	11.8892	0.00540051	0.0304578
GO:0002829	negative regulation of type 2 immune response	3	11.8892	0.00540051	0.0304578
GO:0007100	mitotic centrosome separation	3	11.8892	0.00540051	0.0304578
GO:0007379	segment specification	3	11.8892	0.00540051	0.0304578
GO:0010216	maintenance of DNA methylation	3	11.8892	0.00540051	0.0304578
GO:0015014	heparan sulfate proteoglycan biosynthetic process, polysaccharide chain biosynthetic process	3	11.8892	0.00540051	0.0304578
GO:0021532	neural tube patterning	3	11.8892	0.00540051	0.0304578
GO:0030001	metal ion transport	3	11.8892	0.00540051	0.0304578
GO:0032210	regulation of telomere maintenance via telomerase	3	11.8892	0.00540051	0.0304578
GO:0032354	response to follicle-stimulating hormone	3	11.8892	0.00540051	0.0304578
GO:0032914	positive regulation of transforming growth factor beta1 production	3	11.8892	0.00540051	0.0304578
GO:0034773	histone H4-K20 trimethylation	3	11.8892	0.00540051	0.0304578
GO:0042985	negative regulation of amyloid precursor protein biosynthetic process	3	11.8892	0.00540051	0.0304578
GO:0045132	meiotic chromosome segregation	3	11.8892	0.00540051	0.0304578
GO:0045743	positive regulation of fibroblast growth factor receptor signaling pathway	3	11.8892	0.00540051	0.0304578
GO:0046654	tetrahydrofolate biosynthetic process	3	11.8892	0.00540051	0.0304578
GO:0050798	activated T cell proliferation	3	11.8892	0.00540051	0.0304578
GO:0051096	positive regulation of helicase activity	3	11.8892	0.00540051	0.0304578
GO:0051645	Golgi localization	3	11.8892	0.00540051	0.0304578
GO:0051702	interaction with symbiont	3	11.8892	0.00540051	0.0304578
GO:0060789	hair follicle placode formation	3	11.8892	0.00540051	0.0304578
GO:0061000	negative regulation of dendritic spine development	3	11.8892	0.00540051	0.0304578
GO:0070358	actin polymerization-dependent cell motility	3	11.8892	0.00540051	0.0304578
GO:0070816	phosphorylation of RNA polymerase II C-terminal domain	3	11.8892	0.00540051	0.0304578
GO:0072673	lamellipodium morphogenesis	3	11.8892	0.00540051	0.0304578
GO:0090344	negative regulation of cell aging	3	11.8892	0.00540051	0.0304578
GO:0098706	ferric iron import across plasma membrane	3	11.8892	0.00540051	0.0304578
GO:1900264	positive regulation of DNA-directed DNA polymerase activity	3	11.8892	0.00540051	0.0304578
GO:1901165	positive regulation of trophoblast cell migration	3	11.8892	0.00540051	0.0304578
GO:1902570	protein localization to nucleolus	3	11.8892	0.00540051	0.0304578
GO:0006400	tRNA modification	6	4.75566	0.00546935	0.0307565
GO:0006882	cellular zinc ion homeostasis	6	4.75566	0.00546935	0.0307565
GO:0016239	positive regulation of macroautophagy	6	4.75566	0.00546935	0.0307565
GO:0051965	positive regulation of synapse assembly	9	3.34382	0.00553077	0.0310718
GO:0071320	cellular response to cAMP	8	3.6582	0.00558353	0.0313379
GO:0090630	activation of GTPase activity	11	2.90624	0.00559012	0.0313446
GO:0043085	positive regulation of catalytic activity	10	3.08809	0.00571164	0.0319951
GO:0031623	receptor internalization	7	4.05971	0.00590109	0.032961
GO:0032024	positive regulation of insulin secretion	7	4.05971	0.00590109	0.032961
GO:0050890	cognition	7	4.05971	0.00590109	0.032961
GO:0001782	B cell homeostasis	5	5.6615	0.00606216	0.0335382
GO:0006293	nucleotide-excision repair, preincision complex stabilization	5	5.6615	0.00606216	0.0335382
GO:0030031	cell projection assembly	5	5.6615	0.00606216	0.0335382
GO:0030520	intracellular estrogen receptor signaling pathway	5	5.6615	0.00606216	0.0335382
GO:0035902	response to immobilization stress	5	5.6615	0.00606216	0.0335382
GO:0045861	negative regulation of proteolysis	5	5.6615	0.00606216	0.0335382
GO:0050769	positive regulation of neurogenesis	5	5.6615	0.00606216	0.0335382
GO:0050770	regulation of axonogenesis	5	5.6615	0.00606216	0.0335382
GO:0090316	positive regulation of intracellular protein transport	5	5.6615	0.00606216	0.0335382
GO:1901673	regulation of mitotic spindle assembly	5	5.6615	0.00606216	0.0335382
GO:0007169	transmembrane receptor protein tyrosine kinase signaling pathway	12	2.71752	0.00624415	0.0345122
GO:0014065	phosphatidylinositol 3-kinase signaling	6	4.60225	0.00654292	0.0356946
GO:0030010	establishment of cell polarity	6	4.60225	0.00654292	0.0356946
GO:0042177	negative regulation of protein catabolic process	6	4.60225	0.00654292	0.0356946
GO:0001775	cell activation	4	7.3164	0.00657483	0.0356946
GO:0006359	regulation of transcription from RNA polymerase III promoter	4	7.3164	0.00657483	0.0356946
GO:0006379	mRNA cleavage	4	7.3164	0.00657483	0.0356946
GO:0009650	UV protection	4	7.3164	0.00657483	0.0356946
GO:0010952	positive regulation of peptidase activity	4	7.3164	0.00657483	0.0356946
GO:0033120	positive regulation of RNA splicing	4	7.3164	0.00657483	0.0356946
GO:0035641	locomotory exploration behavior	4	7.3164	0.00657483	0.0356946
GO:0044255	cellular lipid metabolic process	4	7.3164	0.00657483	0.0356946
GO:0045778	positive regulation of ossification	4	7.3164	0.00657483	0.0356946
GO:0060334	regulation of interferon-gamma-mediated signaling pathway	4	7.3164	0.00657483	0.0356946
GO:0060413	atrial septum morphogenesis	4	7.3164	0.00657483	0.0356946
GO:0071383	cellular response to steroid hormone stimulus	4	7.3164	0.00657483	0.0356946
GO:0090179	planar cell polarity pathway involved in neural tube closure	4	7.3164	0.00657483	0.0356946
GO:0097202	activation of cysteine-type endopeptidase activity	4	7.3164	0.00657483	0.0356946
GO:0097435	supramolecular fiber organization	4	7.3164	0.00657483	0.0356946
GO:1900025	negative regulation of substrate adhesion-dependent cell spreading	4	7.3164	0.00657483	0.0356946
GO:0050885	neuromuscular process controlling balance	7	3.96305	0.00682726	0.0360354
GO:0000022	mitotic spindle elongation	2	23.7783	0.00707185	0.0360354
GO:0000271	polysaccharide biosynthetic process	2	23.7783	0.00707185	0.0360354
GO:0000461	endonucleolytic cleavage to generate mature 3'-end of SSU-rRNA from (SSU-rRNA, 5.8S rRNA, LSU-rRNA)	2	23.7783	0.00707185	0.0360354
GO:0000493	box H/ACA snoRNP assembly	2	23.7783	0.00707185	0.0360354
GO:0003415	chondrocyte hypertrophy	2	23.7783	0.00707185	0.0360354
GO:0006178	guanine salvage	2	23.7783	0.00707185	0.0360354
GO:0006725	cellular aromatic compound metabolic process	2	23.7783	0.00707185	0.0360354
GO:0007057	spindle assembly involved in female meiosis I	2	23.7783	0.00707185	0.0360354
GO:0007638	mechanosensory behavior	2	23.7783	0.00707185	0.0360354
GO:0010899	regulation of phosphatidylcholine catabolic process	2	23.7783	0.00707185	0.0360354
GO:0014839	myoblast migration involved in skeletal muscle regeneration	2	23.7783	0.00707185	0.0360354
GO:0014916	regulation of lung blood pressure	2	23.7783	0.00707185	0.0360354
GO:0016072	rRNA metabolic process	2	23.7783	0.00707185	0.0360354
GO:0016344	meiotic chromosome movement towards spindle pole	2	23.7783	0.00707185	0.0360354
GO:0016482	cytosolic transport	2	23.7783	0.00707185	0.0360354
GO:0019085	early viral transcription	2	23.7783	0.00707185	0.0360354
GO:0021589	cerebellum structural organization	2	23.7783	0.00707185	0.0360354
GO:0021836	chemorepulsion involved in postnatal olfactory bulb interneuron migration	2	23.7783	0.00707185	0.0360354
GO:0021873	forebrain neuroblast division	2	23.7783	0.00707185	0.0360354
GO:0030825	positive regulation of cGMP metabolic process	2	23.7783	0.00707185	0.0360354
GO:0031081	nuclear pore distribution	2	23.7783	0.00707185	0.0360354
GO:0032263	GMP salvage	2	23.7783	0.00707185	0.0360354
GO:0033140	negative regulation of peptidyl-serine phosphorylation of STAT protein	2	23.7783	0.00707185	0.0360354
GO:0033206	meiotic cytokinesis	2	23.7783	0.00707185	0.0360354
GO:0033484	nitric oxide homeostasis	2	23.7783	0.00707185	0.0360354
GO:0033692	cellular polysaccharide biosynthetic process	2	23.7783	0.00707185	0.0360354
GO:0034721	histone H3-K4 demethylation, trimethyl-H3-K4-specific	2	23.7783	0.00707185	0.0360354
GO:0035284	brain segmentation	2	23.7783	0.00707185	0.0360354
GO:0035511	oxidative DNA demethylation	2	23.7783	0.00707185	0.0360354
GO:0036492	eiF2alpha phosphorylation in response to endoplasmic reticulum stress	2	23.7783	0.00707185	0.0360354
GO:0042351	'de novo' GDP-L-fucose biosynthetic process	2	23.7783	0.00707185	0.0360354
GO:0042986	positive regulation of amyloid precursor protein biosynthetic process	2	23.7783	0.00707185	0.0360354
GO:0043111	replication fork arrest	2	23.7783	0.00707185	0.0360354
GO:0044334	canonical Wnt signaling pathway involved in positive regulation of epithelial to mesenchymal transition	2	23.7783	0.00707185	0.0360354
GO:0046038	GMP catabolic process	2	23.7783	0.00707185	0.0360354
GO:0046100	hypoxanthine metabolic process	2	23.7783	0.00707185	0.0360354
GO:0046732	active induction of host immune response by virus	2	23.7783	0.00707185	0.0360354
GO:0048069	eye pigmentation	2	23.7783	0.00707185	0.0360354
GO:0048145	regulation of fibroblast proliferation	2	23.7783	0.00707185	0.0360354
GO:0048822	enucleate erythrocyte development	2	23.7783	0.00707185	0.0360354
GO:0051563	smooth endoplasmic reticulum calcium ion homeostasis	2	23.7783	0.00707185	0.0360354
GO:0061771	response to caloric restriction	2	23.7783	0.00707185	0.0360354
GO:0065001	specification of axis polarity	2	23.7783	0.00707185	0.0360354
GO:0070171	negative regulation of tooth mineralization	2	23.7783	0.00707185	0.0360354
GO:0070563	negative regulation of vitamin D receptor signaling pathway	2	23.7783	0.00707185	0.0360354
GO:0070571	negative regulation of neuron projection regeneration	2	23.7783	0.00707185	0.0360354
GO:0071049	nuclear retention of pre-mRNA with aberrant 3'-ends at the site of transcription	2	23.7783	0.00707185	0.0360354
GO:0097154	GABAergic neuron differentiation	2	23.7783	0.00707185	0.0360354
GO:0097156	fasciculation of motor neuron axon	2	23.7783	0.00707185	0.0360354
GO:0097324	melanocyte migration	2	23.7783	0.00707185	0.0360354
GO:0097694	establishment of RNA localization to telomere	2	23.7783	0.00707185	0.0360354
GO:0097695	establishment of macromolecular complex localization to telomere	2	23.7783	0.00707185	0.0360354
GO:0098508	endothelial to hematopoietic transition	2	23.7783	0.00707185	0.0360354
GO:1901532	regulation of hematopoietic progenitor cell differentiation	2	23.7783	0.00707185	0.0360354
GO:1901874	negative regulation of post-translational protein modification	2	23.7783	0.00707185	0.0360354
GO:1902235	regulation of endoplasmic reticulum stress-induced intrinsic apoptotic signaling pathway	2	23.7783	0.00707185	0.0360354
GO:1903051	negative regulation of proteolysis involved in cellular protein catabolic process	2	23.7783	0.00707185	0.0360354
GO:1903225	negative regulation of endodermal cell differentiation	2	23.7783	0.00707185	0.0360354
GO:1903966	monounsaturated fatty acid biosynthetic process	2	23.7783	0.00707185	0.0360354
GO:1904172	positive regulation of bleb assembly	2	23.7783	0.00707185	0.0360354
GO:1904251	regulation of bile acid metabolic process	2	23.7783	0.00707185	0.0360354
GO:1904761	negative regulation of myofibroblast differentiation	2	23.7783	0.00707185	0.0360354
GO:1904816	positive regulation of protein localization to chromosome, telomeric region	2	23.7783	0.00707185	0.0360354
GO:1904884	positive regulation of telomerase catalytic core complex assembly	2	23.7783	0.00707185	0.0360354
GO:1904908	negative regulation of maintenance of mitotic sister chromatid cohesion, telomeric	2	23.7783	0.00707185	0.0360354
GO:1905049	negative regulation of metallopeptidase activity	2	23.7783	0.00707185	0.0360354
GO:1905448	positive regulation of mitochondrial ATP synthesis coupled electron transport	2	23.7783	0.00707185	0.0360354
GO:1990791	dorsal root ganglion development	2	23.7783	0.00707185	0.0360354
GO:2000628	regulation of miRNA metabolic process	2	23.7783	0.00707185	0.0360354
GO:0006295	nucleotide-excision repair, DNA incision, 3'-to lesion	5	5.40416	0.00757547	0.0383327
GO:0019915	lipid storage	5	5.40416	0.00757547	0.0383327
GO:0034394	protein localization to cell surface	5	5.40416	0.00757547	0.0383327
GO:0034620	cellular response to unfolded protein	5	5.40416	0.00757547	0.0383327
GO:0035567	non-canonical Wnt signaling pathway	5	5.40416	0.00757547	0.0383327
GO:0043113	receptor clustering	5	5.40416	0.00757547	0.0383327
GO:0090398	cellular senescence	5	5.40416	0.00757547	0.0383327
GO:1904886	beta-catenin destruction complex disassembly	5	5.40416	0.00757547	0.0383327
GO:0050727	regulation of inflammatory response	10	2.97229	0.00765379	0.0386953
GO:0042632	cholesterol homeostasis	9	3.1941	0.00767407	0.0387641
GO:0002223	stimulatory C-type lectin receptor signaling pathway	13	2.53375	0.00771715	0.0389064
GO:0010951	negative regulation of endopeptidase activity	13	2.53375	0.00771715	0.0389064
GO:0008219	cell death	6	4.45843	0.00776922	0.0389064
GO:0008625	extrinsic apoptotic signaling pathway via death domain receptors	6	4.45843	0.00776922	0.0389064
GO:0010498	proteasomal protein catabolic process	6	4.45843	0.00776922	0.0389064
GO:0030901	midbrain development	6	4.45843	0.00776922	0.0389064
GO:0032148	activation of protein kinase B activity	6	4.45843	0.00776922	0.0389064
GO:0043484	regulation of RNA splicing	6	4.45843	0.00776922	0.0389064
GO:0043588	skin development	6	4.45843	0.00776922	0.0389064
GO:0051603	proteolysis involved in cellular protein catabolic process	6	4.45843	0.00776922	0.0389064
GO:0042475	odontogenesis of dentin-containing tooth	8	3.45866	0.00808384	0.040447
GO:0000460	maturation of 5.8S rRNA	4	6.7938	0.00889966	0.0436585
GO:0007035	vacuolar acidification	4	6.7938	0.00889966	0.0436585
GO:0030207	chondroitin sulfate catabolic process	4	6.7938	0.00889966	0.0436585
GO:0030502	negative regulation of bone mineralization	4	6.7938	0.00889966	0.0436585
GO:0032006	regulation of TOR signaling	4	6.7938	0.00889966	0.0436585
GO:0032743	positive regulation of interleukin-2 production	4	6.7938	0.00889966	0.0436585
GO:0032930	positive regulation of superoxide anion generation	4	6.7938	0.00889966	0.0436585
GO:0042325	regulation of phosphorylation	4	6.7938	0.00889966	0.0436585
GO:0042993	positive regulation of transcription factor import into nucleus	4	6.7938	0.00889966	0.0436585
GO:0043508	negative regulation of JUN kinase activity	4	6.7938	0.00889966	0.0436585
GO:0044319	wound healing, spreading of cells	4	6.7938	0.00889966	0.0436585
GO:0045995	regulation of embryonic development	4	6.7938	0.00889966	0.0436585
GO:0046039	GTP metabolic process	4	6.7938	0.00889966	0.0436585
GO:0051016	barbed-end actin filament capping	4	6.7938	0.00889966	0.0436585
GO:0070102	interleukin-6-mediated signaling pathway	4	6.7938	0.00889966	0.0436585
GO:0071360	cellular response to exogenous dsRNA	4	6.7938	0.00889966	0.0436585
GO:0097067	cellular response to thyroid hormone stimulus	4	6.7938	0.00889966	0.0436585
GO:1900006	positive regulation of dendrite development	4	6.7938	0.00889966	0.0436585
GO:1902043	positive regulation of extrinsic apoptotic signaling pathway via death domain receptors	4	6.7938	0.00889966	0.0436585
GO:2000810	regulation of bicellular tight junction assembly	4	6.7938	0.00889966	0.0436585
GO:0008630	intrinsic apoptotic signaling pathway in response to DNA damage	7	3.78291	0.009015	0.0436585
GO:0009408	response to heat	7	3.78291	0.009015	0.0436585
GO:0006268	DNA unwinding involved in DNA replication	3	10.1907	0.00915507	0.0436585
GO:0006900	vesicle budding from membrane	3	10.1907	0.00915507	0.0436585
GO:0014009	glial cell proliferation	3	10.1907	0.00915507	0.0436585
GO:0014037	Schwann cell differentiation	3	10.1907	0.00915507	0.0436585
GO:0015677	copper ion import	3	10.1907	0.00915507	0.0436585
GO:0018406	protein C-linked glycosylation via 2'-alpha-mannosyl-L-tryptophan	3	10.1907	0.00915507	0.0436585
GO:0019054	modulation by virus of host process	3	10.1907	0.00915507	0.0436585
GO:0031642	negative regulation of myelination	3	10.1907	0.00915507	0.0436585
GO:0031658	negative regulation of cyclin-dependent protein serine/threonine kinase activity involved in G1/S transition of mitotic cell cycle	3	10.1907	0.00915507	0.0436585
GO:0032873	negative regulation of stress-activated MAPK cascade	3	10.1907	0.00915507	0.0436585
GO:0032933	SREBP signaling pathway	3	10.1907	0.00915507	0.0436585
GO:0034141	positive regulation of toll-like receptor 3 signaling pathway	3	10.1907	0.00915507	0.0436585
GO:0034340	response to type I interferon	3	10.1907	0.00915507	0.0436585
GO:0035234	ectopic germ cell programmed cell death	3	10.1907	0.00915507	0.0436585
GO:0040016	embryonic cleavage	3	10.1907	0.00915507	0.0436585
GO:0043567	regulation of insulin-like growth factor receptor signaling pathway	3	10.1907	0.00915507	0.0436585
GO:0043931	ossification involved in bone maturation	3	10.1907	0.00915507	0.0436585
GO:0046653	tetrahydrofolate metabolic process	3	10.1907	0.00915507	0.0436585
GO:0046825	regulation of protein export from nucleus	3	10.1907	0.00915507	0.0436585
GO:0046826	negative regulation of protein export from nucleus	3	10.1907	0.00915507	0.0436585
GO:0048702	embryonic neurocranium morphogenesis	3	10.1907	0.00915507	0.0436585
GO:0050861	positive regulation of B cell receptor signaling pathway	3	10.1907	0.00915507	0.0436585
GO:0051001	negative regulation of nitric-oxide synthase activity	3	10.1907	0.00915507	0.0436585
GO:0051302	regulation of cell division	3	10.1907	0.00915507	0.0436585
GO:0051782	negative regulation of cell division	3	10.1907	0.00915507	0.0436585
GO:0060710	chorio-allantoic fusion	3	10.1907	0.00915507	0.0436585
GO:0072383	plus-end-directed vesicle transport along microtubule	3	10.1907	0.00915507	0.0436585
GO:0090267	positive regulation of mitotic cell cycle spindle assembly checkpoint	3	10.1907	0.00915507	0.0436585
GO:1903608	protein localization to cytoplasmic stress granule	3	10.1907	0.00915507	0.0436585
GO:1905244	regulation of modification of synaptic structure	3	10.1907	0.00915507	0.0436585
GO:2000144	positive regulation of DNA-templated transcription, initiation	3	10.1907	0.00915507	0.0436585
GO:2000271	positive regulation of fibroblast apoptotic process	3	10.1907	0.00915507	0.0436585
GO:2000483	negative regulation of interleukin-8 secretion	3	10.1907	0.00915507	0.0436585
GO:0006139	nucleobase-containing compound metabolic process	6	4.32333	0.00916161	0.0436585
GO:0006284	base-excision repair	6	4.32333	0.00916161	0.0436585
GO:0071549	cellular response to dexamethasone stimulus	6	4.32333	0.00916161	0.0436585
GO:0002230	positive regulation of defense response to virus by host	5	5.1692	0.00934741	0.0442175
GO:0030301	cholesterol transport	5	5.1692	0.00934741	0.0442175
GO:0031018	endocrine pancreas development	5	5.1692	0.00934741	0.0442175
GO:0031954	positive regulation of protein autophosphorylation	5	5.1692	0.00934741	0.0442175
GO:0045332	phospholipid translocation	5	5.1692	0.00934741	0.0442175
GO:0048278	vesicle docking	5	5.1692	0.00934741	0.0442175
GO:0051493	regulation of cytoskeleton organization	5	5.1692	0.00934741	0.0442175
GO:0060828	regulation of canonical Wnt signaling pathway	5	5.1692	0.00934741	0.0442175
GO:0061512	protein localization to cilium	5	5.1692	0.00934741	0.0442175
GO:0070498	interleukin-1-mediated signaling pathway	11	2.7246	0.00943013	0.0445725
GO:0050830	defense response to Gram-positive bacterium	10	2.86486	0.0100966	0.0476837
GO:0009725	response to hormone	7	3.69885	0.0102935	0.0484956
GO:0016339	calcium-dependent cell-cell adhesion via plasma membrane cell adhesion molecules	7	3.69885	0.0102935	0.0484956
GO:0018279	protein N-linked glycosylation via asparagine	7	3.69885	0.0102935	0.0484956
GO:0032482	Rab protein signal transduction	9	3.05721	0.0104335	0.0491153
GO:0007616	long-term memory	6	4.19617	0.0107337	0.0504468
GO:0032480	negative regulation of type I interferon production	6	4.19617	0.0107337	0.0504468
GO:0007368	determination of left/right symmetry	8	3.27977	0.0113905	0.0533302
GO:0010499	proteasomal ubiquitin-independent protein catabolic process	5	4.95381	0.0114023	0.0533302
GO:0032967	positive regulation of collagen biosynthetic process	5	4.95381	0.0114023	0.0533302
GO:0033344	cholesterol efflux	5	4.95381	0.0114023	0.0533302
GO:0051149	positive regulation of muscle cell differentiation	5	4.95381	0.0114023	0.0533302
GO:0051894	positive regulation of focal adhesion assembly	5	4.95381	0.0114023	0.0533302
GO:0032012	regulation of ARF protein signal transduction	7	3.61844	0.0117068	0.0540558
GO:0032760	positive regulation of tumor necrosis factor production	7	3.61844	0.0117068	0.0540558
GO:0045747	positive regulation of Notch signaling pathway	7	3.61844	0.0117068	0.0540558
GO:0060291	long-term synaptic potentiation	7	3.61844	0.0117068	0.0540558
GO:0006309	apoptotic DNA fragmentation	4	6.34088	0.0117343	0.0540558
GO:0008045	motor neuron axon guidance	4	6.34088	0.0117343	0.0540558
GO:0021542	dentate gyrus development	4	6.34088	0.0117343	0.0540558
GO:0022408	negative regulation of cell-cell adhesion	4	6.34088	0.0117343	0.0540558
GO:0030949	positive regulation of vascular endothelial growth factor receptor signaling pathway	4	6.34088	0.0117343	0.0540558
GO:0030970	retrograde protein transport, ER to cytosol	4	6.34088	0.0117343	0.0540558
GO:0032874	positive regulation of stress-activated MAPK cascade	4	6.34088	0.0117343	0.0540558
GO:0045190	isotype switching	4	6.34088	0.0117343	0.0540558
GO:0045198	establishment of epithelial cell apical/basal polarity	4	6.34088	0.0117343	0.0540558
GO:0046889	positive regulation of lipid biosynthetic process	4	6.34088	0.0117343	0.0540558
GO:0051604	protein maturation	4	6.34088	0.0117343	0.0540558
GO:0060122	inner ear receptor stereocilium organization	4	6.34088	0.0117343	0.0540558
GO:0061053	somite development	4	6.34088	0.0117343	0.0540558
GO:0080182	histone H3-K4 trimethylation	4	6.34088	0.0117343	0.0540558
GO:2000773	negative regulation of cellular senescence	4	6.34088	0.0117343	0.0540558
GO:0006479	protein methylation	6	4.07628	0.0124996	0.0574446
GO:0010634	positive regulation of epithelial cell migration	6	4.07628	0.0124996	0.0574446
GO:0050766	positive regulation of phagocytosis	6	4.07628	0.0124996	0.0574446
GO:0009306	protein secretion	8	3.22418	0.0126996	0.0582718
GO:0009967	positive regulation of signal transduction	8	3.22418	0.0126996	0.0582718
GO:0043647	inositol phosphate metabolic process	7	3.54145	0.0132639	0.0607652
GO:0071345	cellular response to cytokine stimulus	7	3.54145	0.0132639	0.0607652
GO:0055085	transmembrane transport	24	1.90226	0.0133289	0.0610145
GO:0001819	positive regulation of cytokine production	5	4.75566	0.0137647	0.062687
GO:0030511	positive regulation of transforming growth factor beta receptor signaling pathway	5	4.75566	0.0137647	0.062687
GO:0060612	adipose tissue development	5	4.75566	0.0137647	0.062687
GO:0061621	canonical glycolysis	5	4.75566	0.0137647	0.062687
GO:0009636	response to toxic substance	9	2.93157	0.0139251	0.062687
GO:0000055	ribosomal large subunit export from nucleus	3	8.91687	0.0141906	0.062687
GO:0001825	blastocyst formation	3	8.91687	0.0141906	0.062687
GO:0001960	negative regulation of cytokine-mediated signaling pathway	3	8.91687	0.0141906	0.062687
GO:0002456	T cell mediated immunity	3	8.91687	0.0141906	0.062687
GO:0002544	chronic inflammatory response	3	8.91687	0.0141906	0.062687
GO:0002903	negative regulation of B cell apoptotic process	3	8.91687	0.0141906	0.062687
GO:0008608	attachment of spindle microtubules to kinetochore	3	8.91687	0.0141906	0.062687
GO:0010837	regulation of keratinocyte proliferation	3	8.91687	0.0141906	0.062687
GO:0016264	gap junction assembly	3	8.91687	0.0141906	0.062687
GO:0019388	galactose catabolic process	3	8.91687	0.0141906	0.062687
GO:0031113	regulation of microtubule polymerization	3	8.91687	0.0141906	0.062687
GO:0031666	positive regulation of lipopolysaccharide-mediated signaling pathway	3	8.91687	0.0141906	0.062687
GO:0032471	negative regulation of endoplasmic reticulum calcium ion concentration	3	8.91687	0.0141906	0.062687
GO:0032964	collagen biosynthetic process	3	8.91687	0.0141906	0.062687
GO:0033129	positive regulation of histone phosphorylation	3	8.91687	0.0141906	0.062687
GO:0033598	mammary gland epithelial cell proliferation	3	8.91687	0.0141906	0.062687
GO:0034382	chylomicron remnant clearance	3	8.91687	0.0141906	0.062687
GO:0035137	hindlimb morphogenesis	3	8.91687	0.0141906	0.062687
GO:0040036	regulation of fibroblast growth factor receptor signaling pathway	3	8.91687	0.0141906	0.062687
GO:0045008	depyrimidination	3	8.91687	0.0141906	0.062687
GO:0045830	positive regulation of isotype switching	3	8.91687	0.0141906	0.062687
GO:0046784	viral mRNA export from host cell nucleus	3	8.91687	0.0141906	0.062687
GO:0048143	astrocyte activation	3	8.91687	0.0141906	0.062687
GO:0048478	replication fork protection	3	8.91687	0.0141906	0.062687
GO:0051026	chiasma assembly	3	8.91687	0.0141906	0.062687
GO:0060346	bone trabecula formation	3	8.91687	0.0141906	0.062687
GO:0060563	neuroepithelial cell differentiation	3	8.91687	0.0141906	0.062687
GO:0060993	kidney morphogenesis	3	8.91687	0.0141906	0.062687
GO:0061462	protein localization to lysosome	3	8.91687	0.0141906	0.062687
GO:0061820	telomeric D-loop disassembly	3	8.91687	0.0141906	0.062687
GO:0070417	cellular response to cold	3	8.91687	0.0141906	0.062687
GO:0071169	establishment of protein localization to chromatin	3	8.91687	0.0141906	0.062687
GO:0071394	cellular response to testosterone stimulus	3	8.91687	0.0141906	0.062687
GO:0072091	regulation of stem cell proliferation	3	8.91687	0.0141906	0.062687
GO:0072711	cellular response to hydroxyurea	3	8.91687	0.0141906	0.062687
GO:0075713	establishment of integrated proviral latency	3	8.91687	0.0141906	0.062687
GO:0085020	protein K6-linked ubiquitination	3	8.91687	0.0141906	0.062687
GO:1900364	negative regulation of mRNA polyadenylation	3	8.91687	0.0141906	0.062687
GO:1990416	cellular response to brain-derived neurotrophic factor stimulus	3	8.91687	0.0141906	0.062687
GO:2000096	positive regulation of Wnt signaling pathway, planar cell polarity pathway	3	8.91687	0.0141906	0.062687
GO:2000234	positive regulation of rRNA processing	3	8.91687	0.0141906	0.062687
GO:0007565	female pregnancy	10	2.73314	0.0142841	0.063052
GO:0050808	synapse organization	6	3.96305	0.0144732	0.0637897
GO:0086091	regulation of heart rate by cardiac conduction	6	3.96305	0.0144732	0.0637897
GO:0007276	gamete generation	4	5.94458	0.0151287	0.0661269
GO:0016571	histone methylation	4	5.94458	0.0151287	0.0661269
GO:0030518	intracellular steroid hormone receptor signaling pathway	4	5.94458	0.0151287	0.0661269
GO:0035050	embryonic heart tube development	4	5.94458	0.0151287	0.0661269
GO:0050730	regulation of peptidyl-tyrosine phosphorylation	4	5.94458	0.0151287	0.0661269
GO:0055093	response to hyperoxia	4	5.94458	0.0151287	0.0661269
GO:0061036	positive regulation of cartilage development	4	5.94458	0.0151287	0.0661269
GO:0071404	cellular response to low-density lipoprotein particle stimulus	4	5.94458	0.0151287	0.0661269
GO:1900273	positive regulation of long-term synaptic potentiation	4	5.94458	0.0151287	0.0661269
GO:2000679	positive regulation of transcription regulatory region DNA binding	4	5.94458	0.0151287	0.0661269
GO:2000811	negative regulation of anoikis	4	5.94458	0.0151287	0.0661269
GO:0006879	cellular iron ion homeostasis	8	3.11847	0.0156661	0.0684245
GO:0001958	endochondral ossification	5	4.57275	0.0164589	0.0717793
GO:0042755	eating behavior	5	4.57275	0.0164589	0.0717793
GO:0001932	regulation of protein phosphorylation	6	3.85594	0.0166689	0.0725318
GO:0051402	neuron apoptotic process	6	3.85594	0.0166689	0.0725318
GO:0070534	protein K63-linked ubiquitination	6	3.85594	0.0166689	0.0725318
GO:0001817	regulation of cytokine production	7	3.32896	0.0188903	0.0814946
GO:0022008	neurogenesis	7	3.32896	0.0188903	0.0814946
GO:0006024	glycosaminoglycan biosynthetic process	6	3.75447	0.0191012	0.0814946
GO:0035094	response to nicotine	6	3.75447	0.0191012	0.0814946
GO:0000920	cell separation after cytokinesis	4	5.5949	0.019131	0.0814946
GO:0001953	negative regulation of cell-matrix adhesion	4	5.5949	0.019131	0.0814946
GO:0006165	nucleoside diphosphate phosphorylation	4	5.5949	0.019131	0.0814946
GO:0032479	regulation of type I interferon production	4	5.5949	0.019131	0.0814946
GO:0043537	negative regulation of blood vessel endothelial cell migration	4	5.5949	0.019131	0.0814946
GO:0045055	regulated exocytosis	4	5.5949	0.019131	0.0814946
GO:0045109	intermediate filament organization	4	5.5949	0.019131	0.0814946
GO:0046328	regulation of JNK cascade	4	5.5949	0.019131	0.0814946
GO:0048026	positive regulation of mRNA splicing, via spliceosome	4	5.5949	0.019131	0.0814946
GO:0061003	positive regulation of dendritic spine morphogenesis	4	5.5949	0.019131	0.0814946
GO:1904355	positive regulation of telomere capping	4	5.5949	0.019131	0.0814946
GO:0006446	regulation of translational initiation	5	4.40339	0.0195094	0.0814946
GO:0006694	steroid biosynthetic process	5	4.40339	0.0195094	0.0814946
GO:0008654	phospholipid biosynthetic process	5	4.40339	0.0195094	0.0814946
GO:0010575	positive regulation of vascular endothelial growth factor production	5	4.40339	0.0195094	0.0814946
GO:0031069	hair follicle morphogenesis	5	4.40339	0.0195094	0.0814946
GO:0050434	positive regulation of viral transcription	5	4.40339	0.0195094	0.0814946
GO:0000103	sulfate assimilation	2	15.8522	0.0206212	0.0814946
GO:0000454	snoRNA guided rRNA pseudouridine synthesis	2	15.8522	0.0206212	0.0814946
GO:0001922	B-1 B cell homeostasis	2	15.8522	0.0206212	0.0814946
GO:0002025	norepinephrine-epinephrine-mediated vasodilation involved in regulation of systemic arterial blood pressure	2	15.8522	0.0206212	0.0814946
GO:0002265	astrocyte activation involved in immune response	2	15.8522	0.0206212	0.0814946
GO:0002369	T cell cytokine production	2	15.8522	0.0206212	0.0814946
GO:0003166	bundle of His development	2	15.8522	0.0206212	0.0814946
GO:0003190	atrioventricular valve formation	2	15.8522	0.0206212	0.0814946
GO:0003408	optic cup formation involved in camera-type eye development	2	15.8522	0.0206212	0.0814946
GO:0006168	adenine salvage	2	15.8522	0.0206212	0.0814946
GO:0006177	GMP biosynthetic process	2	15.8522	0.0206212	0.0814946
GO:0006211	5-methylcytosine catabolic process	2	15.8522	0.0206212	0.0814946
GO:0006407	rRNA export from nucleus	2	15.8522	0.0206212	0.0814946
GO:0006438	valyl-tRNA aminoacylation	2	15.8522	0.0206212	0.0814946
GO:0007079	mitotic chromosome movement towards spindle pole	2	15.8522	0.0206212	0.0814946
GO:0007176	regulation of epidermal growth factor-activated receptor activity	2	15.8522	0.0206212	0.0814946
GO:0009051	pentose-phosphate shunt, oxidative branch	2	15.8522	0.0206212	0.0814946
GO:0010643	cell communication by chemical coupling	2	15.8522	0.0206212	0.0814946
GO:0010751	negative regulation of nitric oxide mediated signal transduction	2	15.8522	0.0206212	0.0814946
GO:0014829	vascular smooth muscle contraction	2	15.8522	0.0206212	0.0814946
GO:0019065	receptor-mediated endocytosis of virus by host cell	2	15.8522	0.0206212	0.0814946
GO:0021773	striatal medium spiny neuron differentiation	2	15.8522	0.0206212	0.0814946
GO:0021782	glial cell development	2	15.8522	0.0206212	0.0814946
GO:0030201	heparan sulfate proteoglycan metabolic process	2	15.8522	0.0206212	0.0814946
GO:0030505	inorganic diphosphate transport	2	15.8522	0.0206212	0.0814946
GO:0031114	regulation of microtubule depolymerization	2	15.8522	0.0206212	0.0814946
GO:0031440	regulation of mRNA 3'-end processing	2	15.8522	0.0206212	0.0814946
GO:0031627	telomeric loop formation	2	15.8522	0.0206212	0.0814946
GO:0031649	heat generation	2	15.8522	0.0206212	0.0814946
GO:0031937	positive regulation of chromatin silencing	2	15.8522	0.0206212	0.0814946
GO:0032202	telomere assembly	2	15.8522	0.0206212	0.0814946
GO:0032487	regulation of Rap protein signal transduction	2	15.8522	0.0206212	0.0814946
GO:0032608	interferon-beta production	2	15.8522	0.0206212	0.0814946
GO:0032651	regulation of interleukin-1 beta production	2	15.8522	0.0206212	0.0814946
GO:0033144	negative regulation of intracellular steroid hormone receptor signaling pathway	2	15.8522	0.0206212	0.0814946
GO:0033152	immunoglobulin V(D)J recombination	2	15.8522	0.0206212	0.0814946
GO:0033363	secretory granule organization	2	15.8522	0.0206212	0.0814946
GO:0035359	negative regulation of peroxisome proliferator activated receptor signaling pathway	2	15.8522	0.0206212	0.0814946
GO:0035425	autocrine signaling	2	15.8522	0.0206212	0.0814946
GO:0035701	hematopoietic stem cell migration	2	15.8522	0.0206212	0.0814946
GO:0035720	intraciliary anterograde transport	2	15.8522	0.0206212	0.0814946
GO:0035989	tendon development	2	15.8522	0.0206212	0.0814946
GO:0042094	interleukin-2 biosynthetic process	2	15.8522	0.0206212	0.0814946
GO:0043009	chordate embryonic development	2	15.8522	0.0206212	0.0814946
GO:0043331	response to dsRNA	2	15.8522	0.0206212	0.0814946
GO:0044205	'de novo' UMP biosynthetic process	2	15.8522	0.0206212	0.0814946
GO:0046134	pyrimidine nucleoside biosynthetic process	2	15.8522	0.0206212	0.0814946
GO:0046886	positive regulation of hormone biosynthetic process	2	15.8522	0.0206212	0.0814946
GO:0046947	hydroxylysine biosynthetic process	2	15.8522	0.0206212	0.0814946
GO:0048302	regulation of isotype switching to IgG isotypes	2	15.8522	0.0206212	0.0814946
GO:0051088	PMA-inducible membrane protein ectodomain proteolysis	2	15.8522	0.0206212	0.0814946
GO:0051154	negative regulation of striated muscle cell differentiation	2	15.8522	0.0206212	0.0814946
GO:0051250	negative regulation of lymphocyte activation	2	15.8522	0.0206212	0.0814946
GO:0051882	mitochondrial depolarization	2	15.8522	0.0206212	0.0814946
GO:0051987	positive regulation of attachment of spindle microtubules to kinetochore	2	15.8522	0.0206212	0.0814946
GO:0060221	retinal rod cell differentiation	2	15.8522	0.0206212	0.0814946
GO:0060414	aorta smooth muscle tissue morphogenesis	2	15.8522	0.0206212	0.0814946
GO:0060693	regulation of branching involved in salivary gland morphogenesis	2	15.8522	0.0206212	0.0814946
GO:0060741	prostate gland stromal morphogenesis	2	15.8522	0.0206212	0.0814946
GO:0060830	ciliary receptor clustering involved in smoothened signaling pathway	2	15.8522	0.0206212	0.0814946
GO:0061005	cell differentiation involved in kidney development	2	15.8522	0.0206212	0.0814946
GO:0061198	fungiform papilla formation	2	15.8522	0.0206212	0.0814946
GO:0061309	cardiac neural crest cell development involved in outflow tract morphogenesis	2	15.8522	0.0206212	0.0814946
GO:0070673	response to interleukin-18	2	15.8522	0.0206212	0.0814946
GO:0071514	genetic imprinting	2	15.8522	0.0206212	0.0814946
GO:0071899	negative regulation of estrogen receptor binding	2	15.8522	0.0206212	0.0814946
GO:0072017	distal tubule development	2	15.8522	0.0206212	0.0814946
GO:0089700	protein kinase D signaling	2	15.8522	0.0206212	0.0814946
GO:0090311	regulation of protein deacetylation	2	15.8522	0.0206212	0.0814946
GO:0090526	regulation of gluconeogenesis involved in cellular glucose homeostasis	2	15.8522	0.0206212	0.0814946
GO:0097155	fasciculation of sensory neuron axon	2	15.8522	0.0206212	0.0814946
GO:0097327	response to antineoplastic agent	2	15.8522	0.0206212	0.0814946
GO:0110024	positive regulation of cardiac muscle myoblast proliferation	2	15.8522	0.0206212	0.0814946
GO:1900024	regulation of substrate adhesion-dependent cell spreading	2	15.8522	0.0206212	0.0814946
GO:1900126	negative regulation of hyaluronan biosynthetic process	2	15.8522	0.0206212	0.0814946
GO:1901666	positive regulation of NAD+ ADP-ribosyltransferase activity	2	15.8522	0.0206212	0.0814946
GO:1902373	negative regulation of mRNA catabolic process	2	15.8522	0.0206212	0.0814946
GO:1902897	regulation of postsynaptic density protein 95 clustering	2	15.8522	0.0206212	0.0814946
GO:1903215	negative regulation of protein targeting to mitochondrion	2	15.8522	0.0206212	0.0814946
GO:1903348	positive regulation of bicellular tight junction assembly	2	15.8522	0.0206212	0.0814946
GO:1903373	positive regulation of endoplasmic reticulum tubular network organization	2	15.8522	0.0206212	0.0814946
GO:1903679	positive regulation of cap-independent translational initiation	2	15.8522	0.0206212	0.0814946
GO:1904428	negative regulation of tubulin deacetylation	2	15.8522	0.0206212	0.0814946
GO:1904527	negative regulation of microtubule binding	2	15.8522	0.0206212	0.0814946
GO:1905598	negative regulation of low-density lipoprotein receptor activity	2	15.8522	0.0206212	0.0814946
GO:0000733	DNA strand renaturation	3	7.9261	0.0206227	0.0814946
GO:0007614	short-term memory	3	7.9261	0.0206227	0.0814946
GO:0008347	glial cell migration	3	7.9261	0.0206227	0.0814946
GO:0009165	nucleotide biosynthetic process	3	7.9261	0.0206227	0.0814946
GO:0010614	negative regulation of cardiac muscle hypertrophy	3	7.9261	0.0206227	0.0814946
GO:0010762	regulation of fibroblast migration	3	7.9261	0.0206227	0.0814946
GO:0010907	positive regulation of glucose metabolic process	3	7.9261	0.0206227	0.0814946
GO:0010950	positive regulation of endopeptidase activity	3	7.9261	0.0206227	0.0814946
GO:0030857	negative regulation of epithelial cell differentiation	3	7.9261	0.0206227	0.0814946
GO:0031110	regulation of microtubule polymerization or depolymerization	3	7.9261	0.0206227	0.0814946
GO:0033601	positive regulation of mammary gland epithelial cell proliferation	3	7.9261	0.0206227	0.0814946
GO:0034101	erythrocyte homeostasis	3	7.9261	0.0206227	0.0814946
GO:0042473	outer ear morphogenesis	3	7.9261	0.0206227	0.0814946
GO:0043405	regulation of MAP kinase activity	3	7.9261	0.0206227	0.0814946
GO:0044342	type B pancreatic cell proliferation	3	7.9261	0.0206227	0.0814946
GO:0048387	negative regulation of retinoic acid receptor signaling pathway	3	7.9261	0.0206227	0.0814946
GO:0051901	positive regulation of mitochondrial depolarization	3	7.9261	0.0206227	0.0814946
GO:0060253	negative regulation of glial cell proliferation	3	7.9261	0.0206227	0.0814946
GO:0061314	Notch signaling involved in heart development	3	7.9261	0.0206227	0.0814946
GO:0070933	histone H4 deacetylation	3	7.9261	0.0206227	0.0814946
GO:0071028	nuclear mRNA surveillance	3	7.9261	0.0206227	0.0814946
GO:0071236	cellular response to antibiotic	3	7.9261	0.0206227	0.0814946
GO:0072425	signal transduction involved in G2 DNA damage checkpoint	3	7.9261	0.0206227	0.0814946
GO:0080009	mRNA methylation	3	7.9261	0.0206227	0.0814946
GO:0090150	establishment of protein localization to membrane	3	7.9261	0.0206227	0.0814946
GO:1901030	positive regulation of mitochondrial outer membrane permeabilization involved in apoptotic signaling pathway	3	7.9261	0.0206227	0.0814946
GO:1903827	regulation of cellular protein localization	3	7.9261	0.0206227	0.0814946
GO:1904851	positive regulation of establishment of protein localization to telomere	3	7.9261	0.0206227	0.0814946
GO:2000272	negative regulation of receptor activity	3	7.9261	0.0206227	0.0814946
GO:0001541	ovarian follicle development	6	3.6582	0.0217844	0.0859685
GO:0007631	feeding behavior	6	3.6582	0.0217844	0.0859685
GO:0009953	dorsal/ventral pattern formation	5	4.24613	0.0229399	0.0902832
GO:0042273	ribosomal large subunit biogenesis	5	4.24613	0.0229399	0.0902832
GO:0048147	negative regulation of fibroblast proliferation	5	4.24613	0.0229399	0.0902832
GO:0070371	ERK1 and ERK2 cascade	5	4.24613	0.0229399	0.0902832
GO:0008643	carbohydrate transport	4	5.28407	0.0237869	0.0926746
GO:0009790	embryo development	4	5.28407	0.0237869	0.0926746
GO:0010975	regulation of neuron projection development	4	5.28407	0.0237869	0.0926746
GO:0014002	astrocyte development	4	5.28407	0.0237869	0.0926746
GO:0030225	macrophage differentiation	4	5.28407	0.0237869	0.0926746
GO:0035066	positive regulation of histone acetylation	4	5.28407	0.0237869	0.0926746
GO:0035338	long-chain fatty-acyl-CoA biosynthetic process	4	5.28407	0.0237869	0.0926746
GO:0042274	ribosomal small subunit biogenesis	4	5.28407	0.0237869	0.0926746
GO:0043171	peptide catabolic process	4	5.28407	0.0237869	0.0926746
GO:0045638	negative regulation of myeloid cell differentiation	4	5.28407	0.0237869	0.0926746
GO:0048268	clathrin coat assembly	4	5.28407	0.0237869	0.0926746
GO:0048545	response to steroid hormone	4	5.28407	0.0237869	0.0926746
GO:0050870	positive regulation of T cell activation	4	5.28407	0.0237869	0.0926746
GO:0051298	centrosome duplication	4	5.28407	0.0237869	0.0926746
GO:2000249	regulation of actin cytoskeleton reorganization	4	5.28407	0.0237869	0.0926746
GO:0065009	regulation of molecular function	17	2.05194	0.0248917	0.0969142
GO:0016358	dendrite development	5	4.09971	0.0267742	0.103826
GO:0030203	glycosaminoglycan metabolic process	5	4.09971	0.0267742	0.103826
GO:0035116	embryonic hindlimb morphogenesis	5	4.09971	0.0267742	0.103826
GO:0042771	intrinsic apoptotic signaling pathway in response to DNA damage by p53 class mediator	5	4.09971	0.0267742	0.103826
GO:0055072	iron ion homeostasis	5	4.09971	0.0267742	0.103826
GO:2000134	negative regulation of G1/S transition of mitotic cell cycle	5	4.09971	0.0267742	0.103826
GO:0033209	tumor necrosis factor-mediated signaling pathway	12	2.2646	0.0279469	0.108025
GO:0009966	regulation of signal transduction	6	3.47975	0.0279613	0.108025
GO:0010508	positive regulation of autophagy	6	3.47975	0.0279613	0.108025
GO:0000290	deadenylation-dependent decapping of nuclear-transcribed mRNA	3	7.13349	0.028545	0.108025
GO:0001886	endothelial cell morphogenesis	3	7.13349	0.028545	0.108025
GO:0003149	membranous septum morphogenesis	3	7.13349	0.028545	0.108025
GO:0007084	mitotic nuclear envelope reassembly	3	7.13349	0.028545	0.108025
GO:0007191	adenylate cyclase-activating dopamine receptor signaling pathway	3	7.13349	0.028545	0.108025
GO:0010224	response to UV-B	3	7.13349	0.028545	0.108025
GO:0010226	response to lithium ion	3	7.13349	0.028545	0.108025
GO:0010470	regulation of gastrulation	3	7.13349	0.028545	0.108025
GO:0014075	response to amine	3	7.13349	0.028545	0.108025
GO:0015866	ADP transport	3	7.13349	0.028545	0.108025
GO:0015937	coenzyme A biosynthetic process	3	7.13349	0.028545	0.108025
GO:0021670	lateral ventricle development	3	7.13349	0.028545	0.108025
GO:0031053	primary miRNA processing	3	7.13349	0.028545	0.108025
GO:0032886	regulation of microtubule-based process	3	7.13349	0.028545	0.108025
GO:0035457	cellular response to interferon-alpha	3	7.13349	0.028545	0.108025
GO:0035845	photoreceptor cell outer segment organization	3	7.13349	0.028545	0.108025
GO:0042989	sequestering of actin monomers	3	7.13349	0.028545	0.108025
GO:0045637	regulation of myeloid cell differentiation	3	7.13349	0.028545	0.108025
GO:0046785	microtubule polymerization	3	7.13349	0.028545	0.108025
GO:0046855	inositol phosphate dephosphorylation	3	7.13349	0.028545	0.108025
GO:0048280	vesicle fusion with Golgi apparatus	3	7.13349	0.028545	0.108025
GO:0048935	peripheral nervous system neuron development	3	7.13349	0.028545	0.108025
GO:0050803	regulation of synapse structure or activity	3	7.13349	0.028545	0.108025
GO:0051272	positive regulation of cellular component movement	3	7.13349	0.028545	0.108025
GO:0051561	positive regulation of mitochondrial calcium ion concentration	3	7.13349	0.028545	0.108025
GO:0060068	vagina development	3	7.13349	0.028545	0.108025
GO:0060396	growth hormone receptor signaling pathway	3	7.13349	0.028545	0.108025
GO:0061088	regulation of sequestering of zinc ion	3	7.13349	0.028545	0.108025
GO:0070072	vacuolar proton-transporting V-type ATPase complex assembly	3	7.13349	0.028545	0.108025
GO:0071711	basement membrane organization	3	7.13349	0.028545	0.108025
GO:0099054	presynapse assembly	3	7.13349	0.028545	0.108025
GO:1901222	regulation of NIK/NF-kappaB signaling	3	7.13349	0.028545	0.108025
GO:1902004	positive regulation of amyloid-beta formation	3	7.13349	0.028545	0.108025
GO:1902237	positive regulation of endoplasmic reticulum stress-induced intrinsic apoptotic signaling pathway	3	7.13349	0.028545	0.108025
GO:0043408	regulation of MAPK cascade	7	3.08237	0.028975	0.109347
GO:0010039	response to iron ion	4	5.00596	0.0291392	0.109347
GO:0010288	response to lead ion	4	5.00596	0.0291392	0.109347
GO:0010824	regulation of centrosome duplication	4	5.00596	0.0291392	0.109347
GO:0014850	response to muscle activity	4	5.00596	0.0291392	0.109347
GO:0032332	positive regulation of chondrocyte differentiation	4	5.00596	0.0291392	0.109347
GO:0042307	positive regulation of protein import into nucleus	4	5.00596	0.0291392	0.109347
GO:0043277	apoptotic cell clearance	4	5.00596	0.0291392	0.109347
GO:0045862	positive regulation of proteolysis	4	5.00596	0.0291392	0.109347
GO:0046427	positive regulation of JAK-STAT cascade	4	5.00596	0.0291392	0.109347
GO:0046597	negative regulation of viral entry into host cell	4	5.00596	0.0291392	0.109347
GO:0048663	neuron fate commitment	4	5.00596	0.0291392	0.109347
GO:0070987	error-free translesion synthesis	4	5.00596	0.0291392	0.109347
GO:0001662	behavioral fear response	5	3.96305	0.0310351	0.116087
GO:0036258	multivesicular body assembly	5	3.96305	0.0310351	0.116087
GO:0048008	platelet-derived growth factor receptor signaling pathway	5	3.96305	0.0310351	0.116087
GO:0050772	positive regulation of axonogenesis	5	3.96305	0.0310351	0.116087
GO:0061098	positive regulation of protein tyrosine kinase activity	5	3.96305	0.0310351	0.116087
GO:0007162	negative regulation of cell adhesion	6	3.3969	0.0314836	0.117538
GO:0042110	T cell activation	6	3.3969	0.0314836	0.117538
GO:0043966	histone H3 acetylation	6	3.3969	0.0314836	0.117538
GO:0007004	telomere maintenance via telomerase	4	4.75566	0.0352281	0.130928
GO:0007129	synapsis	4	4.75566	0.0352281	0.130928
GO:0010613	positive regulation of cardiac muscle hypertrophy	4	4.75566	0.0352281	0.130928
GO:0042326	negative regulation of phosphorylation	4	4.75566	0.0352281	0.130928
GO:0043984	histone H4-K16 acetylation	4	4.75566	0.0352281	0.130928
GO:0045089	positive regulation of innate immune response	4	4.75566	0.0352281	0.130928
GO:0045197	establishment or maintenance of epithelial cell apical/basal polarity	4	4.75566	0.0352281	0.130928
GO:0007193	adenylate cyclase-inhibiting G-protein coupled receptor signaling pathway	7	2.97229	0.0352978	0.130996
GO:0051384	response to glucocorticoid	7	2.97229	0.0352978	0.130996
GO:0050790	regulation of catalytic activity	6	3.3179	0.0353141	0.130996
GO:0016236	macroautophagy	10	2.40185	0.0354625	0.131462
GO:0034504	protein localization to nucleus	5	3.83521	0.0357452	0.132341
GO:0048286	lung alveolus development	5	3.83521	0.0357452	0.132341
GO:0001822	kidney development	9	2.5177	0.0378107	0.134696
GO:0003181	atrioventricular valve morphogenesis	3	6.48499	0.0380319	0.134696
GO:0006707	cholesterol catabolic process	3	6.48499	0.0380319	0.134696
GO:0008406	gonad development	3	6.48499	0.0380319	0.134696
GO:0010458	exit from mitosis	3	6.48499	0.0380319	0.134696
GO:0010820	positive regulation of T cell chemotaxis	3	6.48499	0.0380319	0.134696
GO:0014067	negative regulation of phosphatidylinositol 3-kinase signaling	3	6.48499	0.0380319	0.134696
GO:0016572	histone phosphorylation	3	6.48499	0.0380319	0.134696
GO:0032204	regulation of telomere maintenance	3	6.48499	0.0380319	0.134696
GO:0032786	positive regulation of DNA-templated transcription, elongation	3	6.48499	0.0380319	0.134696
GO:0033673	negative regulation of kinase activity	3	6.48499	0.0380319	0.134696
GO:0033690	positive regulation of osteoblast proliferation	3	6.48499	0.0380319	0.134696
GO:0035195	gene silencing by miRNA	3	6.48499	0.0380319	0.134696
GO:0035413	positive regulation of catenin import into nucleus	3	6.48499	0.0380319	0.134696
GO:0035999	tetrahydrofolate interconversion	3	6.48499	0.0380319	0.134696
GO:0042770	signal transduction in response to DNA damage	3	6.48499	0.0380319	0.134696
GO:0042982	amyloid precursor protein metabolic process	3	6.48499	0.0380319	0.134696
GO:0045899	positive regulation of RNA polymerase II transcriptional preinitiation complex assembly	3	6.48499	0.0380319	0.134696
GO:0048711	positive regulation of astrocyte differentiation	3	6.48499	0.0380319	0.134696
GO:0048712	negative regulation of astrocyte differentiation	3	6.48499	0.0380319	0.134696
GO:0050673	epithelial cell proliferation	3	6.48499	0.0380319	0.134696
GO:0051489	regulation of filopodium assembly	3	6.48499	0.0380319	0.134696
GO:0060081	membrane hyperpolarization	3	6.48499	0.0380319	0.134696
GO:0060174	limb bud formation	3	6.48499	0.0380319	0.134696
GO:0060340	positive regulation of type I interferon-mediated signaling pathway	3	6.48499	0.0380319	0.134696
GO:0070106	interleukin-27-mediated signaling pathway	3	6.48499	0.0380319	0.134696
GO:0070757	interleukin-35-mediated signaling pathway	3	6.48499	0.0380319	0.134696
GO:0090181	regulation of cholesterol metabolic process	3	6.48499	0.0380319	0.134696
GO:0090656	t-circle formation	3	6.48499	0.0380319	0.134696
GO:0097242	amyloid-beta clearance	3	6.48499	0.0380319	0.134696
GO:1903364	positive regulation of cellular protein catabolic process	3	6.48499	0.0380319	0.134696
GO:1990403	embryonic brain development	3	6.48499	0.0380319	0.134696
GO:1990440	positive regulation of transcription from RNA polymerase II promoter in response to endoplasmic reticulum stress	3	6.48499	0.0380319	0.134696
GO:2000178	negative regulation of neural precursor cell proliferation	3	6.48499	0.0380319	0.134696
GO:2001020	regulation of response to DNA damage stimulus	3	6.48499	0.0380319	0.134696
GO:0006629	lipid metabolic process	13	2.16166	0.0385764	0.134696
GO:0000710	meiotic mismatch repair	2	11.8892	0.0400911	0.134696
GO:0000738	DNA catabolic process, exonucleolytic	2	11.8892	0.0400911	0.134696
GO:0000972	transcription-dependent tethering of RNA polymerase II gene DNA at nuclear periphery	2	11.8892	0.0400911	0.134696
GO:0001780	neutrophil homeostasis	2	11.8892	0.0400911	0.134696
GO:0002051	osteoblast fate commitment	2	11.8892	0.0400911	0.134696
GO:0002326	B cell lineage commitment	2	11.8892	0.0400911	0.134696
GO:0002328	pro-B cell differentiation	2	11.8892	0.0400911	0.134696
GO:0002906	negative regulation of mature B cell apoptotic process	2	11.8892	0.0400911	0.134696
GO:0003266	regulation of secondary heart field cardioblast proliferation	2	11.8892	0.0400911	0.134696
GO:0003273	cell migration involved in endocardial cushion formation	2	11.8892	0.0400911	0.134696
GO:0006166	purine ribonucleoside salvage	2	11.8892	0.0400911	0.134696
GO:0006167	AMP biosynthetic process	2	11.8892	0.0400911	0.134696
GO:0006235	dTTP biosynthetic process	2	11.8892	0.0400911	0.134696
GO:0006382	adenosine to inosine editing	2	11.8892	0.0400911	0.134696
GO:0006710	androgen catabolic process	2	11.8892	0.0400911	0.134696
GO:0006907	pinocytosis	2	11.8892	0.0400911	0.134696
GO:0006933	negative regulation of cell adhesion involved in substrate-bound cell migration	2	11.8892	0.0400911	0.134696
GO:0008356	asymmetric cell division	2	11.8892	0.0400911	0.134696
GO:0009157	deoxyribonucleoside monophosphate biosynthetic process	2	11.8892	0.0400911	0.134696
GO:0010626	negative regulation of Schwann cell proliferation	2	11.8892	0.0400911	0.134696
GO:0010638	positive regulation of organelle organization	2	11.8892	0.0400911	0.134696
GO:0010644	cell communication by electrical coupling	2	11.8892	0.0400911	0.134696
GO:0010748	negative regulation of plasma membrane long-chain fatty acid transport	2	11.8892	0.0400911	0.134696
GO:0010826	negative regulation of centrosome duplication	2	11.8892	0.0400911	0.134696
GO:0014834	skeletal muscle satellite cell maintenance involved in skeletal muscle regeneration	2	11.8892	0.0400911	0.134696
GO:0015798	myo-inositol transport	2	11.8892	0.0400911	0.134696
GO:0015833	peptide transport	2	11.8892	0.0400911	0.134696
GO:0015853	adenine transport	2	11.8892	0.0400911	0.134696
GO:0016199	axon midline choice point recognition	2	11.8892	0.0400911	0.134696
GO:0016447	somatic recombination of immunoglobulin gene segments	2	11.8892	0.0400911	0.134696
GO:0019086	late viral transcription	2	11.8892	0.0400911	0.134696
GO:0019217	regulation of fatty acid metabolic process	2	11.8892	0.0400911	0.134696
GO:0019240	citrulline biosynthetic process	2	11.8892	0.0400911	0.134696
GO:0019348	dolichol metabolic process	2	11.8892	0.0400911	0.134696
GO:0021555	midbrain-hindbrain boundary morphogenesis	2	11.8892	0.0400911	0.134696
GO:0021575	hindbrain morphogenesis	2	11.8892	0.0400911	0.134696
GO:0021914	negative regulation of smoothened signaling pathway involved in ventral spinal cord patterning	2	11.8892	0.0400911	0.134696
GO:0021955	central nervous system neuron axonogenesis	2	11.8892	0.0400911	0.134696
GO:0030035	microspike assembly	2	11.8892	0.0400911	0.134696
GO:0030260	entry into host cell	2	11.8892	0.0400911	0.134696
GO:0030423	targeting of mRNA for destruction involved in RNA interference	2	11.8892	0.0400911	0.134696
GO:0031125	rRNA 3'-end processing	2	11.8892	0.0400911	0.134696
GO:0031936	negative regulation of chromatin silencing	2	11.8892	0.0400911	0.134696
GO:0032057	negative regulation of translational initiation in response to stress	2	11.8892	0.0400911	0.134696
GO:0032348	negative regulation of aldosterone biosynthetic process	2	11.8892	0.0400911	0.134696
GO:0032439	endosome localization	2	11.8892	0.0400911	0.134696
GO:0032497	detection of lipopolysaccharide	2	11.8892	0.0400911	0.134696
GO:0032507	maintenance of protein location in cell	2	11.8892	0.0400911	0.134696
GO:0032511	late endosome to vacuole transport via multivesicular body sorting pathway	2	11.8892	0.0400911	0.134696
GO:0032640	tumor necrosis factor production	2	11.8892	0.0400911	0.134696
GO:0032909	regulation of transforming growth factor beta2 production	2	11.8892	0.0400911	0.134696
GO:0033158	regulation of protein import into nucleus, translocation	2	11.8892	0.0400911	0.134696
GO:0033260	nuclear DNA replication	2	11.8892	0.0400911	0.134696
GO:0033687	osteoblast proliferation	2	11.8892	0.0400911	0.134696
GO:0035087	siRNA loading onto RISC involved in RNA interference	2	11.8892	0.0400911	0.134696
GO:0035089	establishment of apical/basal cell polarity	2	11.8892	0.0400911	0.134696
GO:0035694	mitochondrial protein catabolic process	2	11.8892	0.0400911	0.134696
GO:0035910	ascending aorta morphogenesis	2	11.8892	0.0400911	0.134696
GO:0035984	cellular response to trichostatin A	2	11.8892	0.0400911	0.134696
GO:0040001	establishment of mitotic spindle localization	2	11.8892	0.0400911	0.134696
GO:0042471	ear morphogenesis	2	11.8892	0.0400911	0.134696
GO:0042481	regulation of odontogenesis	2	11.8892	0.0400911	0.134696
GO:0043137	DNA replication, removal of RNA primer	2	11.8892	0.0400911	0.134696
GO:0043622	cortical microtubule organization	2	11.8892	0.0400911	0.134696
GO:0043631	RNA polyadenylation	2	11.8892	0.0400911	0.134696
GO:0043932	ossification involved in bone remodeling	2	11.8892	0.0400911	0.134696
GO:0044262	cellular carbohydrate metabolic process	2	11.8892	0.0400911	0.134696
GO:0044406	adhesion of symbiont to host	2	11.8892	0.0400911	0.134696
GO:0045006	DNA deamination	2	11.8892	0.0400911	0.134696
GO:0045716	positive regulation of low-density lipoprotein particle receptor biosynthetic process	2	11.8892	0.0400911	0.134696
GO:0045876	positive regulation of sister chromatid cohesion	2	11.8892	0.0400911	0.134696
GO:0045964	positive regulation of dopamine metabolic process	2	11.8892	0.0400911	0.134696
GO:0046040	IMP metabolic process	2	11.8892	0.0400911	0.134696
GO:0046464	acylglycerol catabolic process	2	11.8892	0.0400911	0.134696
GO:0046683	response to organophosphorus	2	11.8892	0.0400911	0.134696
GO:0046836	glycolipid transport	2	11.8892	0.0400911	0.134696
GO:0046940	nucleoside monophosphate phosphorylation	2	11.8892	0.0400911	0.134696
GO:0048210	Golgi vesicle fusion to target membrane	2	11.8892	0.0400911	0.134696
GO:0050717	positive regulation of interleukin-1 alpha secretion	2	11.8892	0.0400911	0.134696
GO:0050994	regulation of lipid catabolic process	2	11.8892	0.0400911	0.134696
GO:0051098	regulation of binding	2	11.8892	0.0400911	0.134696
GO:0051208	sequestering of calcium ion	2	11.8892	0.0400911	0.134696
GO:0051345	positive regulation of hydrolase activity	2	11.8892	0.0400911	0.134696
GO:0051385	response to mineralocorticoid	2	11.8892	0.0400911	0.134696
GO:0051599	response to hydrostatic pressure	2	11.8892	0.0400911	0.134696
GO:0051660	establishment of centrosome localization	2	11.8892	0.0400911	0.134696
GO:0060033	anatomical structure regression	2	11.8892	0.0400911	0.134696
GO:0060574	intestinal epithelial cell maturation	2	11.8892	0.0400911	0.134696
GO:0060686	negative regulation of prostatic bud formation	2	11.8892	0.0400911	0.134696
GO:0060750	epithelial cell proliferation involved in mammary gland duct elongation	2	11.8892	0.0400911	0.134696
GO:0061030	epithelial cell differentiation involved in mammary gland alveolus development	2	11.8892	0.0400911	0.134696
GO:0061304	retinal blood vessel morphogenesis	2	11.8892	0.0400911	0.134696
GO:0061470	T follicular helper cell differentiation	2	11.8892	0.0400911	0.134696
GO:0070189	kynurenine metabolic process	2	11.8892	0.0400911	0.134696
GO:0070574	cadmium ion transmembrane transport	2	11.8892	0.0400911	0.134696
GO:0070884	regulation of calcineurin-NFAT signaling cascade	2	11.8892	0.0400911	0.134696
GO:0070988	demethylation	2	11.8892	0.0400911	0.134696
GO:0071284	cellular response to lead ion	2	11.8892	0.0400911	0.134696
GO:0071733	transcriptional activation by promoter-enhancer looping	2	11.8892	0.0400911	0.134696
GO:0071787	endoplasmic reticulum tubular network formation	2	11.8892	0.0400911	0.134696
GO:0072137	condensed mesenchymal cell proliferation	2	11.8892	0.0400911	0.134696
GO:0090309	positive regulation of methylation-dependent chromatin silencing	2	11.8892	0.0400911	0.134696
GO:0090625	mRNA cleavage involved in gene silencing by siRNA	2	11.8892	0.0400911	0.134696
GO:0090666	scaRNA localization to Cajal body	2	11.8892	0.0400911	0.134696
GO:0090669	telomerase RNA stabilization	2	11.8892	0.0400911	0.134696
GO:0097300	programmed necrotic cell death	2	11.8892	0.0400911	0.134696
GO:0097368	establishment of Sertoli cell barrier	2	11.8892	0.0400911	0.134696
GO:1901203	positive regulation of extracellular matrix assembly	2	11.8892	0.0400911	0.134696
GO:1901843	positive regulation of high voltage-gated calcium channel activity	2	11.8892	0.0400911	0.134696
GO:1902115	regulation of organelle assembly	2	11.8892	0.0400911	0.134696
GO:1902275	regulation of chromatin organization	2	11.8892	0.0400911	0.134696
GO:1902513	regulation of organelle transport along microtubule	2	11.8892	0.0400911	0.134696
GO:1902751	positive regulation of cell cycle G2/M phase transition	2	11.8892	0.0400911	0.134696
GO:1902949	positive regulation of tau-protein kinase activity	2	11.8892	0.0400911	0.134696
GO:1902952	positive regulation of dendritic spine maintenance	2	11.8892	0.0400911	0.134696
GO:1903377	negative regulation of oxidative stress-induced neuron intrinsic apoptotic signaling pathway	2	11.8892	0.0400911	0.134696
GO:1903690	negative regulation of wound healing, spreading of epidermal cells	2	11.8892	0.0400911	0.134696
GO:1903899	positive regulation of PERK-mediated unfolded protein response	2	11.8892	0.0400911	0.134696
GO:1904358	positive regulation of telomere maintenance via telomere lengthening	2	11.8892	0.0400911	0.134696
GO:1904872	regulation of telomerase RNA localization to Cajal body	2	11.8892	0.0400911	0.134696
GO:2000051	negative regulation of non-canonical Wnt signaling pathway	2	11.8892	0.0400911	0.134696
GO:2000065	negative regulation of cortisol biosynthetic process	2	11.8892	0.0400911	0.134696
GO:2000370	positive regulation of clathrin-dependent endocytosis	2	11.8892	0.0400911	0.134696
GO:2000741	positive regulation of mesenchymal stem cell differentiation	2	11.8892	0.0400911	0.134696
GO:0001974	blood vessel remodeling	5	3.71536	0.0409259	0.136867
GO:0002755	MyD88-dependent toll-like receptor signaling pathway	5	3.71536	0.0409259	0.136867
GO:0003091	renal water homeostasis	5	3.71536	0.0409259	0.136867
GO:0007498	mesoderm development	5	3.71536	0.0409259	0.136867
GO:0040018	positive regulation of multicellular organism growth	5	3.71536	0.0409259	0.136867
GO:0046034	ATP metabolic process	5	3.71536	0.0409259	0.136867
GO:0048701	embryonic cranial skeleton morphogenesis	5	3.71536	0.0409259	0.136867
GO:0072593	reactive oxygen species metabolic process	5	3.71536	0.0409259	0.136867
GO:0031016	pancreas development	4	4.5292	0.0420907	0.140439
GO:0039702	viral budding via host ESCRT complex	4	4.5292	0.0420907	0.140439
GO:0045664	regulation of neuron differentiation	4	4.5292	0.0420907	0.140439
GO:0045672	positive regulation of osteoclast differentiation	4	4.5292	0.0420907	0.140439
GO:0006417	regulation of translation	7	2.8698	0.042577	0.14198
GO:0048839	inner ear development	6	3.17044	0.0439548	0.146491
GO:0006869	lipid transport	8	2.60584	0.046039	0.153261
GO:0061418	regulation of transcription from RNA polymerase II promoter in response to hypoxia	8	2.60584	0.046039	0.153261
GO:0002088	lens development in camera-type eye	5	3.60277	0.0465981	0.154767
GO:0006370	7-methylguanosine mRNA capping	5	3.60277	0.0465981	0.154767
GO:0006383	transcription from RNA polymerase III promoter	5	3.60277	0.0465981	0.154767
GO:0071773	cellular response to BMP stimulus	5	3.60277	0.0465981	0.154767
GO:0007005	mitochondrion organization	9	2.43187	0.0469586	0.155876
GO:1903507	negative regulation of nucleic acid-templated transcription	6	3.10152	0.0487919	0.160547
GO:0071222	cellular response to lipopolysaccharide	12	2.21194	0.0490779	0.160547
GO:0000183	chromatin silencing at rDNA	3	5.94458	0.0491398	0.160547
GO:0000244	spliceosomal tri-snRNP complex assembly	3	5.94458	0.0491398	0.160547
GO:0000288	nuclear-transcribed mRNA catabolic process, deadenylation-dependent decay	3	5.94458	0.0491398	0.160547
GO:0003198	epithelial to mesenchymal transition involved in endocardial cushion formation	3	5.94458	0.0491398	0.160547
GO:0006346	methylation-dependent chromatin silencing	3	5.94458	0.0491398	0.160547
GO:0006826	iron ion transport	3	5.94458	0.0491398	0.160547
GO:0030166	proteoglycan biosynthetic process	3	5.94458	0.0491398	0.160547
GO:0031000	response to caffeine	3	5.94458	0.0491398	0.160547
GO:0035278	miRNA mediated inhibition of translation	3	5.94458	0.0491398	0.160547
GO:0035635	entry of bacterium into host cell	3	5.94458	0.0491398	0.160547
GO:0036499	PERK-mediated unfolded protein response	3	5.94458	0.0491398	0.160547
GO:0042340	keratan sulfate catabolic process	3	5.94458	0.0491398	0.160547
GO:0043922	negative regulation by host of viral transcription	3	5.94458	0.0491398	0.160547
GO:0044030	regulation of DNA methylation	3	5.94458	0.0491398	0.160547
GO:0050765	negative regulation of phagocytosis	3	5.94458	0.0491398	0.160547
GO:0050921	positive regulation of chemotaxis	3	5.94458	0.0491398	0.160547
GO:0051764	actin crosslink formation	3	5.94458	0.0491398	0.160547
GO:0061158	3'-UTR-mediated mRNA destabilization	3	5.94458	0.0491398	0.160547
GO:0071257	cellular response to electrical stimulus	3	5.94458	0.0491398	0.160547
GO:0072520	seminiferous tubule development	3	5.94458	0.0491398	0.160547
GO:0090110	cargo loading into COPII-coated vesicle	3	5.94458	0.0491398	0.160547
GO:0097502	mannosylation	3	5.94458	0.0491398	0.160547
GO:0098789	pre-mRNA cleavage required for polyadenylation	3	5.94458	0.0491398	0.160547
GO:1902902	negative regulation of autophagosome assembly	3	5.94458	0.0491398	0.160547
GO:1904628	cellular response to phorbol 13-acetate 12-myristate	3	5.94458	0.0491398	0.160547
GO:2001241	positive regulation of extrinsic apoptotic signaling pathway in absence of ligand	3	5.94458	0.0491398	0.160547
GO:0007369	gastrulation	4	4.32333	0.0497608	0.161848
GO:0010608	posttranscriptional regulation of gene expression	4	4.32333	0.0497608	0.161848
GO:0018230	peptidyl-L-cysteine S-palmitoylation	4	4.32333	0.0497608	0.161848
GO:0018242	protein O-linked glycosylation via serine	4	4.32333	0.0497608	0.161848
GO:0032402	melanosome transport	4	4.32333	0.0497608	0.161848
GO:0048814	regulation of dendrite morphogenesis	4	4.32333	0.0497608	0.161848
GO:2000778	positive regulation of interleukin-6 secretion	4	4.32333	0.0497608	0.161848
GO:2001235	positive regulation of apoptotic signaling pathway	4	4.32333	0.0497608	0.161848
Downregulated genes
GO ID	Description	Count	Enrichment	P-value	FDR
GO:0006936	muscle contraction	47	31.4465	1.88891e-57	5.35507e-54
GO:0030049	muscle filament sliding	29	54.6352	5.77681e-46	8.18863e-43
GO:0045214	sarcomere organization	26	45.3991	8.40141e-38	7.93934e-35
GO:0060048	cardiac muscle contraction	24	36.5571	1.0452e-31	7.40786e-29
GO:0006941	striated muscle contraction	17	50.7102	3.15497e-26	1.78887e-23
GO:0016567	protein ubiquitination	43	6.62023	1.06316e-21	5.02342e-19
GO:0007517	muscle organ development	22	17.6966	7.93872e-21	3.21518e-18
GO:0006099	tricarboxylic acid cycle	15	35.7955	6.78312e-20	2.40377e-17
GO:0035556	intracellular signal transduction	39	6.52347	1.60602e-19	5.05895e-17
GO:0007519	skeletal muscle tissue development	17	25.8946	1.85274e-19	5.25251e-17
GO:1903779	regulation of cardiac conduction	17	21.733	5.89217e-18	1.4388e-15
GO:0003009	skeletal muscle contraction	13	38.7784	6.09017e-18	1.4388e-15
GO:0055003	cardiac myofibril assembly	11	49.2188	6.06735e-17	1.32315e-14
GO:0006094	gluconeogenesis	15	23.8636	1.24207e-16	2.51519e-14
GO:0030239	myofibril assembly	10	55.0699	2.95295e-16	5.58108e-14
GO:0008016	regulation of heart contraction	13	29.0838	7.64771e-16	1.35508e-13
GO:0000122	negative regulation of transcription from RNA polymerase II promoter	46	4.288	1.07836e-15	1.79832e-13
GO:0002027	regulation of heart rate	13	28.2025	1.24577e-15	1.96209e-13
GO:0055114	oxidation-reduction process	38	5.13293	1.46272e-15	2.18254e-13
GO:0045944	positive regulation of transcription from RNA polymerase II promoter	54	3.65398	2.42379e-15	3.43572e-13
GO:0005977	glycogen metabolic process	12	30.6818	5.05979e-15	6.83072e-13
GO:0055008	cardiac muscle tissue morphogenesis	10	44.7443	7.961e-15	1.02588e-12
GO:0030240	skeletal muscle thin filament assembly	8	57.2727	2.46193e-13	3.03459e-11
GO:0007015	actin filament organization	17	11.3743	7.19486e-13	8.49893e-11
GO:0002026	regulation of the force of heart contraction	9	37.9011	1.70668e-12	1.92186e-10
GO:0005978	glycogen biosynthetic process	10	29.8295	1.76255e-12	1.92186e-10
GO:0048739	cardiac muscle fiber development	8	47.7273	2.64194e-12	2.77403e-10
GO:0006470	protein dephosphorylation	18	9.33794	4.62831e-12	4.68617e-10
GO:0007165	signal transduction	51	3.1233	6.248e-12	5.97733e-10
GO:0005980	glycogen catabolic process	9	33.9115	6.32521e-12	5.97733e-10
GO:0045893	positive regulation of transcription, DNA-templated	33	4.33486	1.3556e-11	1.23971e-09
GO:0007507	heart development	20	7.53589	1.51994e-11	1.34657e-09
GO:0060314	regulation of ryanodine-sensitive calcium-release channel activity	8	38.1818	3.30943e-11	2.8431e-09
GO:0010880	regulation of release of sequestered calcium ion into cytosol by sarcoplasmic reticulum	8	31.8182	2.16849e-10	1.80814e-08
GO:0043687	post-translational protein modification	25	5.05586	2.29134e-10	1.85599e-08
GO:0034220	ion transmembrane transport	20	6.42071	2.84934e-10	2.24386e-08
GO:0006103	2-oxoglutarate metabolic process	8	30.1435	3.69957e-10	2.83467e-08
GO:0010510	regulation of acetyl-CoA biosynthetic process from pyruvate	7	38.549	6.45688e-10	4.81718e-08
GO:0051289	protein homotetramerization	12	11.3038	2.79653e-09	2.03286e-07
GO:0006120	mitochondrial electron transport, NADH to ubiquinone	10	14.6104	5.39004e-09	3.82019e-07
GO:0006816	calcium ion transport	12	10.3505	7.98607e-09	5.52207e-07
GO:0010881	regulation of cardiac muscle contraction by regulation of the release of sequestered calcium ion	7	27.8409	1.12672e-08	7.60538e-07
GO:0043401	steroid hormone mediated signaling pathway	10	13.5077	1.21618e-08	7.82875e-07
GO:0061732	mitochondrial acetyl-CoA biosynthetic process from pyruvate	5	59.6591	1.24662e-08	7.82875e-07
GO:0006937	regulation of muscle contraction	6	39.0496	1.27027e-08	7.82875e-07
GO:0071688	striated muscle myosin thick filament assembly	6	39.0496	1.27027e-08	7.82875e-07
GO:0018105	peptidyl-serine phosphorylation	15	7.11168	1.65353e-08	9.97395e-07
GO:0006123	mitochondrial electron transport, cytochrome c to oxygen	7	25.0568	2.67859e-08	1.58204e-06
GO:1900034	regulation of cellular response to heat	11	10.5	3.21903e-08	1.86244e-06
GO:0006367	transcription initiation from RNA polymerase II promoter	15	6.71165	3.65905e-08	2.07468e-06
GO:0014883	transition between fast and slow fiber	5	51.1364	4.31271e-08	2.34562e-06
GO:0030241	skeletal muscle myosin thick filament assembly	5	51.1364	4.31271e-08	2.34562e-06
GO:0046034	ATP metabolic process	8	17.8977	4.38512e-08	2.34562e-06
GO:0034765	regulation of ion transmembrane transport	13	7.95455	4.58703e-08	2.40819e-06
GO:0006468	protein phosphorylation	25	3.87397	5.33622e-08	2.75058e-06
GO:0009060	aerobic respiration	8	17.3554	5.71741e-08	2.89444e-06
GO:0002931	response to ischemia	8	16.8449	7.38499e-08	3.67306e-06
GO:0006942	regulation of striated muscle contraction	5	44.7443	1.13676e-07	5.46221e-06
GO:0071313	cellular response to caffeine	5	44.7443	1.13676e-07	5.46221e-06
GO:0007018	microtubule-based movement	13	7.3282	1.24044e-07	5.86106e-06
GO:0014898	cardiac muscle hypertrophy in response to stress	6	28.6364	1.31195e-07	6.09733e-06
GO:0035995	detection of muscle stretch	4	71.5909	1.512e-07	6.69098e-06
GO:0048769	sarcomerogenesis	4	71.5909	1.512e-07	6.69098e-06
GO:0048741	skeletal muscle fiber development	7	20.0455	1.56299e-07	6.69098e-06
GO:0051924	regulation of calcium ion transport	7	20.0455	1.56299e-07	6.69098e-06
GO:0055010	ventricular cardiac muscle tissue morphogenesis	7	20.0455	1.56299e-07	6.69098e-06
GO:0016311	dephosphorylation	11	9.05172	1.58129e-07	6.69098e-06
GO:0009409	response to cold	8	15.0718	1.89344e-07	7.89399e-06
GO:0022904	respiratory electron transport chain	6	26.8466	2.07421e-07	8.52231e-06
GO:0016579	protein deubiquitination	18	4.82635	2.22148e-07	8.99701e-06
GO:0030522	intracellular receptor signaling pathway	8	14.6853	2.35291e-07	9.39506e-06
GO:0000209	protein polyubiquitination	17	5.07102	2.53417e-07	9.9783e-06
GO:0007010	cytoskeleton organization	14	6.2642	2.72108e-07	1.05675e-05
GO:0032922	circadian regulation of gene expression	9	11.7149	2.77843e-07	1.06444e-05
GO:0046716	muscle cell cellular homeostasis	6	25.2674	3.16759e-07	1.19735e-05
GO:0043312	neutrophil degranulation	24	3.56469	4.86334e-07	1.81415e-05
GO:0006600	creatine metabolic process	5	35.7955	4.99784e-07	1.81652e-05
GO:0014894	response to denervation involved in regulation of muscle adaptation	5	35.7955	4.99784e-07	1.81652e-05
GO:0006635	fatty acid beta-oxidation	8	13.3192	5.2791e-07	1.89446e-05
GO:0061337	cardiac conduction	8	13.0165	6.37328e-07	2.25853e-05
GO:0002576	platelet degranulation	12	6.98448	7.13222e-07	2.49628e-05
GO:2000649	regulation of sodium ion transmembrane transporter activity	6	21.4773	9.57184e-07	3.30929e-05
GO:0035914	skeletal muscle cell differentiation	8	12.1857	1.0898e-06	3.72238e-05
GO:0070936	protein K48-linked ubiquitination	8	11.9318	1.29176e-06	4.35971e-05
GO:0010906	regulation of glucose metabolic process	6	20.4545	1.32418e-06	4.41653e-05
GO:0000165	MAPK cascade	17	4.49094	1.43322e-06	4.72464e-05
GO:0006107	oxaloacetate metabolic process	5	29.8295	1.53467e-06	4.78109e-05
GO:0045820	negative regulation of glycolytic process	5	29.8295	1.53467e-06	4.78109e-05
GO:0048747	muscle fiber development	5	29.8295	1.53467e-06	4.78109e-05
GO:0055119	relaxation of cardiac muscle	5	29.8295	1.53467e-06	4.78109e-05
GO:0086004	regulation of cardiac muscle cell contraction	5	29.8295	1.53467e-06	4.78109e-05
GO:0007568	aging	13	5.89039	1.62395e-06	5.00424e-05
GO:0006874	cellular calcium ion homeostasis	10	8.13533	1.8142e-06	5.53037e-05
GO:0006091	generation of precursor metabolites and energy	8	11.2299	2.10084e-06	6.33604e-05
GO:1902514	regulation of calcium ion transmembrane transport via high voltage-gated calcium channel	4	47.7273	2.21784e-06	6.61849e-05
GO:0043161	proteasome-mediated ubiquitin-dependent protein catabolic process	15	4.90349	2.2909e-06	6.76531e-05
GO:0006090	pyruvate metabolic process	6	18.6759	2.40536e-06	7.03009e-05
GO:0060047	heart contraction	5	27.535	2.46505e-06	7.13103e-05
GO:0006511	ubiquitin-dependent protein catabolic process	13	5.6405	2.66799e-06	7.64016e-05
GO:0007050	cell cycle arrest	12	6.13636	2.91276e-06	8.25769e-05
GO:0045333	cellular respiration	6	17.8977	3.16917e-06	8.89565e-05
GO:0045892	negative regulation of transcription, DNA-templated	23	3.29978	3.36774e-06	9.33478e-05
GO:0018107	peptidyl-threonine phosphorylation	9	8.82628	3.39147e-06	9.33478e-05
GO:0006006	glucose metabolic process	8	10.2273	4.40719e-06	0.000120138
GO:0010890	positive regulation of sequestering of triglyceride	4	40.9091	5.11745e-06	0.000134333
GO:0044539	long-chain fatty acid import	4	40.9091	5.11745e-06	0.000134333
GO:0046321	positive regulation of fatty acid oxidation	4	40.9091	5.11745e-06	0.000134333
GO:0051694	pointed-end actin filament capping	4	40.9091	5.11745e-06	0.000134333
GO:0006122	mitochondrial electron transport, ubiquinol to cytochrome c	5	23.8636	5.61979e-06	0.000144837
GO:0086005	ventricular cardiac muscle cell action potential	5	23.8636	5.61979e-06	0.000144837
GO:0006096	glycolytic process	6	15.9091	6.72528e-06	0.000171767
GO:0043124	negative regulation of I-kappaB kinase/NF-kappaB signaling	7	11.9318	7.13669e-06	0.000180647
GO:0042787	protein ubiquitination involved in ubiquitin-dependent protein catabolic process	12	5.57851	8.00985e-06	0.000199189
GO:0010832	negative regulation of myotube differentiation	5	22.3722	8.07996e-06	0.000199189
GO:0048738	cardiac muscle tissue development	5	22.3722	8.07996e-06	0.000199189
GO:0015701	bicarbonate transport	7	11.6543	8.42173e-06	0.000204065
GO:0050790	regulation of catalytic activity	7	11.6543	8.42173e-06	0.000204065
GO:0006108	malate metabolic process	4	35.7955	1.01212e-05	0.000239114
GO:0014732	skeletal muscle atrophy	4	35.7955	1.01212e-05	0.000239114
GO:1901017	negative regulation of potassium ion transmembrane transporter activity	4	35.7955	1.01212e-05	0.000239114
GO:0061024	membrane organization	11	6.01145	1.02828e-05	0.000240923
GO:0048662	negative regulation of smooth muscle cell proliferation	6	14.8119	1.05386e-05	0.000244893
GO:0019254	carnitine metabolic process, CoA-linked	3	71.5909	1.0863e-05	0.000248359
GO:1901897	regulation of relaxation of cardiac muscle	3	71.5909	1.0863e-05	0.000248359
GO:0060307	regulation of ventricular cardiac muscle cell membrane repolarization	5	21.0561	1.13146e-05	0.000256616
GO:0001666	response to hypoxia	12	5.33597	1.27441e-05	0.000286742
GO:0030154	cell differentiation	25	2.88208	1.29306e-05	0.000288648
GO:0006883	cellular sodium ion homeostasis	5	19.8864	1.54858e-05	0.000342987
GO:0034504	protein localization to nucleus	6	13.8563	1.59509e-05	0.00035055
GO:0006000	fructose metabolic process	4	31.8182	1.8016e-05	0.000389887
GO:0043462	regulation of ATPase activity	4	31.8182	1.8016e-05	0.000389887
GO:0019216	regulation of lipid metabolic process	9	7.23953	1.82071e-05	0.000390245
GO:0030036	actin cytoskeleton organization	11	5.66547	1.83078e-05	0.000390245
GO:0009083	branched-chain amino acid catabolic process	5	18.8397	2.07743e-05	0.000432018
GO:0014850	response to muscle activity	5	18.8397	2.07743e-05	0.000432018
GO:0045445	myoblast differentiation	5	18.8397	2.07743e-05	0.000432018
GO:0042542	response to hydrogen peroxide	7	10.2273	2.08771e-05	0.000432018
GO:0006351	transcription, DNA-templated	49	2.02188	2.20565e-05	0.000453118
GO:0006105	succinate metabolic process	4	28.6364	2.96934e-05	0.000605617
GO:0001701	in utero embryonic development	12	4.90909	3.00524e-05	0.000608562
GO:1902476	chloride transmembrane transport	9	6.7823	3.12458e-05	0.000628241
GO:0086091	regulation of heart rate by cardiac conduction	6	11.9318	3.97638e-05	0.000793876
GO:0014809	regulation of skeletal muscle contraction by regulation of release of sequestered calcium ion	3	53.6932	4.29982e-05	0.000846528
GO:0014819	regulation of skeletal muscle contraction	3	53.6932	4.29982e-05	0.000846528
GO:0016055	Wnt signaling pathway	12	4.72028	4.47143e-05	0.000874242
GO:0006853	carnitine shuttle	4	26.0331	4.61435e-05	0.000896006
GO:1902600	hydrogen ion transmembrane transport	8	7.43802	5.04586e-05	0.00097313
GO:0051384	response to glucocorticoid	7	8.94886	5.17906e-05	0.000985774
GO:0050821	protein stabilization	11	5.08065	5.18096e-05	0.000985774
GO:0010107	potassium ion import	6	11.3038	5.50367e-05	0.00104019
GO:0034641	cellular nitrogen compound metabolic process	5	15.5632	5.73955e-05	0.0010705
GO:2000378	negative regulation of reactive oxygen species metabolic process	5	15.5632	5.73955e-05	0.0010705
GO:0007411	axon guidance	12	4.59407	5.87026e-05	0.00108772
GO:0006633	fatty acid biosynthetic process	6	11.014	6.42761e-05	0.00118327
GO:0008360	regulation of cell shape	11	4.95283	6.58225e-05	0.00120392
GO:0051146	striated muscle cell differentiation	4	23.8636	6.8448e-05	0.00123599
GO:2000505	regulation of energy homeostasis	4	23.8636	6.8448e-05	0.00123599
GO:0006888	ER to Golgi vesicle-mediated transport	12	4.49786	7.25058e-05	0.00130097
GO:0010628	positive regulation of gene expression	15	3.64022	8.58805e-05	0.00153126
GO:0007605	sensory perception of sound	10	5.30303	8.79705e-05	0.0015585
GO:0061621	canonical glycolysis	5	14.3182	8.85518e-05	0.0015585
GO:0042493	response to drug	12	4.40559	8.90573e-05	0.0015585
GO:0032981	mitochondrial respiratory chain complex I assembly	7	8.21535	9.17172e-05	0.0015952
GO:0051279	regulation of release of sequestered calcium ion into cytosol	4	22.028	9.77737e-05	0.00166981
GO:0051926	negative regulation of calcium ion transport	4	22.028	9.77737e-05	0.00166981
GO:0060306	regulation of membrane repolarization	4	22.028	9.77737e-05	0.00166981
GO:0007399	nervous system development	16	3.41927	9.92394e-05	0.00168469
GO:0002074	extraocular skeletal muscle development	3	42.9545	0.000106374	0.00176357
GO:0010649	regulation of cell communication by electrical coupling	3	42.9545	0.000106374	0.00176357
GO:0060509	Type I pneumocyte differentiation	3	42.9545	0.000106374	0.00176357
GO:0070296	sarcoplasmic reticulum calcium ion transport	3	42.9545	0.000106374	0.00176357
GO:0019433	triglyceride catabolic process	5	13.7675	0.000108375	0.0017863
GO:0021762	substantia nigra development	6	9.98943	0.000114541	0.00187702
GO:0006915	apoptotic process	21	2.79444	0.000121001	0.00197149
GO:0030007	cellular potassium ion homeostasis	4	20.4545	0.000135367	0.00219295
GO:0006629	lipid metabolic process	10	5.00636	0.000144399	0.00231283
GO:0051897	positive regulation of protein kinase B signaling	10	5.00636	0.000144399	0.00231283
GO:0009725	response to hormone	6	9.54545	0.000149447	0.00238024
GO:0042391	regulation of membrane potential	9	5.55447	0.000156367	0.00247654
GO:0050873	brown fat cell differentiation	5	12.7841	0.000158221	0.00249198
GO:0051259	protein oligomerization	7	7.47965	0.000170062	0.00266368
GO:0033539	fatty acid beta-oxidation using acyl-CoA dehydrogenase	4	19.0909	0.000182548	0.00284354
GO:0007528	neuromuscular junction development	5	12.3433	0.000188988	0.00292776
GO:0098869	cellular oxidant detoxification	7	7.26285	0.000205957	0.00315796
GO:0006531	aspartate metabolic process	3	35.7955	0.000210531	0.00315796
GO:0030091	protein repair	3	35.7955	0.000210531	0.00315796
GO:1901016	regulation of potassium ion transmembrane transporter activity	3	35.7955	0.000210531	0.00315796
GO:1901018	positive regulation of potassium ion transmembrane transporter activity	3	35.7955	0.000210531	0.00315796
GO:2001014	regulation of skeletal muscle cell differentiation	3	35.7955	0.000210531	0.00315796
GO:0043666	regulation of phosphoprotein phosphatase activity	6	8.94886	0.000217303	0.00324239
GO:0016239	positive regulation of macroautophagy	5	11.9318	0.000224182	0.00332752
GO:0043066	negative regulation of apoptotic process	20	2.74821	0.000233032	0.00344086
GO:0035970	peptidyl-threonine dephosphorylation	4	17.8977	0.000240704	0.00353573
GO:0006986	response to unfolded protein	6	8.76623	0.000244711	0.00357606
GO:0006821	chloride transport	5	11.5469	0.000264226	0.00384145
GO:0035335	peptidyl-tyrosine dephosphorylation	8	5.84416	0.000291927	0.00422252
GO:0006869	lipid transport	7	6.86488	0.000296406	0.00426553
GO:0001974	blood vessel remodeling	5	11.1861	0.000309565	0.00441013
GO:0007274	neuromuscular synaptic transmission	5	11.1861	0.000309565	0.00441013
GO:0030318	melanocyte differentiation	4	16.8449	0.000311285	0.00441247
GO:0006457	protein folding	11	4.16667	0.000320352	0.0045184
GO:0043086	negative regulation of catalytic activity	6	8.26049	0.000343846	0.00482577
GO:0001778	plasma membrane repair	3	30.6818	0.00036459	0.00492197
GO:0014808	release of sequestered calcium ion into cytosol by sarcoplasmic reticulum	3	30.6818	0.00036459	0.00492197
GO:0019054	modulation by virus of host process	3	30.6818	0.00036459	0.00492197
GO:0033135	regulation of peptidyl-serine phosphorylation	3	30.6818	0.00036459	0.00492197
GO:0042308	negative regulation of protein import into nucleus	3	30.6818	0.00036459	0.00492197
GO:0043569	negative regulation of insulin-like growth factor receptor signaling pathway	3	30.6818	0.00036459	0.00492197
GO:0045722	positive regulation of gluconeogenesis	3	30.6818	0.00036459	0.00492197
[truncated: 435 more rows]
