# Supplementary material for: Integrated analysis of lncRNA–miRNA–mRNA ceRNA network and the potential prognosis indicators in sarcomas
Source: BMC Med Genomics. 2021 Mar 2;14:67. doi: 10.1186/s12920-021-00918-x (PMC7927383; doi:10.1186/s12920-021-00918-x)
Supplement: Supplementary file 6 — Additional file 6. Table S5: Significantly enriched pathway terms of DEGs. [file 12920_2021_918_MOESM6_ESM.xlsx]

## Sheet: Sheet1
Supplementary Table 5. Significantly enriched pathway terms of DEGs.
Upregulated genes
ID	Description	Count	Enrichment	p-value	FDR
01100	Metabolic pathways	162	3.02837	1.55722e-35	4.76509e-33
04110	Cell cycle	49	9.39627	4.24579e-34	6.49606e-32
03040	Spliceosome	50	8.8725	2.3937e-33	2.44158e-31
05200	Pathways in cancer	76	4.57507	3.46606e-28	2.65154e-26
05165	Human papillomavirus infection	68	5.06873	4.59609e-28	2.81281e-26
03013	RNA transport	50	6.95272	1.32504e-27	6.75768e-26
05166	HTLV-I infection	57	5.31515	9.21073e-25	4.02641e-23
04115	p53 signaling pathway	31	10.8401	3.49917e-24	1.33843e-22
04141	Protein processing in endoplasmic reticulum	44	6.30268	1.74651e-22	5.93812e-21
05203	Viral carcinogenesis	48	5.6784	2.62332e-22	8.02736e-21
05205	Proteoglycans in cancer	46	5.38819	2.06577e-20	5.74661e-19
05130	Pathogenic Escherichia coli infection	25	10.8083	1.27336e-19	3.24708e-18
03018	RNA degradation	28	8.5358	1.59787e-18	3.76114e-17
04151	PI3K-Akt signaling pathway	57	3.96305	2.93192e-18	6.40833e-17
04510	Focal adhesion	42	5.01854	1.68646e-17	3.44038e-16
05202	Transcriptional misregulation in cancer	38	4.85793	2.00562e-15	3.83575e-14
04144	Endocytosis	43	4.19044	6.98225e-15	1.2568e-13
05225	Hepatocellular carcinoma	35	4.95381	1.50449e-14	2.55763e-13
04145	Phagosome	33	5.1624	2.57115e-14	4.1409e-13
04390	Hippo signaling pathway	33	5.09535	3.84372e-14	5.88089e-13
04550	Signaling pathways regulating pluripotency of stem cells	31	5.30308	7.66907e-14	1.11749e-12
04218	Cellular senescence	33	4.90428	1.23215e-13	1.71381e-12
04810	Regulation of actin cytoskeleton	38	4.26215	1.69164e-13	2.25062e-12
05161	Hepatitis B	31	5.11894	2.1415e-13	2.73041e-12
04670	Leukocyte transendothelial migration	27	5.73227	4.85442e-13	5.94181e-12
05206	MicroRNAs in cancer	45	3.57868	5.92281e-13	6.9707e-12
04530	Tight junction	33	4.61579	7.56518e-13	8.57388e-12
00230	Purine metabolism	33	4.48391	1.77605e-12	1.94097e-11
04520	Adherens junction	21	6.93534	4.54051e-12	4.79102e-11
05224	Breast cancer	30	4.72417	4.95199e-12	5.05103e-11
03008	Ribosome biogenesis in eukaryotes	25	5.60809	6.58025e-12	6.49535e-11
05100	Bacterial invasion of epithelial cells	21	6.57032	1.45278e-11	1.38922e-10
04210	Apoptosis	28	4.82458	1.60958e-11	1.49252e-10
05169	Epstein-Barr virus infection	34	3.98257	2.60729e-11	2.34656e-10
04142	Lysosome	26	5.02631	3.49275e-11	3.05366e-10
04926	Relaxin signaling pathway	26	4.75566	1.30616e-10	1.08647e-09
05222	Small cell lung cancer	22	5.62498	1.31371e-10	1.08647e-09
05164	Influenza A	30	4.12341	1.81145e-10	1.45869e-09
05168	Herpes simplex infection	31	3.98447	2.14647e-10	1.68415e-09
04310	Wnt signaling pathway	27	4.48961	2.22284e-10	1.70047e-09
05167	Kaposi's sarcoma-associated herpesvirus infection	31	3.96305	2.4726e-10	1.84541e-09
05162	Measles	26	4.6137	2.65949e-10	1.93763e-09
04540	Gap junction	21	5.67437	3.06242e-10	2.1793e-09
00510	N-Glycan biosynthesis	16	7.76435	3.26686e-10	2.27196e-09
04919	Thyroid hormone signaling pathway	24	4.91965	3.50118e-10	2.3808e-09
05210	Colorectal cancer	19	6.27483	3.69863e-10	2.4604e-09
05034	Alcoholism	30	3.96305	4.99522e-10	3.25221e-09
04512	ECM-receptor interaction	20	5.79959	5.63314e-10	3.59113e-09
04360	Axon guidance	29	3.94041	1.16159e-09	7.25402e-09
01522	Endocrine resistance	21	5.2015	1.74223e-09	1.06624e-08
03030	DNA replication	13	8.58661	4.65105e-09	2.79063e-08
04015	Rap1 signaling pathway	31	3.51013	5.49368e-09	3.23282e-08
04114	Oocyte meiosis	23	4.41049	8.25251e-09	4.76466e-08
05132	Salmonella infection	19	5.25335	9.76657e-09	5.53439e-08
05215	Prostate cancer	19	5.19296	1.20032e-08	6.60488e-08
05220	Chronic myeloid leukemia	18	5.4873	1.21432e-08	6.60488e-08
04120	Ubiquitin mediated proteolysis	24	4.16554	1.23032e-08	6.60488e-08
04140	Autophagy - animal	23	4.27266	1.56644e-08	8.2643e-08
04974	Protein digestion and absorption	19	5.01986	2.18704e-08	1.13429e-07
03440	Homologous recombination	13	7.53946	2.91195e-08	1.4851e-07
00240	Pyrimidine metabolism	20	4.66241	3.36956e-08	1.6903e-07
04918	Thyroid hormone synthesis	17	5.46258	3.56437e-08	1.75919e-07
04621	NOD-like receptor signaling pathway	26	3.67998	4.15972e-08	2.02043e-07
04914	Progesterone-mediated oocyte maturation	19	4.56351	1.13743e-07	5.35465e-07
04933	AGE-RAGE signaling pathway in diabetic complications	19	4.56351	1.13743e-07	5.35465e-07
00062	Fatty acid elongation	10	9.51132	1.24397e-07	5.76749e-07
05322	Systemic lupus erythematosus	22	3.93325	1.61763e-07	7.38797e-07
04350	TGF-beta signaling pathway	17	4.81228	2.66174e-07	1.19778e-06
05213	Endometrial cancer	14	5.73959	3.70322e-07	1.6423e-06
05146	Amoebiasis	18	4.45843	3.80006e-07	1.66117e-06
04612	Antigen processing and presentation	16	4.94095	4.36864e-07	1.88282e-06
05160	Hepatitis C	21	3.81179	5.67081e-07	2.41009e-06
04068	FoxO signaling pathway	21	3.78291	6.47773e-07	2.71532e-06
01040	Biosynthesis of unsaturated fatty acids	9	9.30456	7.75573e-07	3.2071e-06
04916	Melanogenesis	18	4.23772	8.48846e-07	3.46329e-06
05214	Glioma	15	5.02359	8.60918e-07	3.46633e-06
04611	Platelet activation	20	3.86639	8.78558e-07	3.46811e-06
05216	Thyroid cancer	11	7.06923	8.84028e-07	3.46811e-06
03015	mRNA surveillance pathway	17	4.4421	9.05534e-07	3.50751e-06
03420	Nucleotide excision repair	12	6.07106	1.57941e-06	6.04125e-06
05131	Shigellosis	14	5.12148	1.68929e-06	6.38176e-06
01212	Fatty acid metabolism	12	5.94458	2.0252e-06	7.53774e-06
04071	Sphingolipid signaling pathway	19	3.82871	2.04455e-06	7.53774e-06
05133	Pertussis	15	4.69309	2.19333e-06	7.98997e-06
04915	Estrogen signaling pathway	17	4.12481	2.72595e-06	9.81341e-06
05219	Bladder cancer	11	6.37955	2.79677e-06	9.9513e-06
04152	AMPK signaling pathway	19	3.73378	3.04124e-06	1.06968e-05
00100	Steroid biosynthesis	8	9.51132	3.09628e-06	1.07666e-05
05110	Vibrio cholerae infection	12	5.70679	3.26387e-06	1.12219e-05
04211	Longevity regulating pathway	16	4.27475	3.50144e-06	1.19049e-05
04666	Fc gamma R-mediated phagocytosis	16	4.1808	4.77278e-06	1.60491e-05
04010	MAPK signaling pathway	29	2.7042	5.51462e-06	1.83421e-05
04910	Insulin signaling pathway	20	3.44613	5.79599e-06	1.90707e-05
04962	Vasopressin-regulated water reabsorption	11	5.94458	6.04314e-06	1.95519e-05
04925	Aldosterone synthesis and secretion	15	4.34969	6.07004e-06	1.95519e-05
04217	Necroptosis	22	3.18977	6.70955e-06	2.13867e-05
04921	Oxytocin signaling pathway	21	3.26369	7.88024e-06	2.46342e-05
04923	Regulation of lipolysis in adipocytes	12	5.28407	7.88939e-06	2.46342e-05
03010	Ribosome	21	3.2425	8.76561e-06	2.70937e-05
03460	Fanconi anemia pathway	12	5.18799	9.70523e-06	2.9698e-05
03430	Mismatch repair	8	8.27072	1.07617e-05	3.26049e-05
04668	TNF signaling pathway	17	3.74288	1.10333e-05	3.30999e-05
00600	Sphingolipid metabolism	11	5.56514	1.22178e-05	3.62974e-05
05218	Melanoma	14	4.38021	1.23415e-05	3.63126e-05
05223	Non-small cell lung cancer	13	4.68361	1.26555e-05	3.68818e-05
04014	Ras signaling pathway	26	2.72351	1.65845e-05	4.7876e-05
05416	Viral myocarditis	12	4.83627	2.11909e-05	6.06021e-05
04022	cGMP-PKG signaling pathway	21	3.06346	2.18713e-05	6.19686e-05
03410	Base excision repair	9	6.48499	2.49919e-05	7.01606e-05
05418	Fluid shear stress and atherosclerosis	19	3.25027	2.52942e-05	7.03639e-05
01524	Platinum drug resistance	13	4.23449	4.05989e-05	0.000111921
04514	Cell adhesion molecules (CAMs)	19	3.11578	4.69935e-05	0.000128393
05134	Legionellosis	11	4.75566	6.15955e-05	0.000166798
05221	Acute myeloid leukemia	12	4.32333	7.09755e-05	0.000190513
04725	Cholinergic synapse	16	3.3969	7.59254e-05	0.000200724
04371	Apelin signaling pathway	18	3.12416	7.60916e-05	0.000200724
04150	mTOR signaling pathway	19	2.99197	8.41391e-05	0.000217291
04340	Hedgehog signaling pathway	10	5.05921	8.45019e-05	0.000217291
04961	Endocrine and other factor-regulated calcium reabsorption	10	5.05921	8.45019e-05	0.000217291
01521	EGFR tyrosine kinase inhibitor resistance	13	3.91289	9.82532e-05	0.000250546
03060	Protein export	7	7.23688	0.000124783	0.000315567
04917	Prolactin signaling pathway	12	4.07628	0.000131321	0.000329378
04024	cAMP signaling pathway	22	2.64203	0.000140793	0.000350266
04062	Chemokine signaling pathway	21	2.69916	0.000152932	0.000377397
04740	Olfactory transduction	3	0.17025	0.000157807	0.000386311
04722	Neurotrophin signaling pathway	16	3.19708	0.000162824	0.00039543
04064	NF-kappa B signaling pathway	14	3.50417	0.000174117	0.000419526
01230	Biosynthesis of amino acids	12	3.85594	0.000231946	0.000552292
05217	Basal cell carcinoma	11	4.15177	0.000232829	0.000552292
04012	ErbB signaling pathway	13	3.5944	0.000246621	0.000580508
04971	Gastric acid secretion	12	3.80453	0.000265631	0.00061578
05212	Pancreatic cancer	12	3.80453	0.000265631	0.00061578
05230	Central carbon metabolism in cancer	11	4.02402	0.00031334	0.000720918
04660	T cell receptor signaling pathway	14	3.232	0.000428662	0.000978885
04960	Aldosterone-regulated sodium reabsorption	8	5.14126	0.000500841	0.00113524
00670	One carbon pool by folate	6	7.13349	0.000512075	0.00115217
04330	Notch signaling pathway	9	4.45843	0.000615147	0.00137398
04650	Natural killer cell mediated cytotoxicity	16	2.86055	0.000624252	0.00138421
05144	Malaria	9	4.36744	0.000725607	0.00159738
04713	Circadian entrainment	13	3.21998	0.000775168	0.0016943
00030	Pentose phosphate pathway	7	5.54827	0.000800125	0.00173644
05016	Huntington's disease	20	2.46407	0.000811084	0.00174783
04213	Longevity regulating pathway - multiple species	10	3.83521	0.000989215	0.00211678
04978	Mineral absorption	9	4.19617	0.000996335	0.00211721
04070	Phosphatidylinositol signaling system	13	3.1224	0.00105744	0.00221628
05231	Choline metabolism in cancer	13	3.1224	0.00105744	0.00221628
05142	Chagas disease (American trypanosomiasis)	13	3.03057	0.00142318	0.00296253
00534	Glycosaminoglycan biosynthesis - heparan sulfate / heparin	6	5.94458	0.00153872	0.00318141
04728	Dopaminergic synapse	15	2.74365	0.00155967	0.00320309
00970	Aminoacyl-tRNA biosynthesis	10	3.60277	0.00166705	0.00340078
03022	Basal transcription factors	8	4.22725	0.00207439	0.00420373
00450	Selenocompound metabolism	5	6.99362	0.00212119	0.00427028
05020	Prion diseases	7	4.75566	0.00219895	0.0043979
04931	Insulin resistance	13	2.88895	0.00227101	0.00451253
05152	Tuberculosis	18	2.39111	0.00235979	0.00465868
00983	Drug metabolism - other enzymes	8	4.13536	0.00241935	0.00471541
04930	Type II diabetes mellitus	8	4.13536	0.00241935	0.00471541
00770	Pantothenate and CoA biosynthesis	5	6.60509	0.0028356	0.00549174
00310	Lysine degradation	9	3.6272	0.00304447	0.00585917
00520	Amino sugar and nucleotide sugar metabolism	8	3.96305	0.00324795	0.0062117
05412	Arrhythmogenic right ventricular cardiomyopathy (ARVC)	10	3.30254	0.00337379	0.00641229
05010	Alzheimer's disease	17	2.36393	0.00375409	0.00709106
04726	Serotonergic synapse	13	2.73556	0.00381688	0.00716544
04380	Osteoclast differentiation	14	2.60075	0.00409257	0.00763613
04724	Glutamatergic synapse	13	2.71156	0.00414497	0.00768703
05140	Leishmaniasis	10	3.21328	0.00419023	0.00772417
04913	Ovarian steroidogenesis	8	3.80453	0.00429021	0.0078611
00760	Nicotinate and nicotinamide metabolism	6	4.91965	0.0045355	0.00826109
04721	Synaptic vesicle cycle	9	3.3969	0.00493461	0.00893486
04216	Ferroptosis	7	4.1612	0.00507582	0.00913648
00750	Vitamin B6 metabolism	3	11.8892	0.00540051	0.00966406
04970	Salivary secretion	11	2.90624	0.00559012	0.00988772
05414	Dilated cardiomyopathy (DCM)	11	2.90624	0.00559012	0.00988772
04924	Renin secretion	9	3.29238	0.0061835	0.0108744
03450	Non-homologous end-joining	4	7.3164	0.00657483	0.0114966
04657	IL-17 signaling pathway	11	2.81249	0.00730677	0.0127038
00514	Other types of O-glycan biosynthesis	5	5.40416	0.00757547	0.0130966
04130	SNARE interactions in vesicular transport	6	4.19617	0.0107337	0.0184524
04662	B cell receptor signaling pathway	9	3.01415	0.01151	0.0195671
04976	Bile secretion	9	3.01415	0.01151	0.0195671
05145	Toxoplasmosis	12	2.52513	0.0116408	0.0196212
00603	Glycosphingolipid biosynthesis - globo and isoglobo series	4	6.34088	0.0117343	0.0196212
00604	Glycosphingolipid biosynthesis - ganglio series	4	6.34088	0.0117343	0.0196212
04911	Insulin secretion	10	2.79745	0.012046	0.020033
04261	Adrenergic signaling in cardiomyocytes	14	2.31178	0.0124743	0.0206331
00562	Inositol phosphate metabolism	9	2.93157	0.0139251	0.0229091
04730	Long-term depression	8	3.17044	0.0141227	0.0231099
01200	Carbon metabolism	12	2.45982	0.0144484	0.023517
04630	Jak-STAT signaling pathway	15	2.28638	0.0149543	0.0242118
04727	GABAergic synapse	10	2.70208	0.0155204	0.024996
04620	Toll-like receptor signaling pathway	11	2.51501	0.0176069	0.0282078
04020	Calcium signaling pathway	16	2.0904	0.0196258	0.0312787
05032	Morphine addiction	10	2.613	0.0197429	0.0313021
04912	GnRH signaling pathway	10	2.5846	0.0213344	0.0336511
04137	Mitophagy - animal	8	2.92656	0.023176	0.0363685
04972	Pancreatic secretion	10	2.47691	0.0287264	0.0448484
00480	Glutathione metabolism	7	3.08237	0.028975	0.0450069
00531	Glycosaminoglycan degradation	4	5.00596	0.0291392	0.0450333
05031	Amphetamine addiction	8	2.79745	0.0304022	0.0467492
00532	Glycosaminoglycan biosynthesis - chondroitin sulfate / dermatan sulfate	4	4.75566	0.0352281	0.0538991
04066	HIF-1 signaling pathway	10	2.40185	0.0354625	0.0539876
01523	Antifolate resistance	5	3.83521	0.0357452	0.0541486
04622	RIG-I-like receptor signaling pathway	8	2.71752	0.036083	0.0543911
04072	Phospholipase D signaling pathway	13	2.11725	0.0430162	0.0645242
04922	Glucagon signaling pathway	10	2.30857	0.0462483	0.0690341
04215	Apoptosis - multiple species	5	3.60277	0.0465981	0.0692185
00900	Terpenoid backbone biosynthesis	4	4.32333	0.0497608	0.0735594
Downregulated genes
ID	Description	Count	Enrichment	p-value	FDR
01100	Metabolic pathways	89	5.00911	5.05082e-35	1.33847e-32
04260	Cardiac muscle contraction	26	23.8636	2.83736e-28	3.7595e-26
05410	Hypertrophic cardiomyopathy (HCM)	26	22.4261	1.84254e-27	1.62758e-25
04261	Adrenergic signaling in cardiomyocytes	31	15.4119	4.97679e-27	3.29712e-25
01200	Carbon metabolism	28	17.2806	5.58087e-26	2.95786e-24
05414	Dilated cardiomyopathy (DCM)	25	19.8864	5.88875e-25	2.60087e-23
05010	Alzheimer's disease	30	12.5598	2.08339e-23	7.88712e-22
05012	Parkinson's disease	27	13.6124	4.08438e-22	1.35295e-20
04020	Calcium signaling pathway	29	11.4073	1.99661e-21	5.8789e-20
04932	Non-alcoholic fatty liver disease (NAFLD)	26	12.4924	2.49651e-20	6.61575e-19
04921	Oxytocin signaling pathway	26	12.1658	5.03084e-20	1.21198e-18
05016	Huntington's disease	27	10.0153	1.72726e-18	3.81438e-17
00020	Citrate cycle (TCA cycle)	14	33.4091	4.57268e-18	9.18782e-17
04922	Glucagon signaling pathway	21	14.5962	4.85394e-18	9.18782e-17
05412	Arrhythmogenic right ventricular cardiomyopathy (ARVC)	17	16.9034	6.62218e-16	1.16992e-14
00190	Oxidative phosphorylation	21	11.3038	1.18571e-15	1.96383e-14
04022	cGMP-PKG signaling pathway	22	9.66258	7.03285e-15	1.0963e-13
04910	Insulin signaling pathway	20	10.3755	3.31566e-14	4.88139e-13
04371	Apelin signaling pathway	19	9.92867	3.52717e-13	4.91948e-12
04931	Insulin resistance	17	11.3743	7.19486e-13	9.53319e-12
04530	Tight junction	20	8.42246	1.87871e-12	2.37076e-11
00071	Fatty acid degradation	12	19.5248	2.85942e-12	3.4443e-11
03320	PPAR signaling pathway	14	13.9205	5.46954e-12	6.30186e-11
04010	MAPK signaling pathway	23	6.45722	9.63648e-12	1.04658e-10
04971	Gastric acid secretion	14	13.3636	9.87336e-12	1.04658e-10
00330	Arginine and proline metabolism	12	17.1818	1.52455e-11	1.55387e-10
00620	Pyruvate metabolism	11	20.1923	1.73826e-11	1.70607e-10
04919	Thyroid hormone signaling pathway	16	9.87461	3.46359e-11	3.27804e-10
04510	Focal adhesion	19	6.83531	2.88651e-10	2.63768e-09
00010	Glycolysis / Gluconeogenesis	12	12.8223	6.06301e-10	5.35566e-09
04024	cAMP signaling pathway	18	6.50826	2.02499e-09	1.68045e-08
01230	Biosynthesis of amino acids	12	11.6093	2.02923e-09	1.68045e-08
05205	Proteoglycans in cancer	18	6.34796	3.03375e-09	2.4362e-08
04750	Inflammatory mediator regulation of TRP channels	13	9.59466	4.46028e-09	3.47639e-08
04066	HIF-1 signaling pathway	13	9.40083	5.77024e-09	4.36889e-08
04152	AMPK signaling pathway	14	8.28325	7.38008e-09	5.43256e-08
04912	GnRH signaling pathway	12	9.33794	2.66794e-08	1.91082e-07
00280	Valine, leucine and isoleucine degradation	9	13.4233	7.99601e-08	5.43319e-07
01212	Fatty acid metabolism	9	13.4233	7.99601e-08	5.43319e-07
04920	Adipocytokine signaling pathway	10	10.3755	1.73453e-07	1.14912e-06
04810	Regulation of actin cytoskeleton	16	5.40309	2.56916e-07	1.66055e-06
00630	Glyoxylate and dicarboxylate metabolism	7	17.8977	3.71207e-07	2.34214e-06
01210	2-Oxocarboxylic acid metabolism	6	23.8636	4.69504e-07	2.89346e-06
05416	Viral myocarditis	9	10.9206	5.22418e-07	3.14638e-06
04114	Oocyte meiosis	12	6.92815	7.79677e-07	4.5793e-06
04710	Circadian rhythm	7	16.1657	7.94898e-07	4.5793e-06
00640	Propanoate metabolism	7	15.6605	1.00519e-06	5.66757e-06
04720	Long-term potentiation	9	9.61669	1.60931e-06	8.88474e-06
05031	Amphetamine addiction	9	9.47527	1.83189e-06	9.90715e-06
04970	Salivary secretion	10	7.95455	2.24242e-06	1.18848e-05
00500	Starch and sucrose metabolism	7	13.9205	2.37486e-06	1.22581e-05
04964	Proximal tubule bicarbonate reclamation	6	18.6759	2.40536e-06	1.22581e-05
04713	Circadian entrainment	10	7.45739	4.1015e-06	2.05075e-05
04270	Vascular smooth muscle contraction	11	6.50826	4.69358e-06	2.30333e-05
00260	Glycine, serine and threonine metabolism	7	12.5284	5.05285e-06	2.43456e-05
04723	Retrograde endocannabinoid signaling	12	5.80467	5.26708e-06	2.49246e-05
04728	Dopaminergic synapse	11	6.05769	9.53867e-06	4.43465e-05
00910	Nitrogen metabolism	5	21.0561	1.13146e-05	5.16962e-05
04911	Insulin secretion	9	7.58021	1.23933e-05	5.5665e-05
04725	Cholinergic synapse	10	6.39205	1.68456e-05	7.44013e-05
00350	Tyrosine metabolism	6	12.2727	3.35323e-05	0.000145673
00220	Arginine biosynthesis	5	17.0455	3.55225e-05	0.00015183
04611	Platelet activation	10	5.8204	3.89219e-05	0.000163719
04916	Melanogenesis	9	6.37939	5.15584e-05	0.000213484
05202	Transcriptional misregulation in cancer	12	4.61877	5.56337e-05	0.000226814
04218	Cellular senescence	11	4.92188	6.98001e-05	0.000280258
04068	FoxO signaling pathway	10	5.42355	7.23645e-05	0.000286218
04141	Protein processing in endoplasmic reticulum	11	4.74398	9.83249e-05	0.000383178
04213	Longevity regulating pathway - multiple species	7	8.08284	0.00010215	0.000392316
04974	Protein digestion and absorption	8	6.36364	0.000158553	0.000600236
04722	Neurotrophin signaling pathway	9	5.41444	0.000191176	0.000713544
04150	mTOR signaling pathway	10	4.74112	0.000229246	0.000843753
05214	Glioma	7	7.05826	0.000247826	0.000899644
00410	beta-Alanine metabolism	5	11.5469	0.000264226	0.000946216
05014	Amyotrophic lateral sclerosis (ALS)	6	8.42246	0.00030779	0.0010854
00360	Phenylalanine metabolism	4	16.8449	0.000311285	0.0010854
00051	Fructose and mannose metabolism	5	10.8471	0.00036066	0.00124123
04923	Regulation of lipolysis in adipocytes	6	7.95455	0.000426019	0.00144737
04151	PI3K-Akt signaling pathway	15	3.13995	0.000455549	0.00151233
04217	Necroptosis	10	4.3653	0.000456552	0.00151233
00250	Alanine, aspartate and glutamate metabolism	5	10.2273	0.000482072	0.00157715
04120	Ubiquitin mediated proteolysis	9	4.70305	0.000567176	0.00183295
04512	ECM-receptor interaction	7	6.11142	0.000620648	0.001958
04925	Aldosterone synthesis and secretion	7	6.11142	0.000620648	0.001958
04960	Aldosterone-regulated sodium reabsorption	5	9.67445	0.000632555	0.00197208
04146	Peroxisome	7	6.03779	0.000669718	0.00206366
04360	Axon guidance	10	4.09091	0.000776121	0.00236405
00380	Tryptophan metabolism	5	8.94886	0.000922463	0.00277787
04211	Longevity regulating pathway	7	5.63075	0.00103418	0.0030793
04924	Renin secretion	6	6.60839	0.00119663	0.00352341
00340	Histidine metabolism	4	11.9318	0.00128589	0.00374463
00062	Fatty acid elongation	4	11.4545	0.00151396	0.00436085
04972	Pancreatic secretion	7	5.22017	0.00164499	0.00468733
00564	Glycerophospholipid metabolism	7	5.16635	0.00175182	0.00493865
04976	Bile secretion	6	6.04994	0.00193337	0.00539307
04961	Endocrine and other factor-regulated calcium reabsorption	5	7.61605	0.00198425	0.00547736
05200	Pathways in cancer	15	2.71864	0.00210345	0.00574654
05144	Malaria	5	7.30519	0.00241073	0.00651881
05165	Human papillomavirus infection	13	2.9175	0.00253798	0.00679357
00030	Pentose phosphate pathway	4	9.54545	0.00310334	0.00822385
04659	Th17 cell differentiation	7	4.68352	0.00315504	0.00827806
00230	Purine metabolism	9	3.68182	0.00341808	0.00888032
05152	Tuberculosis	9	3.59954	0.00400806	0.010312
05134	Legionellosis	5	6.50826	0.00410583	0.010462
04012	ErbB signaling pathway	6	4.99471	0.00532231	0.0134325
00561	Glycerolipid metabolism	5	5.86811	0.00655617	0.0163904
03015	mRNA surveillance pathway	6	4.72028	0.0071169	0.017626
00400	Phenylalanine, tyrosine and tryptophan biosynthesis	2	28.6364	0.00758028	0.0185998
04137	Mitophagy - animal	5	5.50699	0.00869666	0.0211433
05169	Epstein-Barr virus infection	9	3.17398	0.00951021	0.022911
04915	Estrogen signaling pathway	6	4.38312	0.0103564	0.0247247
04664	Fc epsilon RI signaling pathway	5	5.26404	0.0106066	0.0250959
04015	Rap1 signaling pathway	9	3.06818	0.0119219	0.0279585
00982	Drug metabolism - cytochrome P450	5	5.11364	0.0120377	0.0279823
04973	Carbohydrate digestion and absorption	4	6.50826	0.0131763	0.0303628
00900	Terpenoid backbone biosynthesis	3	9.7624	0.0137222	0.0313482
05418	Fluid shear stress and atherosclerosis	7	3.6053	0.0141046	0.0319463
00270	Cysteine and methionine metabolism	4	6.36364	0.014304	0.0321234
04918	Thyroid hormone synthesis	5	4.83722	0.0153096	0.0340927
03018	RNA degradation	5	4.58916	0.0191731	0.0423407
04670	Leukocyte transendothelial migration	6	3.83523	0.0199976	0.0437963
05145	Toxoplasmosis	6	3.80129	0.020875	0.0453432
04978	Mineral absorption	4	5.61497	0.0224658	0.0484018
04630	Jak-STAT signaling pathway	7	3.21241	0.0263121	0.0562316
04540	Gap junction	5	4.06767	0.0317718	0.0673561
00920	Sulfur metabolism	2	14.3182	0.0325648	0.0684895
00052	Galactose metabolism	3	6.92815	0.0364996	0.0761606
04140	Autophagy - animal	6	3.35582	0.0376619	0.0779718
04730	Long-term depression	4	4.77273	0.0397393	0.0812054
05222	Small cell lung cancer	5	3.84897	0.0398366	0.0812054
04926	Relaxin signaling pathway	6	3.3042	0.0404642	0.0818552
05166	HTLV-I infection	9	2.52674	0.0409299	0.08217
05164	Influenza A	7	2.89674	0.0450357	0.0897328
