# Supplementary material for: Integrated analysis of lncRNA–miRNA–mRNA ceRNA network and the potential prognosis indicators in sarcomas
Source: BMC Med Genomics. 2021 Mar 2;14:67. doi: 10.1186/s12920-021-00918-x (PMC7927383; doi:10.1186/s12920-021-00918-x)
Supplement: Supplementary file 7 — Additional file 7. Table S6: The intersecting DEGs of GO and KEGG pathway enrichment. [file 12920_2021_918_MOESM7_ESM.xlsx]

## Sheet: sheet 1
Supplementary Table 6. The intersecting DEGs of GO and KEGG pathway enrichment.
Upregulated DEGs
Gene ID	Gene Symbol	Style
18	ABAT	up
25	ABL1	up
31	ACACA	up
47	ACLY	up
60	ACTB	up
71	ACTG1	up
86	ACTL6A	up
87	ACTN1	up
102	ADAM10	up
103	ADAR	up
113	ADCY7	up
143	PARP4	up
153	ADRB1	up
155	ADRB3	up
159	ADSS	up
161	AP2A2	up
182	JAG1	up
191	AHCY	up
205	AK4	up
214	ALCAM	up
292	SLC25A5	up
293	SLC25A6	up
328	APEX1	up
348	APOE	up
351	APP	up
377	ARF3	up
382	ARF6	up
397	ARHGDIB	up
399	RHOH	up
440	ASNS	up
471	ATIC	up
472	ATM	up
475	ATOX1	up
476	ATP1A1	up
483	ATP1B3	up
493	ATP2B4	up
501	ALDH7A1	up
528	ATP6V1C1	up
538	ATP7A	up
545	ATR	up
558	AXL	up
580	BARD1	up
586	BCAT1	up
595	CCND1	up
637	BID	up
659	BMPR2	up
665	BNIP3L	up
677	ZFP36L1	up
694	BTG1	up
699	BUB1	up
701	BUB1B	up
712	C1QA	up
713	C1QB	up
714	C1QC	up
783	CACNB2	up
790	CAD	up
811	CALR	up
821	CANX	up
829	CAPZA1	up
833	CARS	up
834	CASP1	up
835	CASP2	up
836	CASP3	up
839	CASP6	up
840	CASP7	up
841	CASP8	up
857	CAV1	up
858	CAV2	up
860	RUNX2	up
867	CBL	up
868	CBLB	up
890	CCNA2	up
891	CCNB1	up
894	CCND2	up
896	CCND3	up
901	CCNG2	up
904	CCNT1	up
905	CCNT2	up
929	CD14	up
949	SCARB1	up
960	CD44	up
975	CD81	up
983	CDK1	up
991	CDC20	up
994	CDC25B	up
1019	CDK4	up
1021	CDK6	up
1066	CES1	up
1069	CETN2	up
1072	CFL1	up
1108	CHD4	up
1163	CKS1B	up
1164	CKS2	up
1173	AP2M1	up
1176	AP3S1	up
1200	TPP1	up
1211	CLTA	up
1213	CLTC	up
1277	COL1A1	up
1278	COL1A2	up
1281	COL3A1	up
1282	COL4A1	up
1284	COL4A2	up
1289	COL5A1	up
1290	COL5A2	up
1291	COL6A1	up
1292	COL6A2	up
1293	COL6A3	up
1301	COL11A1	up
1303	COL12A1	up
1311	COMP	up
1317	SLC31A1	up
1374	CPT1A	up
1385	CREB1	up
1386	ATF2	up
1456	CSNK1G3	up
1459	CSNK2A2	up
1462	VCAN	up
1479	CSTF3	up
1490	CTGF	up
1495	CTNNA1	up
1499	CTNNB1	up
1500	CTNND1	up
1503	CTPS1	up
1508	CTSB	up
1513	CTSK	up
1535	CYBA	up
1545	CYP1B1	up
1577	CYP3A5	up
1595	CYP51A1	up
1601	DAB2	up
1612	DAPK1	up
1630	DCC	up
1633	DCK	up
1639	DCTN1	up
1643	DDB2	up
1650	DDOST	up
1665	DHX15	up
1716	DGUOK	up
1739	DLG1	up
1740	DLG2	up
1786	DNMT1	up
1798	DPAGT1	up
1808	DPYSL2	up
1832	DSP	up
1841	DTYMK	up
1848	DUSP6	up
1854	DUT	up
1871	E2F3	up
1902	LPAR1	up
1903	S1PR3	up
1909	EDNRA	up
1915	EEF1A1	up
1942	EFNA1	up
1948	EFNB2	up
1958	EGR1	up
1959	EGR2	up
1968	EIF2S3	up
1973	EIF4A1	up
1974	EIF4A2	up
1978	EIF4EBP1	up
1983	EIF5	up
2023	ENO1	up
2042	EPHA3	up
2043	EPHA4	up
2054	STX2	up
2071	ERCC3	up
2091	FBL	up
2114	ETS2	up
2115	ETV1	up
2119	ETV5	up
2131	EXT1	up
2132	EXT2	up
2146	EZH2	up
2149	F2R	up
2177	FANCD2	up
2188	FANCF	up
2189	FANCG	up
2222	FDFT1	up
2237	FEN1	up
2259	FGF14	up
2260	FGFR1	up
2305	FOXM1	up
2313	FLI1	up
2316	FLNA	up
2332	FMR1	up
2335	FN1	up
2353	FOS	up
2512	FTL	up
2521	FUS	up
2531	KDSR	up
2534	FYN	up
2535	FZD2	up
2618	GART	up
2619	GAS1	up
2633	GBP1	up
2635	GBP3	up
2643	GCH1	up
2697	GJA1	up
2717	GLA	up
2720	GLB1	up
2734	GLG1	up
2760	GM2A	up
2762	GMDS	up
2773	GNAI3	up
2778	GNAS	up
2782	GNB1	up
2812	GP1BB	up
2882	GPX7	up
2923	PDIA3	up
2932	GSK3B	up
2935	GSPT1	up
2936	GSR	up
2937	GSS	up
2956	MSH6	up
2961	GTF2E2	up
2965	GTF2H1	up
2966	GTF2H2	up
2969	GTF2I	up
2987	GUK1	up
2990	GUSB	up
3013	HIST1H2AD	up
3014	H2AFX	up
3015	H2AFZ	up
3017	HIST1H2BD	up
3020	H3F3A	up
3035	HARS	up
3065	HDAC1	up
3071	NCKAP1L	up
3074	HEXB	up
3091	HIF1A	up
3093	UBE2K	up
3105	HLA-A	up
3106	HLA-B	up
3150	HMGN1	up
3156	HMGCR	up
3161	HMMR	up
3178	HNRNPA1	up
3183	HNRNPC	up
3236	HOXD10	up
3251	HPRT1	up
3267	AGFG1	up
3280	HES1	up
3301	DNAJA1	up
3308	HSPA4	up
3309	HSPA5	up
3329	HSPD1	up
3371	TNC	up
3384	ICAM2	up
3398	ID2	up
3399	ID3	up
3400	ID4	up
3422	IDI1	up
3428	IFI16	up
3459	IFNGR1	up
3479	IGF1	up
3480	IGF1R	up
3486	IGFBP3	up
3615	IMPDH2	up
3624	INHBA	up
3631	INPP4A	up
3661	IRF3	up
3667	IRS1	up
3678	ITGA5	up
3689	ITGB2	up
3692	EIF6	up
3708	ITPR1	up
3716	JAK1	up
3720	JARID2	up
3726	JUNB	up
3815	KIT	up
3837	KPNB1	up
3838	KPNA2	up
3845	KRAS	up
3875	KRT18	up
3910	LAMA4	up
3912	LAMB1	up
3916	LAMP1	up
3920	LAMP2	up
3921	RPSA	up
3925	STMN1	up
3949	LDLR	up
3988	LIPA	up
3992	FADS1	up
4001	LMNB1	up
4048	LTA4H	up
4060	LUM	up
4077	NBR1	up
4082	MARCKS	up
4085	MAD2L1	up
4089	SMAD4	up
4090	SMAD5	up
4093	SMAD9	up
4125	MAN2B1	up
4137	MAPT	up
4141	MARS	up
4171	MCM2	up
4172	MCM3	up
4174	MCM5	up
4175	MCM6	up
4176	MCM7	up
4194	MDM4	up
4211	MEIS1	up
4221	MEN1	up
4247	MGAT2	up
4267	CD99	up
4281	MID1	up
4287	ATXN3	up
4297	KMT2A	up
4300	MLLT3	up
4313	MMP2	up
4318	MMP9	up
4436	MSH2	up
4478	MSN	up
4487	MSX1	up
4609	MYC	up
4613	MYCN	up
4615	MYD88	up
4628	MYH10	up
4638	MYLK	up
4651	MYO10	up
4659	PPP1R12A	up
4670	HNRNPM	up
4671	NAIP	up
4683	NBN	up
4800	NFYA	up
4830	NME1	up
4831	NME2	up
4833	NME4	up
4837	NNMT	up
4849	CNOT3	up
4850	CNOT4	up
4852	NPY	up
4853	NOTCH2	up
4864	NPC1	up
4886	NPY1R	up
4893	NRAS	up
4938	OAS1	up
4968	OGG1	up
5001	ORC5	up
5027	P2RX7	up
5049	PAFAH1B2	up
5050	PAFAH1B3	up
5081	PAX7	up
5094	PCBP2	up
5111	PCNA	up
5151	PDE8A	up
5152	PDE9A	up
5167	ENPP1	up
5169	ENPP3	up
5198	PFAS	up
5214	PFKP	up
5216	PFN1	up
5218	CDK14	up
5223	PGAM1	up
5226	PGD	up
5286	PIK3C2A	up
5289	PIK3C3	up
5295	PIK3R1	up
5352	PLOD2	up
5366	PMAIP1	up
5394	EXOSC10	up
5411	PNN	up
5424	POLD1	up
5469	MED1	up
5471	PPAT	up
5478	PPIA	up
5520	PPP2R2A	up
5538	PPT1	up
5547	PRCP	up
5567	PRKACB	up
5579	PRKCB	up
5584	PRKCI	up
5586	PKN2	up
5589	PRKCSH	up
5590	PRKCZ	up
5591	PRKDC	up
5610	EIF2AK2	up
5611	DNAJC3	up
5634	PRPS2	up
5641	LGMN	up
5663	PSEN1	up
5721	PSME2	up
5727	PTCH1	up
5728	PTEN	up
5733	PTGER3	up
5747	PTK2	up
5757	PTMA	up
5771	PTPN2	up
5783	PTPN13	up
5788	PTPRC	up
5792	PTPRF	up
5822	PWP2	up
5832	ALDH18A1	up
5872	RAB13	up
5898	RALA	up
5901	RAN	up
5902	RANBP1	up
5903	RANBP2	up
5908	RAP1B	up
5909	RAP1GAP	up
5922	RASA2	up
5928	RBBP4	up
5932	RBBP8	up
5966	REL	up
5978	REST	up
5983	RFC3	up
5984	RFC4	up
5985	RFC5	up
5993	RFX5	up
5997	RGS2	up
6091	ROBO1	up
6093	ROCK1	up
6120	RPE	up
6122	RPL3	up
6136	RPL12	up
6139	RPL17	up
6141	RPL18	up
6142	RPL18A	up
6158	RPL28	up
6160	RPL31	up
6165	RPL35A	up
6167	RPL37	up
6168	RPL37A	up
6185	RPN2	up
6188	RPS3	up
6192	RPS4Y1	up
6223	RPS19	up
6227	RPS21	up
6229	RPS24	up
6238	RRBP1	up
6241	RRM2	up
6303	SAT1	up
6307	MSMO1	up
6319	SCD	up
6340	SCNN1G	up
6423	SFRP2	up
6426	SRSF1	up
6428	SRSF3	up
6431	SRSF6	up
6432	SRSF7	up
6434	TRA2B	up
6464	SHC1	up
6472	SHMT2	up
6489	ST8SIA1	up
6498	SKIL	up
6502	SKP2	up
6505	SLC1A1	up
6522	SLC4A2	up
6591	SNAI2	up
6597	SMARCA4	up
6599	SMARCC1	up
6605	SMARCE1	up
6624	FSCN1	up
6625	SNRNP70	up
6626	SNRPA	up
6627	SNRPA1	up
6628	SNRPB	up
6632	SNRPD1	up
6633	SNRPD2	up
6635	SNRPE	up
6636	SNRPF	up
6646	SOAT1	up
6652	SORD	up
6654	SOS1	up
6657	SOX2	up
6659	SOX4	up
6662	SOX9	up
6696	SPP1	up
6709	SPTAN1	up
6713	SQLE	up
6731	SRP72	up
6738	TROVE2	up
6741	SSB	up
6745	SSR1	up
6746	SSR2	up
6760	SS18	up
6778	STAT6	up
6785	ELOVL4	up
6789	STK4	up
6790	AURKA	up
6843	VAMP1	up
6857	SYT1	up
6868	ADAM17	up
6873	TAF2	up
6885	MAP3K7	up
6890	TAP1	up
6892	TAPBP	up
6897	TARS	up
6907	TBL1X	up
6929	TCF3	up
6934	TCF7L2	up
6996	TDG	up
7040	TGFB1	up
7050	TGIF1	up
7057	THBS1	up
7058	THBS2	up
7059	THBS3	up
7070	THY1	up
7086	TKT	up
7153	TOP2A	up
7157	TP53	up
7171	TPM4	up
7175	TPR	up
7184	HSP90B1	up
7187	TRAF3	up
7188	TRAF5	up
7205	TRIP6	up
7264	TSTA3	up
7272	TTK	up
7280	TUBB2A	up
7291	TWIST1	up
7295	TXN	up
7298	TYMS	up
7305	TYROBP	up
7307	U2AF1	up
7323	UBE2D3	up
7329	UBE2I	up
7357	UGCG	up
7372	UMPS	up
7373	COL14A1	up
7398	USP1	up
7407	VARS	up
7412	VCAM1	up
7430	EZR	up
7431	VIM	up
7456	WIPF1	up
7465	WEE1	up
7474	WNT5A	up
7514	XPO1	up
7520	XRCC5	up
7525	YES1	up
7534	YWHAZ	up
7703	PCGF2	up
7706	TRIM25	up
7779	SLC30A1	up
7791	ZYX	up
7805	LAPTM5	up
7846	TUBA1A	up
7852	CXCR4	up
7991	TUSC3	up
7994	KAT6A	up
8030	CCDC6	up
8148	TAF15	up
8243	SMC1A	up
8289	ARID1A	up
8295	TRRAP	up
8317	CDC7	up
8321	FZD1	up
8325	FZD8	up
8334	HIST1H2AC	up
8337	HIST2H2AA3	up
8345	HIST1H2BH	up
8450	CUL4B	up
8463	TEAD2	up
8473	OGT	up
8480	RAE1	up
8493	PPM1D	up
8536	CAMK1	up
8555	CDC14B	up
8560	DEGS1	up
8564	KMO	up
8566	PDXK	up
8607	RUVBL1	up
8625	RFXANK	up
8655	DYNLL1	up
8660	IRS2	up
8662	EIF3B	up
8663	EIF3C	up
8664	EIF3D	up
8683	SRSF9	up
8693	GALNT4	up
8697	CDC23	up
8703	B4GALT3	up
8706	B3GALNT1	up
8766	RAB11A	up
8795	TNFRSF10B	up
8826	IQGAP1	up
8833	GMPS	up
8835	SOCS2	up
8853	ASAP2	up
8867	SYNJ1	up
8896	BUD31	up
8898	MTMR2	up
8907	AP1M1	up
8913	CACNA1G	up
8915	BCL10	up
8930	MBD4	up
8936	WASF1	up
8976	WASL	up
8985	PLOD3	up
8992	ATP6V0E1	up
9021	SOCS3	up
9060	PAPSS2	up
9061	PAPSS1	up
9076	CLDN1	up
9086	EIF1AY	up
9107	MTMR6	up
9126	SMC3	up
9128	PRPF4	up
9129	PRPF3	up
9133	CCNB2	up
9134	CCNE2	up
9146	HGS	up
9175	MAP3K13	up
9180	OSMR	up
9184	BUB3	up
9197	SLC33A1	up
9229	DLGAP1	up
9232	PTTG1	up
9253	NUMBL	up
9343	EFTUD2	up
9353	SLIT2	up
9440	MED17	up
9448	MAP4K4	up
9451	EIF2AK3	up
9466	IL27RA	up
9493	KIF23	up
9500	MAGED1	up
9516	LITAF	up
9525	VPS4B	up
9527	GOSR1	up
9530	BAG4	up
9533	POLR1C	up
9554	SEC22B	up
9601	PDIA4	up
9636	ISG15	up
9653	HS2ST1	up
9663	LPIN2	up
9675	TTI1	up
9716	AQR	up
9724	UTP14C	up
9765	ZFYVE16	up
9775	EIF4A3	up
9818	NUP58	up
9839	ZEB2	up
9871	SEC24D	up
9924	PAN2	up
9968	MED12	up
9984	THOC1	up
10019	SH2B3	up
10025	MED16	up
10026	PIGK	up
10055	SAE1	up
10056	FARSB	up
10084	PQBP1	up
10092	ARPC5	up
10094	ARPC3	up
10095	ARPC1B	up
10096	ACTR3	up
10097	ACTR2	up
10111	RAD50	up
10126	DNAL4	up
10130	PDIA6	up
10134	BCAP31	up
10135	NAMPT	up
10152	ABI2	up
10163	WASF2	up
10228	STX6	up
10262	SF3B4	up
10282	BET1	up
10291	SF3A1	up
10313	RTN3	up
10327	AKR1A1	up
10336	PCGF3	up
10376	TUBA1B	up
10381	TUBB3	up
10399	RACK1	up
10460	TACC3	up
10483	SEC23B	up
10523	CHERP	up
10525	HYOU1	up
10528	NOP56	up
10535	RNASEH2A	up
10558	SPTLC1	up
10577	NPC2	up
10605	PAIP1	up
10606	PAICS	up
10616	RBCK1	up
10623	POLR3C	up
10625	IVNS1ABP	up
10645	CAMKK2	up
10673	TNFSF13B	up
10681	GNB5	up
10682	EBP	up
10714	POLD3	up
10717	AP4B1	up
10735	STAG2	up
10746	MAP3K2	up
10762	NUP50	up
10769	PLK2	up
10772	SRSF10	up
10788	IQGAP2	up
10797	MTHFD2	up
10802	SEC24A	up
10808	HSPH1	up
10813	UTP14A	up
10885	WDR3	up
10914	PAPOLA	up
10915	TCERG1	up
10919	EHMT2	up
10926	DBF4	up
10945	KDELR1	up
10950	BTG3	up
10952	SEC61B	up
10961	ERP29	up
10970	CKAP4	up
10971	YWHAQ	up
10992	SF3B2	up
11014	KDELR2	up
11015	KDELR3	up
11031	RAB31	up
11044	PAPD7	up
11051	NUDT21	up
11052	CPSF6	up
11065	UBE2C	up
11073	TOPBP1	up
11100	HNRNPUL1	up
11127	KIF3A	up
11164	NUDT5	up
11201	POLI	up
11231	SEC63	up
11260	XPOT	up
11282	MGAT4B	up
11311	VPS45	up
11325	DDX42	up
11338	U2AF2	up
11340	EXOSC8	up
22803	XRN2	up
22841	RAB11FIP2	up
22854	NTNG1	up
22856	CHSY1	up
22872	SEC31A	up
22908	SACM1L	up
22926	ATF6	up
22929	SEPHS1	up
23165	NUP205	up
23179	RGL1	up
23186	RCOR1	up
23191	CYFIP1	up
23193	GANAB	up
23195	MDN1	up
23262	PPIP5K2	up
23265	EXOC7	up
23279	NUP160	up
23350	U2SURP	up
23370	ARHGEF18	up
23380	SRGAP2	up
23389	MED13L	up
23395	LARS2	up
23404	EXOSC2	up
23405	DICER1	up
23432	GPR161	up
23450	SF3B3	up
23451	SF3B1	up
23471	TRAM1	up
23516	SLC39A14	up
23521	RPL13A	up
23527	ACAP2	up
23643	LY96	up
23646	PLD3	up
23654	PLXNB2	up
23678	SGK3	up
23683	PRKD3	up
23705	CADM1	up
25788	RAD54B	up
25796	PGLS	up
25805	BAMBI	up
25825	BACE2	up
25865	PRKD2	up
25873	RPL36	up
25902	MTHFD1L	up
25942	SIN3A	up
26035	GLCE	up
26091	HERC4	up
26227	PHGDH	up
26271	FBXO5	up
26354	GNL3	up
26872	STEAP1	up
26986	PABPC1	up
26993	AKAP8L	up
26999	CYFIP2	up
27018	BEX3	up
27044	SND1	up
27086	FOXP1	up
27102	EIF2AK1	up
27123	DKK2	up
27250	PDCD4	up
27316	RBMX	up
27338	UBE2S	up
27436	EML4	up
29102	DROSHA	up
29107	NXT1	up
29880	ALG5	up
29889	GNL2	up
29894	CPSF1	up
29896	TRA2A	up
29927	SEC61A1	up
29929	ALG6	up
29940	DSE	up
29945	ANAPC4	up
29956	CERS2	up
29968	PSAT1	up
30844	EHD4	up
50628	GEMIN4	up
50807	ASAP1	up
50848	F11R	up
51009	DERL2	up
51010	EXOSC3	up
51096	UTP18	up
51109	RDH11	up
51111	KMT5B	up
51121	RPL26L1	up
51176	LEF1	up
51246	SHISA5	up
51347	TAOK3	up
51366	UBR5	up
51433	ANAPC5	up
51447	IP6K2	up
51465	UBE2J1	up
51495	HACD3	up
51512	GTSE1	up
51585	PCF11	up
51602	NOP58	up
51616	TAF9B	up
51626	DYNC2LI1	up
51690	LSM7	up
51691	LSM8	up
51692	CPSF3	up
51720	UIMC1	up
51726	DNAJB11	up
51735	RAPGEF6	up
51762	RAB8B	up
51808	PHAX	up
51809	GALNT7	up
53371	NUP54	up
54331	GNG2	up
54431	DNAJC10	up
54434	SSH1	up
54460	MRPS21	up
54512	EXOSC4	up
54552	GNL3L	up
54795	TRPM4	up
54963	UCKL1	up
55081	IFT57	up
55119	PRPF38B	up
55127	HEATR1	up
55193	PBRM1	up
55215	FANCI	up
55226	NAT10	up
55236	UBA6	up
55276	PGM2	up
55331	ACER3	up
55454	CSGALNACT2	up
55500	ETNK1	up
55506	H2AFY2	up
55578	SUPT20H	up
55660	PRPF40A	up
55706	NDC1	up
55746	NUP133	up
55904	KMT2E	up
55916	NXT2	up
55958	KLHL9	up
56603	CYP26B1	up
56919	DHX33	up
56983	POGLUT1	up
57118	CAMK1D	up
57122	NUP107	up
57176	VARS2	up
57187	THOC2	up
57472	CNOT6	up
57498	KIDINS220	up
57502	NLGN4X	up
57505	AARS2	up
57580	PREX1	up
57680	CHD8	up
58517	RBM25	up
59345	GNB4	up
60436	TGIF2	up
60481	ELOVL5	up
60559	SPCS3	up
63917	GALNT11	up
64065	PERP	up
64116	SLC39A8	up
64121	RRAGC	up
64215	DNAJC1	up
64282	PAPD5	up
64332	NFKBIZ	up
64393	ZMAT3	up
64579	NDST4	up
64750	SMURF2	up
64764	CREB3L2	up
64834	ELOVL1	up
64919	BCL11B	up
65108	MARCKSL1	up
65109	UPF3B	up
65110	UPF3A	up
65220	NADK	up
65264	UBE2Z	up
66008	TRAK2	up
79053	ALG8	up
79071	ELOVL6	up
79646	PANK3	up
79659	DYNC2H1	up
79718	TBL1XR1	up
79720	VPS37B	up
79728	PALB2	up
79796	ALG9	up
79868	ALG13	up
79888	LPCAT1	up
79902	NUP85	up
79966	SCD5	up
80010	RMI1	up
80025	PANK2	up
80055	PGAP1	up
80223	RAB11FIP1	up
80781	COL18A1	up
80896	NPL	up
81537	SGPP1	up
81567	TXNDC5	up
81624	DIAPH3	up
81671	VMP1	up
81839	VANGL1	up
83700	JAM3	up
83732	RIOK1	up
83990	BRIP1	up
84128	WDR75	up
84168	ANTXR1	up
84220	RGPD5	up
84321	THOC3	up
84441	MAML2	up
84516	DCTN5	up
84612	PARD6B	up
84617	TUBB6	up
84790	TUBA1C	up
84890	ADO	up
84938	ATG4C	up
84950	PRPF38A	up
84962	AJUBA	up
85007	PHYKPL	up
85236	HIST1H2BK	up
85365	ALG2	up
90249	UNC5A	up
91012	CERS5	up
92344	GORAB	up
93343	MVB12A	up
94241	TP53INP1	up
96764	TGS1	up
114769	CARD16	up
115024	NT5C3B	up
116987	AGAP1	up
118429	ANTXR2	up
120227	CYP2R1	up
122809	SOCS4	up
126792	B3GALT6	up
127281	FAM213B	up
129401	NUP35	up
132864	CPEB2	up
138050	HGSNAT	up
140885	SIRPA	up
144245	ALG10B	up
146956	EME1	up
147179	WIPF2	up
167227	DCP2	up
170506	DHX36	up
196403	DTX3	up
196513	DCP1B	up
196528	ARID2	up
199857	ALG14	up
200916	RPL22L1	up
201562	HACD2	up
203068	TUBB	up
204851	HIPK1	up
220988	HNRNPA3	up
221037	JMJD1C	up
221178	SPATA13	up
246175	CNOT6L	up
246213	SLC17A8	up
253782	CERS6	up
255967	PAN3	up
257194	NEGR1	up
261729	STEAP2	up
285362	SUMF1	up
340061	TMEM173	up
401494	HACD4	up
440275	EIF2AK4	up
493869	GPX8	up
493911	PHOSPHO2	up
494115	RBMXL1	up
100101267	POM121C	up
100506658	OCLN	up
Downregulated genes
Gene ID	Gene Symbol	Style
33	ACADL	down
34	ACADM	down
36	ACADSB	down
38	ACAT1	down
43	ACHE	down
50	ACO2	down
70	ACTC1	down
88	ACTN2	down
89	ACTN3	down
108	ADCY2	down
154	ADRB2	down
178	AGL	down
183	AGT	down
203	AK1	down
217	ALDH2	down
226	ALDOA	down
267	AMFR	down
284	ANGPT1	down
286	ANK1	down
287	ANK2	down
288	ANK3	down
291	SLC25A4	down
361	AQP4	down
367	AR	down
477	ATP1A2	down
481	ATP1B1	down
487	ATP2A1	down
491	ATP2B2	down
573	BAG1	down
604	BCL6	down
760	CA2	down
761	CA3	down
762	CA4	down
779	CACNA1S	down
781	CACNA2D1	down
782	CACNB1	down
786	CACNG1	down
815	CAMK2A	down
816	CAMK2B	down
817	CAMK2D	down
818	CAMK2G	down
859	CAV3	down
948	CD36	down
1073	CFL2	down
1158	CKM	down
1160	CKMT2	down
1285	COL4A3	down
1329	COX5B	down
1339	COX6A2	down
1346	COX7A1	down
1349	COX7B	down
1352	COX10	down
1375	CPT1B	down
1384	CRAT	down
1410	CRYAB	down
1604	CD55	down
1632	ECI1	down
1674	DES	down
1737	DLAT	down
1738	DLD	down
1756	DMD	down
1845	DUSP3	down
1917	EEF1A2	down
1950	EGF	down
2027	ENO3	down
2057	EPOR	down
2099	ESR1	down
2167	FABP4	down
2170	FABP3	down
2180	ACSL1	down
2271	FH	down
2289	FKBP5	down
2318	FLNC	down
2593	GAMT	down
2597	GAPDH	down
2628	GATM	down
2632	GBE1	down
2653	GCSH	down
2690	GHR	down
2752	GLUL	down
2766	GMPR	down
2774	GNAL	down
2805	GOT1	down
2806	GOT2	down
2819	GPD1	down
2872	MKNK2	down
2878	GPX3	down
2887	GRB10	down
2952	GSTT1	down
2992	GYG1	down
2997	GYS1	down
3032	HADHB	down
3033	HADH	down
3039	HBA1	down
3043	HBB	down
3206	HOXA10	down
3306	HSPA2	down
3313	HSPA9	down
3316	HSPB2	down
3418	IDH2	down
3419	IDH3A	down
3613	IMPA2	down
3679	ITGA7	down
3688	ITGB1	down
3694	ITGB6	down
3759	KCNJ2	down
3768	KCNJ12	down
3996	LLGL1	down
4023	LPL	down
4128	MAOA	down
4129	MAOB	down
4190	MDH1	down
4191	MDH2	down
4199	ME1	down
4208	MEF2C	down
4286	MITF	down
4291	MLF1	down
4306	NR3C2	down
4329	ALDH6A1	down
4501	MT1X	down
4619	MYH1	down
4620	MYH2	down
4622	MYH4	down
4624	MYH6	down
4625	MYH7	down
4626	MYH8	down
4633	MYL2	down
4634	MYL3	down
4635	MYL4	down
4660	PPP1R12B	down
4697	NDUFA4	down
4698	NDUFA5	down
4716	NDUFB10	down
4717	NDUFC1	down
4719	NDUFS1	down
4729	NDUFV2	down
4731	NDUFV3	down
4734	NEDD4	down
4842	NOS1	down
4909	NTF4	down
5144	PDE4D	down
5160	PDHA1	down
5207	PFKFB1	down
5208	PFKFB2	down
5213	PFKM	down
5224	PGAM2	down
5236	PGM1	down
5255	PHKA1	down
5257	PHKB	down
5260	PHKG1	down
5264	PHYH	down
5348	FXYD1	down
5350	PLN	down
5465	PPARA	down
5494	PPM1A	down
5495	PPM1B	down
5500	PPP1CB	down
5502	PPP1R1A	down
5506	PPP1R3A	down
5507	PPP1R3C	down
5523	PPP2R3A	down
5534	PPP3R1	down
5563	PRKAA2	down
5565	PRKAB2	down
5576	PRKAR2A	down
5588	PRKCQ	down
5592	PRKG1	down
5606	MAP2K3	down
5608	MAP2K6	down
5701	PSMC2	down
5713	PSMD7	down
5837	PYGM	down
5886	RAD23A	down
5887	RAD23B	down
6095	RORA	down
6097	RORC	down
6197	RPS6KA3	down
6249	CLIP1	down
6258	RXRG	down
6261	RYR1	down
6263	RYR3	down
6300	MAPK12	down
6324	SCN1B	down
6390	SDHB	down
6391	SDHC	down
6392	SDHD	down
6442	SGCA	down
6443	SGCB	down
6444	SGCD	down
6445	SGCG	down
6495	SIX1	down
6518	SLC2A5	down
6547	SLC8A3	down
6648	SOD2	down
6655	SOS2	down
6935	ZEB1	down
7010	TEK	down
7067	THRA	down
7068	THRB	down
7125	TNNC2	down
7134	TNNC1	down
7168	TPM1	down
7169	TPM2	down
7273	TTN	down
7277	TUBA4A	down
7306	TYRP1	down
7320	UBE2B	down
7321	UBE2D1	down
7326	UBE2G1	down
7360	UGP2	down
7384	UQCRC1	down
7385	UQCRC2	down
7386	UQCRFS1	down
7416	VDAC1	down
7419	VDAC3	down
7475	WNT6	down
7704	ZBTB16	down
8013	NR4A3	down
8050	PDHX	down
8218	CLTCL1	down
8531	YBX3	down
8553	BHLHE40	down
8605	PLA2G4C	down
8761	PABPC4	down
8789	FBP2	down
8801	SUCLG2	down
8803	SUCLA2	down
8850	KAT2B	down
9282	MED14	down
9377	COX5A	down
9455	HOMER2	down
9532	BAG2	down
9759	HDAC4	down
9882	TBC1D4	down
9886	RHOBTB1	down
9958	USP15	down
10114	HIPK3	down
10133	OPTN	down
10140	TOB1	down
10207	PATJ	down
10231	RCAN2	down
10507	SEMA4D	down
10512	SEMA3C	down
10580	SORBS1	down
10627	MYL12A	down
10767	HBS1L	down
10891	PPARGC1A	down
10965	ACOT2	down
11059	WWP1	down
11112	HIBADH	down
11145	PLA2G16	down
11149	BVES	down
11221	DUSP10	down
11343	MGLL	down
11346	SYNPO	down
22800	RRAS2	down
22849	CPEB3	down
22875	ENPP4	down
22877	MLXIP	down
23171	GPD1L	down
23175	LPIN1	down
23327	NEDD4L	down
23417	MLYCD	down
23433	RHOQ	down
23439	ATP1B4	down
23530	NNT	down
23632	CA14	down
27244	SESN1	down
29119	CTNNA3	down
29780	PARVB	down
29796	UQCR10	down
29895	MYLPF	down
51128	SAR1B	down
51449	PCYOX1	down
51619	UBE2D4	down
51804	SIX4	down
53632	PRKAG3	down
54205	CYCS	down
54583	EGLN1	down
55437	STRADB	down
56479	KCNQ5	down
57142	RTN4	down
57644	MYH7B	down
58528	RRAGD	down
59285	CACNG6	down
64798	DEPTOR	down
65018	PINK1	down
79365	BHLHE41	down
79660	PPP1R3B	down
79784	MYH14	down
84002	B3GNT5	down
84305	PYM1	down
84448	ABLIM2	down
84706	GPT2	down
84803	GPAT3	down
84812	PLCD4	down
85366	MYLK2	down
91807	MYLK3	down
114907	FBXO32	down
122622	ADSSL1	down
134111	UBE2QL1	down
197257	LDHD	down
340156	MYLK4	down
374291	NDUFS7	down
440503	PLIN5	down
