# Supplementary material for: Integrated analysis of lncRNA–miRNA–mRNA ceRNA network and the potential prognosis indicators in sarcomas
Source: BMC Med Genomics. 2021 Mar 2;14:67. doi: 10.1186/s12920-021-00918-x (PMC7927383; doi:10.1186/s12920-021-00918-x)
Supplement: Supplementary file 8 — Additional file 8. Table S7: The lncRNA–miRNA–mRNA ceRNA network of sarcomas. [file 12920_2021_918_MOESM8_ESM.xls]

## Sheet: sheet1
Supplementary Table 7. The lncRNA-miRNA-mRNA ceRNA network of sarcomas.
lncRNA	lncRNA style	miRNA	miRNA style	Gene Symbol	mRNA style
ENST00000568885.2	up	hsa-miR-1-3p	down	REL	up
LINC00869	up	hsa-miR-1-3p	down	REL	up
NONHSAT004520.2	up	hsa-miR-1-3p	down	REL	up
NONHSAT033305.2	up	hsa-miR-1-3p	down	REL	up
NONHSAT040991.2	up	hsa-miR-1-3p	down	REL	up
NONHSAT129059.2	up	hsa-miR-1-3p	down	REL	up
NONHSAT137611.2	up	hsa-miR-1-3p	down	REL	up
NONHSAT144632.2	up	hsa-miR-1-3p	down	REL	up
NONHSAT177308.1	up	hsa-miR-1-3p	down	REL	up
NONHSAT217791.1	up	hsa-miR-1-3p	down	REL	up
NR_003682.1	up	hsa-miR-1-3p	down	REL	up
PWAR6	up	hsa-miR-1-3p	down	REL	up
NONHSAT022110.2	down	hsa-miR-106b-3p	up	ACTC1	down
NONHSAT022110.2	down	hsa-miR-106b-3p	up	CAMK2B	down
NONHSAT022110.2	down	hsa-miR-106b-3p	up	ENPP4	down
NONHSAT022110.2	down	hsa-miR-106b-3p	up	LPL	down
NEAT1	down	hsa-miR-106b-5p	up	ACADSB	down
NNT-AS1	down	hsa-miR-106b-5p	up	ACADSB	down
NONHSAT022109.2	down	hsa-miR-106b-5p	up	ACADSB	down
NONHSAT022110.2	down	hsa-miR-106b-5p	up	ACADSB	down
NONHSAT024206.2	down	hsa-miR-106b-5p	up	ACADSB	down
NONHSAT137545.2	down	hsa-miR-106b-5p	up	ACADSB	down
NONHSAT171169.1	down	hsa-miR-106b-5p	up	ACADSB	down
NONHSAT223415.1	down	hsa-miR-106b-5p	up	ACADSB	down
TTN-AS1	down	hsa-miR-106b-5p	up	ACADSB	down
XIST	down	hsa-miR-106b-5p	up	ACADSB	down
NEAT1	down	hsa-miR-106b-5p	up	CFL2	down
NNT-AS1	down	hsa-miR-106b-5p	up	CFL2	down
NONHSAT022109.2	down	hsa-miR-106b-5p	up	CFL2	down
NONHSAT022110.2	down	hsa-miR-106b-5p	up	CFL2	down
NONHSAT024206.2	down	hsa-miR-106b-5p	up	CFL2	down
NONHSAT137545.2	down	hsa-miR-106b-5p	up	CFL2	down
NONHSAT171169.1	down	hsa-miR-106b-5p	up	CFL2	down
NONHSAT223415.1	down	hsa-miR-106b-5p	up	CFL2	down
TTN-AS1	down	hsa-miR-106b-5p	up	CFL2	down
XIST	down	hsa-miR-106b-5p	up	CFL2	down
NEAT1	down	hsa-miR-106b-5p	up	GNAL	down
NNT-AS1	down	hsa-miR-106b-5p	up	GNAL	down
NONHSAT022109.2	down	hsa-miR-106b-5p	up	GNAL	down
NONHSAT022110.2	down	hsa-miR-106b-5p	up	GNAL	down
NONHSAT024206.2	down	hsa-miR-106b-5p	up	GNAL	down
NONHSAT137545.2	down	hsa-miR-106b-5p	up	GNAL	down
NONHSAT171169.1	down	hsa-miR-106b-5p	up	GNAL	down
NONHSAT223415.1	down	hsa-miR-106b-5p	up	GNAL	down
TTN-AS1	down	hsa-miR-106b-5p	up	GNAL	down
XIST	down	hsa-miR-106b-5p	up	GNAL	down
NEAT1	down	hsa-miR-106b-5p	up	MLXIP	down
NNT-AS1	down	hsa-miR-106b-5p	up	MLXIP	down
NONHSAT022109.2	down	hsa-miR-106b-5p	up	MLXIP	down
NONHSAT022110.2	down	hsa-miR-106b-5p	up	MLXIP	down
NONHSAT024206.2	down	hsa-miR-106b-5p	up	MLXIP	down
NONHSAT137545.2	down	hsa-miR-106b-5p	up	MLXIP	down
NONHSAT171169.1	down	hsa-miR-106b-5p	up	MLXIP	down
NONHSAT223415.1	down	hsa-miR-106b-5p	up	MLXIP	down
TTN-AS1	down	hsa-miR-106b-5p	up	MLXIP	down
XIST	down	hsa-miR-106b-5p	up	MLXIP	down
NEAT1	down	hsa-miR-106b-5p	up	PPP1R12B	down
NNT-AS1	down	hsa-miR-106b-5p	up	PPP1R12B	down
NONHSAT022109.2	down	hsa-miR-106b-5p	up	PPP1R12B	down
NONHSAT022110.2	down	hsa-miR-106b-5p	up	PPP1R12B	down
NONHSAT024206.2	down	hsa-miR-106b-5p	up	PPP1R12B	down
NONHSAT137545.2	down	hsa-miR-106b-5p	up	PPP1R12B	down
NONHSAT171169.1	down	hsa-miR-106b-5p	up	PPP1R12B	down
NONHSAT223415.1	down	hsa-miR-106b-5p	up	PPP1R12B	down
TTN-AS1	down	hsa-miR-106b-5p	up	PPP1R12B	down
XIST	down	hsa-miR-106b-5p	up	PPP1R12B	down
NEAT1	down	hsa-miR-106b-5p	up	PPP1R3B	down
NNT-AS1	down	hsa-miR-106b-5p	up	PPP1R3B	down
NONHSAT022109.2	down	hsa-miR-106b-5p	up	PPP1R3B	down
NONHSAT022110.2	down	hsa-miR-106b-5p	up	PPP1R3B	down
NONHSAT024206.2	down	hsa-miR-106b-5p	up	PPP1R3B	down
NONHSAT137545.2	down	hsa-miR-106b-5p	up	PPP1R3B	down
NONHSAT171169.1	down	hsa-miR-106b-5p	up	PPP1R3B	down
NONHSAT223415.1	down	hsa-miR-106b-5p	up	PPP1R3B	down
TTN-AS1	down	hsa-miR-106b-5p	up	PPP1R3B	down
XIST	down	hsa-miR-106b-5p	up	PPP1R3B	down
NEAT1	down	hsa-miR-106b-5p	up	SAR1B	down
NNT-AS1	down	hsa-miR-106b-5p	up	SAR1B	down
NONHSAT022109.2	down	hsa-miR-106b-5p	up	SAR1B	down
NONHSAT022110.2	down	hsa-miR-106b-5p	up	SAR1B	down
NONHSAT024206.2	down	hsa-miR-106b-5p	up	SAR1B	down
NONHSAT137545.2	down	hsa-miR-106b-5p	up	SAR1B	down
NONHSAT171169.1	down	hsa-miR-106b-5p	up	SAR1B	down
NONHSAT223415.1	down	hsa-miR-106b-5p	up	SAR1B	down
TTN-AS1	down	hsa-miR-106b-5p	up	SAR1B	down
XIST	down	hsa-miR-106b-5p	up	SAR1B	down
NEAT1	down	hsa-miR-106b-5p	up	SOD2	down
NNT-AS1	down	hsa-miR-106b-5p	up	SOD2	down
NONHSAT022109.2	down	hsa-miR-106b-5p	up	SOD2	down
NONHSAT022110.2	down	hsa-miR-106b-5p	up	SOD2	down
NONHSAT024206.2	down	hsa-miR-106b-5p	up	SOD2	down
NONHSAT137545.2	down	hsa-miR-106b-5p	up	SOD2	down
NONHSAT171169.1	down	hsa-miR-106b-5p	up	SOD2	down
NONHSAT223415.1	down	hsa-miR-106b-5p	up	SOD2	down
TTN-AS1	down	hsa-miR-106b-5p	up	SOD2	down
XIST	down	hsa-miR-106b-5p	up	SOD2	down
NEAT1	down	hsa-miR-106b-5p	up	UBE2B	down
NNT-AS1	down	hsa-miR-106b-5p	up	UBE2B	down
NONHSAT022109.2	down	hsa-miR-106b-5p	up	UBE2B	down
NONHSAT022110.2	down	hsa-miR-106b-5p	up	UBE2B	down
NONHSAT024206.2	down	hsa-miR-106b-5p	up	UBE2B	down
NONHSAT137545.2	down	hsa-miR-106b-5p	up	UBE2B	down
NONHSAT171169.1	down	hsa-miR-106b-5p	up	UBE2B	down
NONHSAT223415.1	down	hsa-miR-106b-5p	up	UBE2B	down
TTN-AS1	down	hsa-miR-106b-5p	up	UBE2B	down
XIST	down	hsa-miR-106b-5p	up	UBE2B	down
ENST00000499624.3	up	hsa-miR-122-5p	down	ADO	up
GABPB1-AS1	up	hsa-miR-122-5p	down	ADO	up
LINC01002	up	hsa-miR-122-5p	down	ADO	up
NONHSAT006225.2	up	hsa-miR-122-5p	down	ADO	up
NONHSAT040991.2	up	hsa-miR-122-5p	down	ADO	up
NONHSAT115567.2	up	hsa-miR-122-5p	down	ADO	up
NONHSAT137611.2	up	hsa-miR-122-5p	down	ADO	up
NONHSAT141904.2	up	hsa-miR-122-5p	down	ADO	up
NONHSAT156816.1	up	hsa-miR-122-5p	down	ADO	up
NONHSAT177308.1	up	hsa-miR-122-5p	down	ADO	up
NONHSAT183360.1	up	hsa-miR-122-5p	down	ADO	up
NONHSAT217791.1	up	hsa-miR-122-5p	down	ADO	up
ENST00000499624.3	up	hsa-miR-122-5p	down	CCDC6	up
GABPB1-AS1	up	hsa-miR-122-5p	down	CCDC6	up
LINC01002	up	hsa-miR-122-5p	down	CCDC6	up
NONHSAT006225.2	up	hsa-miR-122-5p	down	CCDC6	up
NONHSAT040991.2	up	hsa-miR-122-5p	down	CCDC6	up
NONHSAT115567.2	up	hsa-miR-122-5p	down	CCDC6	up
NONHSAT137611.2	up	hsa-miR-122-5p	down	CCDC6	up
NONHSAT141904.2	up	hsa-miR-122-5p	down	CCDC6	up
NONHSAT156816.1	up	hsa-miR-122-5p	down	CCDC6	up
NONHSAT177308.1	up	hsa-miR-122-5p	down	CCDC6	up
NONHSAT183360.1	up	hsa-miR-122-5p	down	CCDC6	up
NONHSAT217791.1	up	hsa-miR-122-5p	down	CCDC6	up
ENST00000499624.3	up	hsa-miR-122-5p	down	MID1	up
GABPB1-AS1	up	hsa-miR-122-5p	down	MID1	up
LINC01002	up	hsa-miR-122-5p	down	MID1	up
NONHSAT006225.2	up	hsa-miR-122-5p	down	MID1	up
NONHSAT040991.2	up	hsa-miR-122-5p	down	MID1	up
NONHSAT115567.2	up	hsa-miR-122-5p	down	MID1	up
NONHSAT137611.2	up	hsa-miR-122-5p	down	MID1	up
NONHSAT141904.2	up	hsa-miR-122-5p	down	MID1	up
NONHSAT156816.1	up	hsa-miR-122-5p	down	MID1	up
NONHSAT177308.1	up	hsa-miR-122-5p	down	MID1	up
NONHSAT183360.1	up	hsa-miR-122-5p	down	MID1	up
NONHSAT217791.1	up	hsa-miR-122-5p	down	MID1	up
ENST00000499624.3	up	hsa-miR-122-5p	down	NUMBL	up
GABPB1-AS1	up	hsa-miR-122-5p	down	NUMBL	up
LINC01002	up	hsa-miR-122-5p	down	NUMBL	up
NONHSAT006225.2	up	hsa-miR-122-5p	down	NUMBL	up
NONHSAT040991.2	up	hsa-miR-122-5p	down	NUMBL	up
NONHSAT115567.2	up	hsa-miR-122-5p	down	NUMBL	up
NONHSAT137611.2	up	hsa-miR-122-5p	down	NUMBL	up
NONHSAT141904.2	up	hsa-miR-122-5p	down	NUMBL	up
NONHSAT156816.1	up	hsa-miR-122-5p	down	NUMBL	up
NONHSAT177308.1	up	hsa-miR-122-5p	down	NUMBL	up
NONHSAT183360.1	up	hsa-miR-122-5p	down	NUMBL	up
NONHSAT217791.1	up	hsa-miR-122-5p	down	NUMBL	up
ENST00000499624.3	up	hsa-miR-122-5p	down	PAX7	up
GABPB1-AS1	up	hsa-miR-122-5p	down	PAX7	up
LINC01002	up	hsa-miR-122-5p	down	PAX7	up
NONHSAT006225.2	up	hsa-miR-122-5p	down	PAX7	up
NONHSAT040991.2	up	hsa-miR-122-5p	down	PAX7	up
NONHSAT115567.2	up	hsa-miR-122-5p	down	PAX7	up
NONHSAT137611.2	up	hsa-miR-122-5p	down	PAX7	up
NONHSAT141904.2	up	hsa-miR-122-5p	down	PAX7	up
NONHSAT156816.1	up	hsa-miR-122-5p	down	PAX7	up
NONHSAT177308.1	up	hsa-miR-122-5p	down	PAX7	up
NONHSAT183360.1	up	hsa-miR-122-5p	down	PAX7	up
NONHSAT217791.1	up	hsa-miR-122-5p	down	PAX7	up
ENST00000499624.3	up	hsa-miR-122-5p	down	RPL28	up
GABPB1-AS1	up	hsa-miR-122-5p	down	RPL28	up
LINC01002	up	hsa-miR-122-5p	down	RPL28	up
NONHSAT006225.2	up	hsa-miR-122-5p	down	RPL28	up
NONHSAT040991.2	up	hsa-miR-122-5p	down	RPL28	up
NONHSAT115567.2	up	hsa-miR-122-5p	down	RPL28	up
NONHSAT137611.2	up	hsa-miR-122-5p	down	RPL28	up
NONHSAT141904.2	up	hsa-miR-122-5p	down	RPL28	up
NONHSAT156816.1	up	hsa-miR-122-5p	down	RPL28	up
NONHSAT177308.1	up	hsa-miR-122-5p	down	RPL28	up
NONHSAT183360.1	up	hsa-miR-122-5p	down	RPL28	up
NONHSAT217791.1	up	hsa-miR-122-5p	down	RPL28	up
ENST00000499624.3	up	hsa-miR-122-5p	down	SF3B3	up
GABPB1-AS1	up	hsa-miR-122-5p	down	SF3B3	up
LINC01002	up	hsa-miR-122-5p	down	SF3B3	up
NONHSAT006225.2	up	hsa-miR-122-5p	down	SF3B3	up
NONHSAT040991.2	up	hsa-miR-122-5p	down	SF3B3	up
NONHSAT115567.2	up	hsa-miR-122-5p	down	SF3B3	up
NONHSAT137611.2	up	hsa-miR-122-5p	down	SF3B3	up
NONHSAT141904.2	up	hsa-miR-122-5p	down	SF3B3	up
NONHSAT156816.1	up	hsa-miR-122-5p	down	SF3B3	up
NONHSAT177308.1	up	hsa-miR-122-5p	down	SF3B3	up
NONHSAT183360.1	up	hsa-miR-122-5p	down	SF3B3	up
NONHSAT217791.1	up	hsa-miR-122-5p	down	SF3B3	up
ENST00000499624.3	up	hsa-miR-122-5p	down	STX6	up
GABPB1-AS1	up	hsa-miR-122-5p	down	STX6	up
LINC01002	up	hsa-miR-122-5p	down	STX6	up
NONHSAT006225.2	up	hsa-miR-122-5p	down	STX6	up
NONHSAT040991.2	up	hsa-miR-122-5p	down	STX6	up
NONHSAT115567.2	up	hsa-miR-122-5p	down	STX6	up
NONHSAT137611.2	up	hsa-miR-122-5p	down	STX6	up
NONHSAT141904.2	up	hsa-miR-122-5p	down	STX6	up
NONHSAT156816.1	up	hsa-miR-122-5p	down	STX6	up
NONHSAT177308.1	up	hsa-miR-122-5p	down	STX6	up
NONHSAT183360.1	up	hsa-miR-122-5p	down	STX6	up
NONHSAT217791.1	up	hsa-miR-122-5p	down	STX6	up
ENST00000499624.3	up	hsa-miR-122-5p	down	TROVE2	up
GABPB1-AS1	up	hsa-miR-122-5p	down	TROVE2	up
LINC01002	up	hsa-miR-122-5p	down	TROVE2	up
NONHSAT006225.2	up	hsa-miR-122-5p	down	TROVE2	up
NONHSAT040991.2	up	hsa-miR-122-5p	down	TROVE2	up
NONHSAT115567.2	up	hsa-miR-122-5p	down	TROVE2	up
NONHSAT137611.2	up	hsa-miR-122-5p	down	TROVE2	up
NONHSAT141904.2	up	hsa-miR-122-5p	down	TROVE2	up
NONHSAT156816.1	up	hsa-miR-122-5p	down	TROVE2	up
NONHSAT177308.1	up	hsa-miR-122-5p	down	TROVE2	up
NONHSAT183360.1	up	hsa-miR-122-5p	down	TROVE2	up
NONHSAT217791.1	up	hsa-miR-122-5p	down	TROVE2	up
NEAT1	down	hsa-miR-124-3p	up	CTNNA3	down
NONHSAT022109.2	down	hsa-miR-124-3p	up	CTNNA3	down
NONHSAT137545.2	down	hsa-miR-124-3p	up	CTNNA3	down
NONHSAT223415.1	down	hsa-miR-124-3p	up	CTNNA3	down
XIST	down	hsa-miR-124-3p	up	CTNNA3	down
NEAT1	down	hsa-miR-124-3p	up	PDE4D	down
NONHSAT022109.2	down	hsa-miR-124-3p	up	PDE4D	down
NONHSAT137545.2	down	hsa-miR-124-3p	up	PDE4D	down
NONHSAT223415.1	down	hsa-miR-124-3p	up	PDE4D	down
XIST	down	hsa-miR-124-3p	up	PDE4D	down
NEAT1	down	hsa-miR-124-3p	up	PPP1R3B	down
NONHSAT022109.2	down	hsa-miR-124-3p	up	PPP1R3B	down
NONHSAT137545.2	down	hsa-miR-124-3p	up	PPP1R3B	down
NONHSAT223415.1	down	hsa-miR-124-3p	up	PPP1R3B	down
XIST	down	hsa-miR-124-3p	up	PPP1R3B	down
NEAT1	down	hsa-miR-124-3p	up	PRKG1	down
NONHSAT022109.2	down	hsa-miR-124-3p	up	PRKG1	down
NONHSAT137545.2	down	hsa-miR-124-3p	up	PRKG1	down
NONHSAT223415.1	down	hsa-miR-124-3p	up	PRKG1	down
XIST	down	hsa-miR-124-3p	up	PRKG1	down
NEAT1	down	hsa-miR-124-3p	up	SIX4	down
NONHSAT022109.2	down	hsa-miR-124-3p	up	SIX4	down
NONHSAT137545.2	down	hsa-miR-124-3p	up	SIX4	down
NONHSAT223415.1	down	hsa-miR-124-3p	up	SIX4	down
XIST	down	hsa-miR-124-3p	up	SIX4	down
H19	down	hsa-miR-130b-3p	up	PRKAA2	down
NEAT1	down	hsa-miR-130b-3p	up	PRKAA2	down
NONHSAT022109.2	down	hsa-miR-130b-3p	up	PRKAA2	down
NONHSAT001973.2	up	hsa-miR-133a-3p	down	ARF3	up
NONHSAT203034.1	up	hsa-miR-133a-3p	down	ARF3	up
SNHG12	up	hsa-miR-133a-3p	down	ARF3	up
ZNF37BP	up	hsa-miR-133a-3p	down	ARF3	up
NONHSAT001973.2	up	hsa-miR-133a-3p	down	CAMKK2	up
NONHSAT203034.1	up	hsa-miR-133a-3p	down	CAMKK2	up
SNHG12	up	hsa-miR-133a-3p	down	CAMKK2	up
ZNF37BP	up	hsa-miR-133a-3p	down	CAMKK2	up
NONHSAT001973.2	up	hsa-miR-133a-3p	down	CAV2	up
NONHSAT203034.1	up	hsa-miR-133a-3p	down	CAV2	up
SNHG12	up	hsa-miR-133a-3p	down	CAV2	up
ZNF37BP	up	hsa-miR-133a-3p	down	CAV2	up
NONHSAT001973.2	up	hsa-miR-133a-3p	down	GNAI3	up
NONHSAT203034.1	up	hsa-miR-133a-3p	down	GNAI3	up
SNHG12	up	hsa-miR-133a-3p	down	GNAI3	up
ZNF37BP	up	hsa-miR-133a-3p	down	GNAI3	up
NONHSAT001973.2	up	hsa-miR-133a-3p	down	LPIN2	up
NONHSAT203034.1	up	hsa-miR-133a-3p	down	LPIN2	up
SNHG12	up	hsa-miR-133a-3p	down	LPIN2	up
ZNF37BP	up	hsa-miR-133a-3p	down	LPIN2	up
NONHSAT001973.2	up	hsa-miR-133a-3p	down	MAP3K13	up
NONHSAT203034.1	up	hsa-miR-133a-3p	down	MAP3K13	up
SNHG12	up	hsa-miR-133a-3p	down	MAP3K13	up
ZNF37BP	up	hsa-miR-133a-3p	down	MAP3K13	up
NONHSAT001973.2	up	hsa-miR-133a-3p	down	PAFAH1B2	up
NONHSAT203034.1	up	hsa-miR-133a-3p	down	PAFAH1B2	up
SNHG12	up	hsa-miR-133a-3p	down	PAFAH1B2	up
ZNF37BP	up	hsa-miR-133a-3p	down	PAFAH1B2	up
NONHSAT001973.2	up	hsa-miR-133a-3p	down	PAPOLA	up
NONHSAT203034.1	up	hsa-miR-133a-3p	down	PAPOLA	up
SNHG12	up	hsa-miR-133a-3p	down	PAPOLA	up
ZNF37BP	up	hsa-miR-133a-3p	down	PAPOLA	up
NONHSAT001973.2	up	hsa-miR-133a-3p	down	PRKCB	up
NONHSAT203034.1	up	hsa-miR-133a-3p	down	PRKCB	up
SNHG12	up	hsa-miR-133a-3p	down	PRKCB	up
ZNF37BP	up	hsa-miR-133a-3p	down	PRKCB	up
NONHSAT001973.2	up	hsa-miR-133a-3p	down	PRPF38A	up
NONHSAT203034.1	up	hsa-miR-133a-3p	down	PRPF38A	up
SNHG12	up	hsa-miR-133a-3p	down	PRPF38A	up
ZNF37BP	up	hsa-miR-133a-3p	down	PRPF38A	up
NONHSAT001973.2	up	hsa-miR-133a-3p	down	TBL1X	up
NONHSAT203034.1	up	hsa-miR-133a-3p	down	TBL1X	up
SNHG12	up	hsa-miR-133a-3p	down	TBL1X	up
ZNF37BP	up	hsa-miR-133a-3p	down	TBL1X	up
NONHSAT001973.2	up	hsa-miR-133a-3p	down	VAMP1	up
NONHSAT203034.1	up	hsa-miR-133a-3p	down	VAMP1	up
SNHG12	up	hsa-miR-133a-3p	down	VAMP1	up
ZNF37BP	up	hsa-miR-133a-3p	down	VAMP1	up
NONHSAT001973.2	up	hsa-miR-133b	down	ARF3	up
NONHSAT203034.1	up	hsa-miR-133b	down	ARF3	up
SNHG12	up	hsa-miR-133b	down	ARF3	up
ZNF37BP	up	hsa-miR-133b	down	ARF3	up
NONHSAT001973.2	up	hsa-miR-133b	down	BACE2	up
NONHSAT203034.1	up	hsa-miR-133b	down	BACE2	up
SNHG12	up	hsa-miR-133b	down	BACE2	up
ZNF37BP	up	hsa-miR-133b	down	BACE2	up
NONHSAT001973.2	up	hsa-miR-133b	down	CAMKK2	up
NONHSAT203034.1	up	hsa-miR-133b	down	CAMKK2	up
SNHG12	up	hsa-miR-133b	down	CAMKK2	up
ZNF37BP	up	hsa-miR-133b	down	CAMKK2	up
NONHSAT001973.2	up	hsa-miR-133b	down	CAV2	up
NONHSAT203034.1	up	hsa-miR-133b	down	CAV2	up
SNHG12	up	hsa-miR-133b	down	CAV2	up
ZNF37BP	up	hsa-miR-133b	down	CAV2	up
NONHSAT001973.2	up	hsa-miR-133b	down	GNAI3	up
NONHSAT203034.1	up	hsa-miR-133b	down	GNAI3	up
SNHG12	up	hsa-miR-133b	down	GNAI3	up
ZNF37BP	up	hsa-miR-133b	down	GNAI3	up
NONHSAT001973.2	up	hsa-miR-133b	down	GPX7	up
NONHSAT203034.1	up	hsa-miR-133b	down	GPX7	up
SNHG12	up	hsa-miR-133b	down	GPX7	up
ZNF37BP	up	hsa-miR-133b	down	GPX7	up
NONHSAT001973.2	up	hsa-miR-133b	down	LARS2	up
NONHSAT203034.1	up	hsa-miR-133b	down	LARS2	up
SNHG12	up	hsa-miR-133b	down	LARS2	up
ZNF37BP	up	hsa-miR-133b	down	LARS2	up
NONHSAT001973.2	up	hsa-miR-133b	down	LPIN2	up
NONHSAT203034.1	up	hsa-miR-133b	down	LPIN2	up
SNHG12	up	hsa-miR-133b	down	LPIN2	up
ZNF37BP	up	hsa-miR-133b	down	LPIN2	up
NONHSAT001973.2	up	hsa-miR-133b	down	MAP3K13	up
NONHSAT203034.1	up	hsa-miR-133b	down	MAP3K13	up
SNHG12	up	hsa-miR-133b	down	MAP3K13	up
ZNF37BP	up	hsa-miR-133b	down	MAP3K13	up
NONHSAT001973.2	up	hsa-miR-133b	down	PAFAH1B2	up
NONHSAT203034.1	up	hsa-miR-133b	down	PAFAH1B2	up
SNHG12	up	hsa-miR-133b	down	PAFAH1B2	up
ZNF37BP	up	hsa-miR-133b	down	PAFAH1B2	up
NONHSAT001973.2	up	hsa-miR-133b	down	PAPOLA	up
NONHSAT203034.1	up	hsa-miR-133b	down	PAPOLA	up
SNHG12	up	hsa-miR-133b	down	PAPOLA	up
ZNF37BP	up	hsa-miR-133b	down	PAPOLA	up
NONHSAT001973.2	up	hsa-miR-133b	down	PRKCB	up
NONHSAT203034.1	up	hsa-miR-133b	down	PRKCB	up
SNHG12	up	hsa-miR-133b	down	PRKCB	up
ZNF37BP	up	hsa-miR-133b	down	PRKCB	up
NONHSAT001973.2	up	hsa-miR-133b	down	PRPF38A	up
NONHSAT203034.1	up	hsa-miR-133b	down	PRPF38A	up
SNHG12	up	hsa-miR-133b	down	PRPF38A	up
ZNF37BP	up	hsa-miR-133b	down	PRPF38A	up
NONHSAT001973.2	up	hsa-miR-133b	down	TBL1X	up
NONHSAT203034.1	up	hsa-miR-133b	down	TBL1X	up
SNHG12	up	hsa-miR-133b	down	TBL1X	up
ZNF37BP	up	hsa-miR-133b	down	TBL1X	up
NONHSAT001973.2	up	hsa-miR-133b	down	VAMP1	up
NONHSAT203034.1	up	hsa-miR-133b	down	VAMP1	up
SNHG12	up	hsa-miR-133b	down	VAMP1	up
ZNF37BP	up	hsa-miR-133b	down	VAMP1	up
NONHSAT001973.2	up	hsa-miR-133b	down	WIPF2	up
NONHSAT203034.1	up	hsa-miR-133b	down	WIPF2	up
SNHG12	up	hsa-miR-133b	down	WIPF2	up
ZNF37BP	up	hsa-miR-133b	down	WIPF2	up
NEAT1	down	hsa-miR-134-5p	up	CYCS	down
NNT-AS1	down	hsa-miR-134-5p	up	CYCS	down
NONHSAT022109.2	down	hsa-miR-134-5p	up	CYCS	down
NONHSAT022110.2	down	hsa-miR-134-5p	up	CYCS	down
NONHSAT072590.2	down	hsa-miR-134-5p	up	CYCS	down
NONHSAT122348.2	down	hsa-miR-134-5p	up	CYCS	down
NR_033663.1	down	hsa-miR-134-5p	up	CYCS	down
TTN-AS1	down	hsa-miR-134-5p	up	CYCS	down
NEAT1	down	hsa-miR-134-5p	up	DUSP3	down
NNT-AS1	down	hsa-miR-134-5p	up	DUSP3	down
NONHSAT022109.2	down	hsa-miR-134-5p	up	DUSP3	down
NONHSAT022110.2	down	hsa-miR-134-5p	up	DUSP3	down
NONHSAT072590.2	down	hsa-miR-134-5p	up	DUSP3	down
NONHSAT122348.2	down	hsa-miR-134-5p	up	DUSP3	down
NR_033663.1	down	hsa-miR-134-5p	up	DUSP3	down
TTN-AS1	down	hsa-miR-134-5p	up	DUSP3	down
NEAT1	down	hsa-miR-134-5p	up	EPOR	down
NNT-AS1	down	hsa-miR-134-5p	up	EPOR	down
NONHSAT022109.2	down	hsa-miR-134-5p	up	EPOR	down
NONHSAT022110.2	down	hsa-miR-134-5p	up	EPOR	down
NONHSAT072590.2	down	hsa-miR-134-5p	up	EPOR	down
NONHSAT122348.2	down	hsa-miR-134-5p	up	EPOR	down
NR_033663.1	down	hsa-miR-134-5p	up	EPOR	down
TTN-AS1	down	hsa-miR-134-5p	up	EPOR	down
NEAT1	down	hsa-miR-134-5p	up	FKBP5	down
NNT-AS1	down	hsa-miR-134-5p	up	FKBP5	down
NONHSAT022109.2	down	hsa-miR-134-5p	up	FKBP5	down
NONHSAT022110.2	down	hsa-miR-134-5p	up	FKBP5	down
NONHSAT072590.2	down	hsa-miR-134-5p	up	FKBP5	down
NONHSAT122348.2	down	hsa-miR-134-5p	up	FKBP5	down
NR_033663.1	down	hsa-miR-134-5p	up	FKBP5	down
TTN-AS1	down	hsa-miR-134-5p	up	FKBP5	down
NEAT1	down	hsa-miR-134-5p	up	GYG1	down
NNT-AS1	down	hsa-miR-134-5p	up	GYG1	down
NONHSAT022109.2	down	hsa-miR-134-5p	up	GYG1	down
NONHSAT022110.2	down	hsa-miR-134-5p	up	GYG1	down
NONHSAT072590.2	down	hsa-miR-134-5p	up	GYG1	down
NONHSAT122348.2	down	hsa-miR-134-5p	up	GYG1	down
NR_033663.1	down	hsa-miR-134-5p	up	GYG1	down
TTN-AS1	down	hsa-miR-134-5p	up	GYG1	down
NEAT1	down	hsa-miR-134-5p	up	MLXIP	down
NNT-AS1	down	hsa-miR-134-5p	up	MLXIP	down
NONHSAT022109.2	down	hsa-miR-134-5p	up	MLXIP	down
NONHSAT022110.2	down	hsa-miR-134-5p	up	MLXIP	down
NONHSAT072590.2	down	hsa-miR-134-5p	up	MLXIP	down
NONHSAT122348.2	down	hsa-miR-134-5p	up	MLXIP	down
NR_033663.1	down	hsa-miR-134-5p	up	MLXIP	down
TTN-AS1	down	hsa-miR-134-5p	up	MLXIP	down
NEAT1	down	hsa-miR-134-5p	up	RHOQ	down
NNT-AS1	down	hsa-miR-134-5p	up	RHOQ	down
NONHSAT022109.2	down	hsa-miR-134-5p	up	RHOQ	down
NONHSAT022110.2	down	hsa-miR-134-5p	up	RHOQ	down
NONHSAT072590.2	down	hsa-miR-134-5p	up	RHOQ	down
NONHSAT122348.2	down	hsa-miR-134-5p	up	RHOQ	down
NR_033663.1	down	hsa-miR-134-5p	up	RHOQ	down
TTN-AS1	down	hsa-miR-134-5p	up	RHOQ	down
NEAT1	down	hsa-miR-134-5p	up	RRAS2	down
NNT-AS1	down	hsa-miR-134-5p	up	RRAS2	down
NONHSAT022109.2	down	hsa-miR-134-5p	up	RRAS2	down
NONHSAT022110.2	down	hsa-miR-134-5p	up	RRAS2	down
NONHSAT072590.2	down	hsa-miR-134-5p	up	RRAS2	down
NONHSAT122348.2	down	hsa-miR-134-5p	up	RRAS2	down
NR_033663.1	down	hsa-miR-134-5p	up	RRAS2	down
TTN-AS1	down	hsa-miR-134-5p	up	RRAS2	down
ENST00000581072.5	down	hsa-miR-154-5p	up	ANK3	down
MIR133A1HG	down	hsa-miR-154-5p	up	ANK3	down
NONHSAT137545.2	down	hsa-miR-154-5p	up	ANK3	down
NONHSAT223415.1	down	hsa-miR-154-5p	up	ANK3	down
TTN-AS1	down	hsa-miR-154-5p	up	ANK3	down
XIST	down	hsa-miR-154-5p	up	ANK3	down
ENST00000581072.5	down	hsa-miR-154-5p	up	PRKAA2	down
MIR133A1HG	down	hsa-miR-154-5p	up	PRKAA2	down
NONHSAT137545.2	down	hsa-miR-154-5p	up	PRKAA2	down
NONHSAT223415.1	down	hsa-miR-154-5p	up	PRKAA2	down
TTN-AS1	down	hsa-miR-154-5p	up	PRKAA2	down
XIST	down	hsa-miR-154-5p	up	PRKAA2	down
ENST00000581072.5	down	hsa-miR-154-5p	up	RAD23B	down
MIR133A1HG	down	hsa-miR-154-5p	up	RAD23B	down
NONHSAT137545.2	down	hsa-miR-154-5p	up	RAD23B	down
NONHSAT223415.1	down	hsa-miR-154-5p	up	RAD23B	down
TTN-AS1	down	hsa-miR-154-5p	up	RAD23B	down
XIST	down	hsa-miR-154-5p	up	RAD23B	down
ENST00000581072.5	down	hsa-miR-154-5p	up	SOD2	down
MIR133A1HG	down	hsa-miR-154-5p	up	SOD2	down
NONHSAT137545.2	down	hsa-miR-154-5p	up	SOD2	down
NONHSAT223415.1	down	hsa-miR-154-5p	up	SOD2	down
TTN-AS1	down	hsa-miR-154-5p	up	SOD2	down
XIST	down	hsa-miR-154-5p	up	SOD2	down
ENST00000515178.1	down	hsa-miR-181a-5p	up	ADCY2	down
NEAT1	down	hsa-miR-181a-5p	up	ADCY2	down
NONHSAT022109.2	down	hsa-miR-181a-5p	up	ADCY2	down
NONHSAT137545.2	down	hsa-miR-181a-5p	up	ADCY2	down
NONHSAT185527.1	down	hsa-miR-181a-5p	up	ADCY2	down
NONHSAT223415.1	down	hsa-miR-181a-5p	up	ADCY2	down
XIST	down	hsa-miR-181a-5p	up	ADCY2	down
ENST00000515178.1	down	hsa-miR-181a-5p	up	KCNQ5	down
NEAT1	down	hsa-miR-181a-5p	up	KCNQ5	down
NONHSAT022109.2	down	hsa-miR-181a-5p	up	KCNQ5	down
NONHSAT137545.2	down	hsa-miR-181a-5p	up	KCNQ5	down
NONHSAT185527.1	down	hsa-miR-181a-5p	up	KCNQ5	down
NONHSAT223415.1	down	hsa-miR-181a-5p	up	KCNQ5	down
XIST	down	hsa-miR-181a-5p	up	KCNQ5	down
ENST00000515178.1	down	hsa-miR-181a-5p	up	RPS6KA3	down
NEAT1	down	hsa-miR-181a-5p	up	RPS6KA3	down
NONHSAT022109.2	down	hsa-miR-181a-5p	up	RPS6KA3	down
NONHSAT137545.2	down	hsa-miR-181a-5p	up	RPS6KA3	down
NONHSAT185527.1	down	hsa-miR-181a-5p	up	RPS6KA3	down
NONHSAT223415.1	down	hsa-miR-181a-5p	up	RPS6KA3	down
XIST	down	hsa-miR-181a-5p	up	RPS6KA3	down
ENST00000515178.1	down	hsa-miR-181b-5p	up	CTNNA3	down
NEAT1	down	hsa-miR-181b-5p	up	CTNNA3	down
NONHSAT022109.2	down	hsa-miR-181b-5p	up	CTNNA3	down
NONHSAT137545.2	down	hsa-miR-181b-5p	up	CTNNA3	down
NONHSAT185527.1	down	hsa-miR-181b-5p	up	CTNNA3	down
NONHSAT223415.1	down	hsa-miR-181b-5p	up	CTNNA3	down
SOX9-AS1	down	hsa-miR-181b-5p	up	CTNNA3	down
XIST	down	hsa-miR-181b-5p	up	CTNNA3	down
ENST00000515178.1	down	hsa-miR-181b-5p	up	KCNQ5	down
NEAT1	down	hsa-miR-181b-5p	up	KCNQ5	down
NONHSAT022109.2	down	hsa-miR-181b-5p	up	KCNQ5	down
NONHSAT137545.2	down	hsa-miR-181b-5p	up	KCNQ5	down
NONHSAT185527.1	down	hsa-miR-181b-5p	up	KCNQ5	down
NONHSAT223415.1	down	hsa-miR-181b-5p	up	KCNQ5	down
SOX9-AS1	down	hsa-miR-181b-5p	up	KCNQ5	down
XIST	down	hsa-miR-181b-5p	up	KCNQ5	down
ENST00000515178.1	down	hsa-miR-181b-5p	up	PFKFB2	down
NEAT1	down	hsa-miR-181b-5p	up	PFKFB2	down
NONHSAT022109.2	down	hsa-miR-181b-5p	up	PFKFB2	down
NONHSAT137545.2	down	hsa-miR-181b-5p	up	PFKFB2	down
NONHSAT185527.1	down	hsa-miR-181b-5p	up	PFKFB2	down
NONHSAT223415.1	down	hsa-miR-181b-5p	up	PFKFB2	down
SOX9-AS1	down	hsa-miR-181b-5p	up	PFKFB2	down
XIST	down	hsa-miR-181b-5p	up	PFKFB2	down
ENST00000515178.1	down	hsa-miR-181b-5p	up	PPP1R3B	down
NEAT1	down	hsa-miR-181b-5p	up	PPP1R3B	down
NONHSAT022109.2	down	hsa-miR-181b-5p	up	PPP1R3B	down
NONHSAT137545.2	down	hsa-miR-181b-5p	up	PPP1R3B	down
NONHSAT185527.1	down	hsa-miR-181b-5p	up	PPP1R3B	down
NONHSAT223415.1	down	hsa-miR-181b-5p	up	PPP1R3B	down
SOX9-AS1	down	hsa-miR-181b-5p	up	PPP1R3B	down
XIST	down	hsa-miR-181b-5p	up	PPP1R3B	down
ENST00000515178.1	down	hsa-miR-181b-5p	up	SOD2	down
NEAT1	down	hsa-miR-181b-5p	up	SOD2	down
NONHSAT022109.2	down	hsa-miR-181b-5p	up	SOD2	down
NONHSAT137545.2	down	hsa-miR-181b-5p	up	SOD2	down
NONHSAT185527.1	down	hsa-miR-181b-5p	up	SOD2	down
NONHSAT223415.1	down	hsa-miR-181b-5p	up	SOD2	down
SOX9-AS1	down	hsa-miR-181b-5p	up	SOD2	down
XIST	down	hsa-miR-181b-5p	up	SOD2	down
ENST00000515178.1	down	hsa-miR-181b-5p	up	THRB	down
NEAT1	down	hsa-miR-181b-5p	up	THRB	down
NONHSAT022109.2	down	hsa-miR-181b-5p	up	THRB	down
NONHSAT137545.2	down	hsa-miR-181b-5p	up	THRB	down
NONHSAT185527.1	down	hsa-miR-181b-5p	up	THRB	down
NONHSAT223415.1	down	hsa-miR-181b-5p	up	THRB	down
SOX9-AS1	down	hsa-miR-181b-5p	up	THRB	down
XIST	down	hsa-miR-181b-5p	up	THRB	down
NEAT1	down	hsa-miR-181c-3p	up	CFL2	down
NONHSAT022109.2	down	hsa-miR-181c-3p	up	CFL2	down
MBNL1-AS1	down	hsa-miR-181c-5p	up	RPS6KA3	down
NONHSAT196441.1	down	hsa-miR-181c-5p	up	RPS6KA3	down
NONHSAT223415.1	down	hsa-miR-181c-5p	up	RPS6KA3	down
XIST	down	hsa-miR-181c-5p	up	RPS6KA3	down
ENST00000515178.1	down	hsa-miR-181d-5p	up	CTNNA3	down
MBNL1-AS1	down	hsa-miR-181d-5p	up	CTNNA3	down
NEAT1	down	hsa-miR-181d-5p	up	CTNNA3	down
NONHSAT022109.2	down	hsa-miR-181d-5p	up	CTNNA3	down
NONHSAT137545.2	down	hsa-miR-181d-5p	up	CTNNA3	down
NONHSAT185527.1	down	hsa-miR-181d-5p	up	CTNNA3	down
NONHSAT196441.1	down	hsa-miR-181d-5p	up	CTNNA3	down
NONHSAT223415.1	down	hsa-miR-181d-5p	up	CTNNA3	down
XIST	down	hsa-miR-181d-5p	up	CTNNA3	down
ENST00000515178.1	down	hsa-miR-181d-5p	up	ESR1	down
MBNL1-AS1	down	hsa-miR-181d-5p	up	ESR1	down
NEAT1	down	hsa-miR-181d-5p	up	ESR1	down
NONHSAT022109.2	down	hsa-miR-181d-5p	up	ESR1	down
NONHSAT137545.2	down	hsa-miR-181d-5p	up	ESR1	down
NONHSAT185527.1	down	hsa-miR-181d-5p	up	ESR1	down
NONHSAT196441.1	down	hsa-miR-181d-5p	up	ESR1	down
NONHSAT223415.1	down	hsa-miR-181d-5p	up	ESR1	down
XIST	down	hsa-miR-181d-5p	up	ESR1	down
ENST00000515178.1	down	hsa-miR-181d-5p	up	KCNQ5	down
MBNL1-AS1	down	hsa-miR-181d-5p	up	KCNQ5	down
NEAT1	down	hsa-miR-181d-5p	up	KCNQ5	down
NONHSAT022109.2	down	hsa-miR-181d-5p	up	KCNQ5	down
NONHSAT137545.2	down	hsa-miR-181d-5p	up	KCNQ5	down
NONHSAT185527.1	down	hsa-miR-181d-5p	up	KCNQ5	down
NONHSAT196441.1	down	hsa-miR-181d-5p	up	KCNQ5	down
NONHSAT223415.1	down	hsa-miR-181d-5p	up	KCNQ5	down
XIST	down	hsa-miR-181d-5p	up	KCNQ5	down
ENST00000515178.1	down	hsa-miR-181d-5p	up	PPP1R3B	down
MBNL1-AS1	down	hsa-miR-181d-5p	up	PPP1R3B	down
NEAT1	down	hsa-miR-181d-5p	up	PPP1R3B	down
NONHSAT022109.2	down	hsa-miR-181d-5p	up	PPP1R3B	down
NONHSAT137545.2	down	hsa-miR-181d-5p	up	PPP1R3B	down
NONHSAT185527.1	down	hsa-miR-181d-5p	up	PPP1R3B	down
NONHSAT196441.1	down	hsa-miR-181d-5p	up	PPP1R3B	down
NONHSAT223415.1	down	hsa-miR-181d-5p	up	PPP1R3B	down
XIST	down	hsa-miR-181d-5p	up	PPP1R3B	down
ENST00000515178.1	down	hsa-miR-181d-5p	up	SOD2	down
MBNL1-AS1	down	hsa-miR-181d-5p	up	SOD2	down
NEAT1	down	hsa-miR-181d-5p	up	SOD2	down
NONHSAT022109.2	down	hsa-miR-181d-5p	up	SOD2	down
NONHSAT137545.2	down	hsa-miR-181d-5p	up	SOD2	down
NONHSAT185527.1	down	hsa-miR-181d-5p	up	SOD2	down
NONHSAT196441.1	down	hsa-miR-181d-5p	up	SOD2	down
NONHSAT223415.1	down	hsa-miR-181d-5p	up	SOD2	down
XIST	down	hsa-miR-181d-5p	up	SOD2	down
ENST00000515178.1	down	hsa-miR-181d-5p	up	THRB	down
MBNL1-AS1	down	hsa-miR-181d-5p	up	THRB	down
NEAT1	down	hsa-miR-181d-5p	up	THRB	down
NONHSAT022109.2	down	hsa-miR-181d-5p	up	THRB	down
NONHSAT137545.2	down	hsa-miR-181d-5p	up	THRB	down
NONHSAT185527.1	down	hsa-miR-181d-5p	up	THRB	down
NONHSAT196441.1	down	hsa-miR-181d-5p	up	THRB	down
NONHSAT223415.1	down	hsa-miR-181d-5p	up	THRB	down
XIST	down	hsa-miR-181d-5p	up	THRB	down
ENST00000371086.3	up	hsa-miR-206	down	AK4	up
ENST00000499521.2	up	hsa-miR-206	down	AK4	up
NONHSAT004520.2	up	hsa-miR-206	down	AK4	up
NONHSAT006225.2	up	hsa-miR-206	down	AK4	up
NONHSAT033305.2	up	hsa-miR-206	down	AK4	up
NONHSAT040991.2	up	hsa-miR-206	down	AK4	up
NONHSAT115567.2	up	hsa-miR-206	down	AK4	up
NONHSAT129059.2	up	hsa-miR-206	down	AK4	up
NONHSAT137611.2	up	hsa-miR-206	down	AK4	up
NONHSAT137623.2	up	hsa-miR-206	down	AK4	up
NONHSAT141904.2	up	hsa-miR-206	down	AK4	up
NONHSAT163268.1	up	hsa-miR-206	down	AK4	up
NONHSAT177308.1	up	hsa-miR-206	down	AK4	up
NONHSAT183360.1	up	hsa-miR-206	down	AK4	up
NONHSAT217791.1	up	hsa-miR-206	down	AK4	up
NR_003682.1	up	hsa-miR-206	down	AK4	up
ENST00000371086.3	up	hsa-miR-206	down	DHX36	up
ENST00000499521.2	up	hsa-miR-206	down	DHX36	up
NONHSAT004520.2	up	hsa-miR-206	down	DHX36	up
NONHSAT006225.2	up	hsa-miR-206	down	DHX36	up
NONHSAT033305.2	up	hsa-miR-206	down	DHX36	up
NONHSAT040991.2	up	hsa-miR-206	down	DHX36	up
NONHSAT115567.2	up	hsa-miR-206	down	DHX36	up
NONHSAT129059.2	up	hsa-miR-206	down	DHX36	up
NONHSAT137611.2	up	hsa-miR-206	down	DHX36	up
NONHSAT137623.2	up	hsa-miR-206	down	DHX36	up
NONHSAT141904.2	up	hsa-miR-206	down	DHX36	up
NONHSAT163268.1	up	hsa-miR-206	down	DHX36	up
NONHSAT177308.1	up	hsa-miR-206	down	DHX36	up
NONHSAT183360.1	up	hsa-miR-206	down	DHX36	up
NONHSAT217791.1	up	hsa-miR-206	down	DHX36	up
NR_003682.1	up	hsa-miR-206	down	DHX36	up
ENST00000371086.3	up	hsa-miR-206	down	GJA1	up
ENST00000499521.2	up	hsa-miR-206	down	GJA1	up
NONHSAT004520.2	up	hsa-miR-206	down	GJA1	up
NONHSAT006225.2	up	hsa-miR-206	down	GJA1	up
NONHSAT033305.2	up	hsa-miR-206	down	GJA1	up
NONHSAT040991.2	up	hsa-miR-206	down	GJA1	up
NONHSAT115567.2	up	hsa-miR-206	down	GJA1	up
NONHSAT129059.2	up	hsa-miR-206	down	GJA1	up
NONHSAT137611.2	up	hsa-miR-206	down	GJA1	up
NONHSAT137623.2	up	hsa-miR-206	down	GJA1	up
NONHSAT141904.2	up	hsa-miR-206	down	GJA1	up
NONHSAT163268.1	up	hsa-miR-206	down	GJA1	up
NONHSAT177308.1	up	hsa-miR-206	down	GJA1	up
NONHSAT183360.1	up	hsa-miR-206	down	GJA1	up
NONHSAT217791.1	up	hsa-miR-206	down	GJA1	up
NR_003682.1	up	hsa-miR-206	down	GJA1	up
ENST00000371086.3	up	hsa-miR-206	down	JARID2	up
ENST00000499521.2	up	hsa-miR-206	down	JARID2	up
NONHSAT004520.2	up	hsa-miR-206	down	JARID2	up
NONHSAT006225.2	up	hsa-miR-206	down	JARID2	up
NONHSAT033305.2	up	hsa-miR-206	down	JARID2	up
NONHSAT040991.2	up	hsa-miR-206	down	JARID2	up
NONHSAT115567.2	up	hsa-miR-206	down	JARID2	up
NONHSAT129059.2	up	hsa-miR-206	down	JARID2	up
NONHSAT137611.2	up	hsa-miR-206	down	JARID2	up
NONHSAT137623.2	up	hsa-miR-206	down	JARID2	up
NONHSAT141904.2	up	hsa-miR-206	down	JARID2	up
NONHSAT163268.1	up	hsa-miR-206	down	JARID2	up
NONHSAT177308.1	up	hsa-miR-206	down	JARID2	up
NONHSAT183360.1	up	hsa-miR-206	down	JARID2	up
NONHSAT217791.1	up	hsa-miR-206	down	JARID2	up
NR_003682.1	up	hsa-miR-206	down	JARID2	up
ENST00000371086.3	up	hsa-miR-206	down	KDSR	up
ENST00000499521.2	up	hsa-miR-206	down	KDSR	up
NONHSAT004520.2	up	hsa-miR-206	down	KDSR	up
NONHSAT006225.2	up	hsa-miR-206	down	KDSR	up
NONHSAT033305.2	up	hsa-miR-206	down	KDSR	up
NONHSAT040991.2	up	hsa-miR-206	down	KDSR	up
NONHSAT115567.2	up	hsa-miR-206	down	KDSR	up
NONHSAT129059.2	up	hsa-miR-206	down	KDSR	up
NONHSAT137611.2	up	hsa-miR-206	down	KDSR	up
NONHSAT137623.2	up	hsa-miR-206	down	KDSR	up
NONHSAT141904.2	up	hsa-miR-206	down	KDSR	up
NONHSAT163268.1	up	hsa-miR-206	down	KDSR	up
NONHSAT177308.1	up	hsa-miR-206	down	KDSR	up
NONHSAT183360.1	up	hsa-miR-206	down	KDSR	up
NONHSAT217791.1	up	hsa-miR-206	down	KDSR	up
NR_003682.1	up	hsa-miR-206	down	KDSR	up
ENST00000371086.3	up	hsa-miR-206	down	POGLUT1	up
ENST00000499521.2	up	hsa-miR-206	down	POGLUT1	up
NONHSAT004520.2	up	hsa-miR-206	down	POGLUT1	up
NONHSAT006225.2	up	hsa-miR-206	down	POGLUT1	up
NONHSAT033305.2	up	hsa-miR-206	down	POGLUT1	up
NONHSAT040991.2	up	hsa-miR-206	down	POGLUT1	up
NONHSAT115567.2	up	hsa-miR-206	down	POGLUT1	up
NONHSAT129059.2	up	hsa-miR-206	down	POGLUT1	up
NONHSAT137611.2	up	hsa-miR-206	down	POGLUT1	up
NONHSAT137623.2	up	hsa-miR-206	down	POGLUT1	up
NONHSAT141904.2	up	hsa-miR-206	down	POGLUT1	up
NONHSAT163268.1	up	hsa-miR-206	down	POGLUT1	up
NONHSAT177308.1	up	hsa-miR-206	down	POGLUT1	up
NONHSAT183360.1	up	hsa-miR-206	down	POGLUT1	up
NONHSAT217791.1	up	hsa-miR-206	down	POGLUT1	up
NR_003682.1	up	hsa-miR-206	down	POGLUT1	up
ENST00000371086.3	up	hsa-miR-206	down	REL	up
ENST00000499521.2	up	hsa-miR-206	down	REL	up
NONHSAT004520.2	up	hsa-miR-206	down	REL	up
NONHSAT006225.2	up	hsa-miR-206	down	REL	up
NONHSAT033305.2	up	hsa-miR-206	down	REL	up
NONHSAT040991.2	up	hsa-miR-206	down	REL	up
NONHSAT115567.2	up	hsa-miR-206	down	REL	up
NONHSAT129059.2	up	hsa-miR-206	down	REL	up
NONHSAT137611.2	up	hsa-miR-206	down	REL	up
NONHSAT137623.2	up	hsa-miR-206	down	REL	up
NONHSAT141904.2	up	hsa-miR-206	down	REL	up
NONHSAT163268.1	up	hsa-miR-206	down	REL	up
NONHSAT177308.1	up	hsa-miR-206	down	REL	up
NONHSAT183360.1	up	hsa-miR-206	down	REL	up
NONHSAT217791.1	up	hsa-miR-206	down	REL	up
NR_003682.1	up	hsa-miR-206	down	REL	up
ENST00000371086.3	up	hsa-miR-206	down	SMARCC1	up
ENST00000499521.2	up	hsa-miR-206	down	SMARCC1	up
NONHSAT004520.2	up	hsa-miR-206	down	SMARCC1	up
NONHSAT006225.2	up	hsa-miR-206	down	SMARCC1	up
NONHSAT033305.2	up	hsa-miR-206	down	SMARCC1	up
NONHSAT040991.2	up	hsa-miR-206	down	SMARCC1	up
NONHSAT115567.2	up	hsa-miR-206	down	SMARCC1	up
NONHSAT129059.2	up	hsa-miR-206	down	SMARCC1	up
NONHSAT137611.2	up	hsa-miR-206	down	SMARCC1	up
NONHSAT137623.2	up	hsa-miR-206	down	SMARCC1	up
NONHSAT141904.2	up	hsa-miR-206	down	SMARCC1	up
NONHSAT163268.1	up	hsa-miR-206	down	SMARCC1	up
NONHSAT177308.1	up	hsa-miR-206	down	SMARCC1	up
NONHSAT183360.1	up	hsa-miR-206	down	SMARCC1	up
NONHSAT217791.1	up	hsa-miR-206	down	SMARCC1	up
NR_003682.1	up	hsa-miR-206	down	SMARCC1	up
ENST00000371086.3	up	hsa-miR-206	down	TPM4	up
ENST00000499521.2	up	hsa-miR-206	down	TPM4	up
NONHSAT004520.2	up	hsa-miR-206	down	TPM4	up
NONHSAT006225.2	up	hsa-miR-206	down	TPM4	up
NONHSAT033305.2	up	hsa-miR-206	down	TPM4	up
NONHSAT040991.2	up	hsa-miR-206	down	TPM4	up
NONHSAT115567.2	up	hsa-miR-206	down	TPM4	up
NONHSAT129059.2	up	hsa-miR-206	down	TPM4	up
NONHSAT137611.2	up	hsa-miR-206	down	TPM4	up
NONHSAT137623.2	up	hsa-miR-206	down	TPM4	up
NONHSAT141904.2	up	hsa-miR-206	down	TPM4	up
NONHSAT163268.1	up	hsa-miR-206	down	TPM4	up
NONHSAT177308.1	up	hsa-miR-206	down	TPM4	up
NONHSAT183360.1	up	hsa-miR-206	down	TPM4	up
NONHSAT217791.1	up	hsa-miR-206	down	TPM4	up
NR_003682.1	up	hsa-miR-206	down	TPM4	up
ENST00000371086.3	up	hsa-miR-206	down	TRAF3	up
ENST00000499521.2	up	hsa-miR-206	down	TRAF3	up
NONHSAT004520.2	up	hsa-miR-206	down	TRAF3	up
NONHSAT006225.2	up	hsa-miR-206	down	TRAF3	up
NONHSAT033305.2	up	hsa-miR-206	down	TRAF3	up
NONHSAT040991.2	up	hsa-miR-206	down	TRAF3	up
NONHSAT115567.2	up	hsa-miR-206	down	TRAF3	up
NONHSAT129059.2	up	hsa-miR-206	down	TRAF3	up
NONHSAT137611.2	up	hsa-miR-206	down	TRAF3	up
NONHSAT137623.2	up	hsa-miR-206	down	TRAF3	up
NONHSAT141904.2	up	hsa-miR-206	down	TRAF3	up
NONHSAT163268.1	up	hsa-miR-206	down	TRAF3	up
NONHSAT177308.1	up	hsa-miR-206	down	TRAF3	up
NONHSAT183360.1	up	hsa-miR-206	down	TRAF3	up
NONHSAT217791.1	up	hsa-miR-206	down	TRAF3	up
NR_003682.1	up	hsa-miR-206	down	TRAF3	up
ENST00000371086.3	up	hsa-miR-206	down	WIPF2	up
ENST00000499521.2	up	hsa-miR-206	down	WIPF2	up
NONHSAT004520.2	up	hsa-miR-206	down	WIPF2	up
NONHSAT006225.2	up	hsa-miR-206	down	WIPF2	up
NONHSAT033305.2	up	hsa-miR-206	down	WIPF2	up
NONHSAT040991.2	up	hsa-miR-206	down	WIPF2	up
NONHSAT115567.2	up	hsa-miR-206	down	WIPF2	up
NONHSAT129059.2	up	hsa-miR-206	down	WIPF2	up
NONHSAT137611.2	up	hsa-miR-206	down	WIPF2	up
NONHSAT137623.2	up	hsa-miR-206	down	WIPF2	up
NONHSAT141904.2	up	hsa-miR-206	down	WIPF2	up
NONHSAT163268.1	up	hsa-miR-206	down	WIPF2	up
NONHSAT177308.1	up	hsa-miR-206	down	WIPF2	up
NONHSAT183360.1	up	hsa-miR-206	down	WIPF2	up
NONHSAT217791.1	up	hsa-miR-206	down	WIPF2	up
NR_003682.1	up	hsa-miR-206	down	WIPF2	up
ENST00000371086.3	up	hsa-miR-206	down	ZMAT3	up
ENST00000499521.2	up	hsa-miR-206	down	ZMAT3	up
NONHSAT004520.2	up	hsa-miR-206	down	ZMAT3	up
NONHSAT006225.2	up	hsa-miR-206	down	ZMAT3	up
NONHSAT033305.2	up	hsa-miR-206	down	ZMAT3	up
NONHSAT040991.2	up	hsa-miR-206	down	ZMAT3	up
NONHSAT115567.2	up	hsa-miR-206	down	ZMAT3	up
NONHSAT129059.2	up	hsa-miR-206	down	ZMAT3	up
NONHSAT137611.2	up	hsa-miR-206	down	ZMAT3	up
NONHSAT137623.2	up	hsa-miR-206	down	ZMAT3	up
NONHSAT141904.2	up	hsa-miR-206	down	ZMAT3	up
NONHSAT163268.1	up	hsa-miR-206	down	ZMAT3	up
NONHSAT177308.1	up	hsa-miR-206	down	ZMAT3	up
NONHSAT183360.1	up	hsa-miR-206	down	ZMAT3	up
NONHSAT217791.1	up	hsa-miR-206	down	ZMAT3	up
NR_003682.1	up	hsa-miR-206	down	ZMAT3	up
NEAT1	down	hsa-miR-301a-3p	up	AR	down
NONHSAT022109.2	down	hsa-miR-301a-3p	up	AR	down
NONHSAT137545.2	down	hsa-miR-301a-3p	up	AR	down
NONHSAT223415.1	down	hsa-miR-301a-3p	up	AR	down
XIST	down	hsa-miR-301a-3p	up	AR	down
NEAT1	down	hsa-miR-301a-3p	up	NR3C2	down
NONHSAT022109.2	down	hsa-miR-301a-3p	up	NR3C2	down
NONHSAT137545.2	down	hsa-miR-301a-3p	up	NR3C2	down
NONHSAT223415.1	down	hsa-miR-301a-3p	up	NR3C2	down
XIST	down	hsa-miR-301a-3p	up	NR3C2	down
H19	down	hsa-miR-324-3p	up	ACTC1	down
NONHSAT009146.2	down	hsa-miR-324-3p	up	ACTC1	down
NONHSAT022109.2	down	hsa-miR-324-3p	up	ACTC1	down
NONHSAT072590.2	down	hsa-miR-324-3p	up	ACTC1	down
NR_033663.1	down	hsa-miR-324-3p	up	ACTC1	down
H19	down	hsa-miR-324-3p	up	ATP2B2	down
NONHSAT009146.2	down	hsa-miR-324-3p	up	ATP2B2	down
NONHSAT022109.2	down	hsa-miR-324-3p	up	ATP2B2	down
NONHSAT072590.2	down	hsa-miR-324-3p	up	ATP2B2	down
NR_033663.1	down	hsa-miR-324-3p	up	ATP2B2	down
H19	down	hsa-miR-324-3p	up	B3GNT5	down
NONHSAT009146.2	down	hsa-miR-324-3p	up	B3GNT5	down
NONHSAT022109.2	down	hsa-miR-324-3p	up	B3GNT5	down
NONHSAT072590.2	down	hsa-miR-324-3p	up	B3GNT5	down
NR_033663.1	down	hsa-miR-324-3p	up	B3GNT5	down
H19	down	hsa-miR-324-3p	up	DMD	down
NONHSAT009146.2	down	hsa-miR-324-3p	up	DMD	down
NONHSAT022109.2	down	hsa-miR-324-3p	up	DMD	down
NONHSAT072590.2	down	hsa-miR-324-3p	up	DMD	down
NR_033663.1	down	hsa-miR-324-3p	up	DMD	down
H19	down	hsa-miR-324-3p	up	GAMT	down
NONHSAT009146.2	down	hsa-miR-324-3p	up	GAMT	down
NONHSAT022109.2	down	hsa-miR-324-3p	up	GAMT	down
NONHSAT072590.2	down	hsa-miR-324-3p	up	GAMT	down
NR_033663.1	down	hsa-miR-324-3p	up	GAMT	down
H19	down	hsa-miR-324-3p	up	HSPA9	down
NONHSAT009146.2	down	hsa-miR-324-3p	up	HSPA9	down
NONHSAT022109.2	down	hsa-miR-324-3p	up	HSPA9	down
NONHSAT072590.2	down	hsa-miR-324-3p	up	HSPA9	down
NR_033663.1	down	hsa-miR-324-3p	up	HSPA9	down
H19	down	hsa-miR-324-3p	up	MAP2K3	down
NONHSAT009146.2	down	hsa-miR-324-3p	up	MAP2K3	down
NONHSAT022109.2	down	hsa-miR-324-3p	up	MAP2K3	down
NONHSAT072590.2	down	hsa-miR-324-3p	up	MAP2K3	down
NR_033663.1	down	hsa-miR-324-3p	up	MAP2K3	down
H19	down	hsa-miR-324-3p	up	PFKFB2	down
NONHSAT009146.2	down	hsa-miR-324-3p	up	PFKFB2	down
NONHSAT022109.2	down	hsa-miR-324-3p	up	PFKFB2	down
NONHSAT072590.2	down	hsa-miR-324-3p	up	PFKFB2	down
NR_033663.1	down	hsa-miR-324-3p	up	PFKFB2	down
H19	down	hsa-miR-324-3p	up	PRKAB2	down
NONHSAT009146.2	down	hsa-miR-324-3p	up	PRKAB2	down
NONHSAT022109.2	down	hsa-miR-324-3p	up	PRKAB2	down
NONHSAT072590.2	down	hsa-miR-324-3p	up	PRKAB2	down
NR_033663.1	down	hsa-miR-324-3p	up	PRKAB2	down
H19	down	hsa-miR-324-3p	up	SAR1B	down
NONHSAT009146.2	down	hsa-miR-324-3p	up	SAR1B	down
NONHSAT022109.2	down	hsa-miR-324-3p	up	SAR1B	down
NONHSAT072590.2	down	hsa-miR-324-3p	up	SAR1B	down
NR_033663.1	down	hsa-miR-324-3p	up	SAR1B	down
H19	down	hsa-miR-324-3p	up	SCN1B	down
NONHSAT009146.2	down	hsa-miR-324-3p	up	SCN1B	down
NONHSAT022109.2	down	hsa-miR-324-3p	up	SCN1B	down
NONHSAT072590.2	down	hsa-miR-324-3p	up	SCN1B	down
NR_033663.1	down	hsa-miR-324-3p	up	SCN1B	down
H19	down	hsa-miR-324-3p	up	SYNPO	down
NONHSAT009146.2	down	hsa-miR-324-3p	up	SYNPO	down
NONHSAT022109.2	down	hsa-miR-324-3p	up	SYNPO	down
NONHSAT072590.2	down	hsa-miR-324-3p	up	SYNPO	down
NR_033663.1	down	hsa-miR-324-3p	up	SYNPO	down
NEAT1	down	hsa-miR-324-5p	up	ATP2B2	down
NONHSAT022109.2	down	hsa-miR-324-5p	up	ATP2B2	down
NONHSAT022110.2	down	hsa-miR-324-5p	up	ATP2B2	down
NONHSAT068926.2	down	hsa-miR-324-5p	up	ATP2B2	down
NONHSAT072590.2	down	hsa-miR-324-5p	up	ATP2B2	down
NONHSAT092665.2	down	hsa-miR-324-5p	up	ATP2B2	down
NONHSAT103032.2	down	hsa-miR-324-5p	up	ATP2B2	down
NONHSAT223415.1	down	hsa-miR-324-5p	up	ATP2B2	down
RNF144A-AS1	down	hsa-miR-324-5p	up	ATP2B2	down
SOX9-AS1	down	hsa-miR-324-5p	up	ATP2B2	down
XIST	down	hsa-miR-324-5p	up	ATP2B2	down
NEAT1	down	hsa-miR-324-5p	up	CAMK2B	down
NONHSAT022109.2	down	hsa-miR-324-5p	up	CAMK2B	down
NONHSAT022110.2	down	hsa-miR-324-5p	up	CAMK2B	down
NONHSAT068926.2	down	hsa-miR-324-5p	up	CAMK2B	down
NONHSAT072590.2	down	hsa-miR-324-5p	up	CAMK2B	down
NONHSAT092665.2	down	hsa-miR-324-5p	up	CAMK2B	down
NONHSAT103032.2	down	hsa-miR-324-5p	up	CAMK2B	down
NONHSAT223415.1	down	hsa-miR-324-5p	up	CAMK2B	down
RNF144A-AS1	down	hsa-miR-324-5p	up	CAMK2B	down
SOX9-AS1	down	hsa-miR-324-5p	up	CAMK2B	down
XIST	down	hsa-miR-324-5p	up	CAMK2B	down
NEAT1	down	hsa-miR-324-5p	up	SDHD	down
NONHSAT022109.2	down	hsa-miR-324-5p	up	SDHD	down
NONHSAT022110.2	down	hsa-miR-324-5p	up	SDHD	down
NONHSAT068926.2	down	hsa-miR-324-5p	up	SDHD	down
NONHSAT072590.2	down	hsa-miR-324-5p	up	SDHD	down
NONHSAT092665.2	down	hsa-miR-324-5p	up	SDHD	down
NONHSAT103032.2	down	hsa-miR-324-5p	up	SDHD	down
NONHSAT223415.1	down	hsa-miR-324-5p	up	SDHD	down
RNF144A-AS1	down	hsa-miR-324-5p	up	SDHD	down
SOX9-AS1	down	hsa-miR-324-5p	up	SDHD	down
XIST	down	hsa-miR-324-5p	up	SDHD	down
NEAT1	down	hsa-miR-324-5p	up	SGCD	down
NONHSAT022109.2	down	hsa-miR-324-5p	up	SGCD	down
NONHSAT022110.2	down	hsa-miR-324-5p	up	SGCD	down
NONHSAT068926.2	down	hsa-miR-324-5p	up	SGCD	down
NONHSAT072590.2	down	hsa-miR-324-5p	up	SGCD	down
NONHSAT092665.2	down	hsa-miR-324-5p	up	SGCD	down
NONHSAT103032.2	down	hsa-miR-324-5p	up	SGCD	down
NONHSAT223415.1	down	hsa-miR-324-5p	up	SGCD	down
RNF144A-AS1	down	hsa-miR-324-5p	up	SGCD	down
SOX9-AS1	down	hsa-miR-324-5p	up	SGCD	down
XIST	down	hsa-miR-324-5p	up	SGCD	down
NEAT1	down	hsa-miR-324-5p	up	SYNPO	down
NONHSAT022109.2	down	hsa-miR-324-5p	up	SYNPO	down
NONHSAT022110.2	down	hsa-miR-324-5p	up	SYNPO	down
NONHSAT068926.2	down	hsa-miR-324-5p	up	SYNPO	down
NONHSAT072590.2	down	hsa-miR-324-5p	up	SYNPO	down
NONHSAT092665.2	down	hsa-miR-324-5p	up	SYNPO	down
NONHSAT103032.2	down	hsa-miR-324-5p	up	SYNPO	down
NONHSAT223415.1	down	hsa-miR-324-5p	up	SYNPO	down
RNF144A-AS1	down	hsa-miR-324-5p	up	SYNPO	down
SOX9-AS1	down	hsa-miR-324-5p	up	SYNPO	down
XIST	down	hsa-miR-324-5p	up	SYNPO	down
NEAT1	down	hsa-miR-324-5p	up	TNNC1	down
NONHSAT022109.2	down	hsa-miR-324-5p	up	TNNC1	down
NONHSAT022110.2	down	hsa-miR-324-5p	up	TNNC1	down
NONHSAT068926.2	down	hsa-miR-324-5p	up	TNNC1	down
NONHSAT072590.2	down	hsa-miR-324-5p	up	TNNC1	down
NONHSAT092665.2	down	hsa-miR-324-5p	up	TNNC1	down
NONHSAT103032.2	down	hsa-miR-324-5p	up	TNNC1	down
NONHSAT223415.1	down	hsa-miR-324-5p	up	TNNC1	down
RNF144A-AS1	down	hsa-miR-324-5p	up	TNNC1	down
SOX9-AS1	down	hsa-miR-324-5p	up	TNNC1	down
XIST	down	hsa-miR-324-5p	up	TNNC1	down
NEAT1	down	hsa-miR-329-3p	up	CD55	down
NONHSAT022109.2	down	hsa-miR-329-3p	up	CD55	down
NONHSAT072590.2	down	hsa-miR-329-3p	up	CD55	down
NONHSAT101320.2	down	hsa-miR-329-3p	up	CD55	down
NEAT1	down	hsa-miR-329-3p	up	FBXO32	down
NONHSAT022109.2	down	hsa-miR-329-3p	up	FBXO32	down
NONHSAT072590.2	down	hsa-miR-329-3p	up	FBXO32	down
NONHSAT101320.2	down	hsa-miR-329-3p	up	FBXO32	down
NEAT1	down	hsa-miR-329-3p	up	MYLK3	down
NONHSAT022109.2	down	hsa-miR-329-3p	up	MYLK3	down
NONHSAT072590.2	down	hsa-miR-329-3p	up	MYLK3	down
NONHSAT101320.2	down	hsa-miR-329-3p	up	MYLK3	down
NEAT1	down	hsa-miR-329-3p	up	PDE4D	down
NONHSAT022109.2	down	hsa-miR-329-3p	up	PDE4D	down
NONHSAT072590.2	down	hsa-miR-329-3p	up	PDE4D	down
NONHSAT101320.2	down	hsa-miR-329-3p	up	PDE4D	down
NEAT1	down	hsa-miR-329-3p	up	THRB	down
NONHSAT022109.2	down	hsa-miR-329-3p	up	THRB	down
NONHSAT072590.2	down	hsa-miR-329-3p	up	THRB	down
NONHSAT101320.2	down	hsa-miR-329-3p	up	THRB	down
NEAT1	down	hsa-miR-345-5p	up	RORA	down
NONHSAT011234.2	down	hsa-miR-345-5p	up	RORA	down
NONHSAT022109.2	down	hsa-miR-345-5p	up	RORA	down
NONHSAT022110.2	down	hsa-miR-345-5p	up	RORA	down
NONHSAT183602.1	down	hsa-miR-345-5p	up	RORA	down
NEAT1	down	hsa-miR-345-5p	up	SOD2	down
NONHSAT011234.2	down	hsa-miR-345-5p	up	SOD2	down
NONHSAT022109.2	down	hsa-miR-345-5p	up	SOD2	down
NONHSAT022110.2	down	hsa-miR-345-5p	up	SOD2	down
NONHSAT183602.1	down	hsa-miR-345-5p	up	SOD2	down
NEAT1	down	hsa-miR-345-5p	up	USP15	down
NONHSAT011234.2	down	hsa-miR-345-5p	up	USP15	down
NONHSAT022109.2	down	hsa-miR-345-5p	up	USP15	down
NONHSAT022110.2	down	hsa-miR-345-5p	up	USP15	down
NONHSAT183602.1	down	hsa-miR-345-5p	up	USP15	down
CA5BP1	up	hsa-miR-378a-3p	down	ACTR3	up
ENST00000499624.3	up	hsa-miR-378a-3p	down	ACTR3	up
ENST00000564237.1	up	hsa-miR-378a-3p	down	ACTR3	up
ENST00000575890.1	up	hsa-miR-378a-3p	down	ACTR3	up
GABPB1-AS1	up	hsa-miR-378a-3p	down	ACTR3	up
JPX	up	hsa-miR-378a-3p	down	ACTR3	up
LINC01296	up	hsa-miR-378a-3p	down	ACTR3	up
NONHSAT004520.2	up	hsa-miR-378a-3p	down	ACTR3	up
NONHSAT033305.2	up	hsa-miR-378a-3p	down	ACTR3	up
NONHSAT115567.2	up	hsa-miR-378a-3p	down	ACTR3	up
NONHSAT137611.2	up	hsa-miR-378a-3p	down	ACTR3	up
NONHSAT141904.2	up	hsa-miR-378a-3p	down	ACTR3	up
NONHSAT177308.1	up	hsa-miR-378a-3p	down	ACTR3	up
NONHSAT183952.1	up	hsa-miR-378a-3p	down	ACTR3	up
NONHSAT203034.1	up	hsa-miR-378a-3p	down	ACTR3	up
PSMA3-AS1	up	hsa-miR-378a-3p	down	ACTR3	up
PVT1	up	hsa-miR-378a-3p	down	ACTR3	up
CA5BP1	up	hsa-miR-378a-3p	down	ARF3	up
ENST00000499624.3	up	hsa-miR-378a-3p	down	ARF3	up
ENST00000564237.1	up	hsa-miR-378a-3p	down	ARF3	up
ENST00000575890.1	up	hsa-miR-378a-3p	down	ARF3	up
GABPB1-AS1	up	hsa-miR-378a-3p	down	ARF3	up
JPX	up	hsa-miR-378a-3p	down	ARF3	up
LINC01296	up	hsa-miR-378a-3p	down	ARF3	up
NONHSAT004520.2	up	hsa-miR-378a-3p	down	ARF3	up
NONHSAT033305.2	up	hsa-miR-378a-3p	down	ARF3	up
NONHSAT115567.2	up	hsa-miR-378a-3p	down	ARF3	up
NONHSAT137611.2	up	hsa-miR-378a-3p	down	ARF3	up
NONHSAT141904.2	up	hsa-miR-378a-3p	down	ARF3	up
NONHSAT177308.1	up	hsa-miR-378a-3p	down	ARF3	up
NONHSAT183952.1	up	hsa-miR-378a-3p	down	ARF3	up
NONHSAT203034.1	up	hsa-miR-378a-3p	down	ARF3	up
PSMA3-AS1	up	hsa-miR-378a-3p	down	ARF3	up
PVT1	up	hsa-miR-378a-3p	down	ARF3	up
CA5BP1	up	hsa-miR-378a-3p	down	CAMKK2	up
ENST00000499624.3	up	hsa-miR-378a-3p	down	CAMKK2	up
ENST00000564237.1	up	hsa-miR-378a-3p	down	CAMKK2	up
ENST00000575890.1	up	hsa-miR-378a-3p	down	CAMKK2	up
GABPB1-AS1	up	hsa-miR-378a-3p	down	CAMKK2	up
JPX	up	hsa-miR-378a-3p	down	CAMKK2	up
LINC01296	up	hsa-miR-378a-3p	down	CAMKK2	up
NONHSAT004520.2	up	hsa-miR-378a-3p	down	CAMKK2	up
NONHSAT033305.2	up	hsa-miR-378a-3p	down	CAMKK2	up
NONHSAT115567.2	up	hsa-miR-378a-3p	down	CAMKK2	up
NONHSAT137611.2	up	hsa-miR-378a-3p	down	CAMKK2	up
NONHSAT141904.2	up	hsa-miR-378a-3p	down	CAMKK2	up
NONHSAT177308.1	up	hsa-miR-378a-3p	down	CAMKK2	up
NONHSAT183952.1	up	hsa-miR-378a-3p	down	CAMKK2	up
NONHSAT203034.1	up	hsa-miR-378a-3p	down	CAMKK2	up
PSMA3-AS1	up	hsa-miR-378a-3p	down	CAMKK2	up
PVT1	up	hsa-miR-378a-3p	down	CAMKK2	up
CA5BP1	up	hsa-miR-378a-3p	down	CBL	up
ENST00000499624.3	up	hsa-miR-378a-3p	down	CBL	up
ENST00000564237.1	up	hsa-miR-378a-3p	down	CBL	up
ENST00000575890.1	up	hsa-miR-378a-3p	down	CBL	up
GABPB1-AS1	up	hsa-miR-378a-3p	down	CBL	up
JPX	up	hsa-miR-378a-3p	down	CBL	up
LINC01296	up	hsa-miR-378a-3p	down	CBL	up
NONHSAT004520.2	up	hsa-miR-378a-3p	down	CBL	up
NONHSAT033305.2	up	hsa-miR-378a-3p	down	CBL	up
NONHSAT115567.2	up	hsa-miR-378a-3p	down	CBL	up
NONHSAT137611.2	up	hsa-miR-378a-3p	down	CBL	up
NONHSAT141904.2	up	hsa-miR-378a-3p	down	CBL	up
NONHSAT177308.1	up	hsa-miR-378a-3p	down	CBL	up
NONHSAT183952.1	up	hsa-miR-378a-3p	down	CBL	up
NONHSAT203034.1	up	hsa-miR-378a-3p	down	CBL	up
PSMA3-AS1	up	hsa-miR-378a-3p	down	CBL	up
PVT1	up	hsa-miR-378a-3p	down	CBL	up
CA5BP1	up	hsa-miR-378a-3p	down	COL6A2	up
ENST00000499624.3	up	hsa-miR-378a-3p	down	COL6A2	up
ENST00000564237.1	up	hsa-miR-378a-3p	down	COL6A2	up
ENST00000575890.1	up	hsa-miR-378a-3p	down	COL6A2	up
GABPB1-AS1	up	hsa-miR-378a-3p	down	COL6A2	up
JPX	up	hsa-miR-378a-3p	down	COL6A2	up
LINC01296	up	hsa-miR-378a-3p	down	COL6A2	up
NONHSAT004520.2	up	hsa-miR-378a-3p	down	COL6A2	up
NONHSAT033305.2	up	hsa-miR-378a-3p	down	COL6A2	up
NONHSAT115567.2	up	hsa-miR-378a-3p	down	COL6A2	up
NONHSAT137611.2	up	hsa-miR-378a-3p	down	COL6A2	up
NONHSAT141904.2	up	hsa-miR-378a-3p	down	COL6A2	up
NONHSAT177308.1	up	hsa-miR-378a-3p	down	COL6A2	up
NONHSAT183952.1	up	hsa-miR-378a-3p	down	COL6A2	up
NONHSAT203034.1	up	hsa-miR-378a-3p	down	COL6A2	up
PSMA3-AS1	up	hsa-miR-378a-3p	down	COL6A2	up
PVT1	up	hsa-miR-378a-3p	down	COL6A2	up
CA5BP1	up	hsa-miR-378a-3p	down	CREB3L2	up
ENST00000499624.3	up	hsa-miR-378a-3p	down	CREB3L2	up
ENST00000564237.1	up	hsa-miR-378a-3p	down	CREB3L2	up
ENST00000575890.1	up	hsa-miR-378a-3p	down	CREB3L2	up
GABPB1-AS1	up	hsa-miR-378a-3p	down	CREB3L2	up
JPX	up	hsa-miR-378a-3p	down	CREB3L2	up
LINC01296	up	hsa-miR-378a-3p	down	CREB3L2	up
NONHSAT004520.2	up	hsa-miR-378a-3p	down	CREB3L2	up
NONHSAT033305.2	up	hsa-miR-378a-3p	down	CREB3L2	up
NONHSAT115567.2	up	hsa-miR-378a-3p	down	CREB3L2	up
NONHSAT137611.2	up	hsa-miR-378a-3p	down	CREB3L2	up
NONHSAT141904.2	up	hsa-miR-378a-3p	down	CREB3L2	up
NONHSAT177308.1	up	hsa-miR-378a-3p	down	CREB3L2	up
NONHSAT183952.1	up	hsa-miR-378a-3p	down	CREB3L2	up
NONHSAT203034.1	up	hsa-miR-378a-3p	down	CREB3L2	up
PSMA3-AS1	up	hsa-miR-378a-3p	down	CREB3L2	up
PVT1	up	hsa-miR-378a-3p	down	CREB3L2	up
CA5BP1	up	hsa-miR-378a-3p	down	CTNNA1	up
ENST00000499624.3	up	hsa-miR-378a-3p	down	CTNNA1	up
ENST00000564237.1	up	hsa-miR-378a-3p	down	CTNNA1	up
ENST00000575890.1	up	hsa-miR-378a-3p	down	CTNNA1	up
GABPB1-AS1	up	hsa-miR-378a-3p	down	CTNNA1	up
JPX	up	hsa-miR-378a-3p	down	CTNNA1	up
LINC01296	up	hsa-miR-378a-3p	down	CTNNA1	up
NONHSAT004520.2	up	hsa-miR-378a-3p	down	CTNNA1	up
NONHSAT033305.2	up	hsa-miR-378a-3p	down	CTNNA1	up
NONHSAT115567.2	up	hsa-miR-378a-3p	down	CTNNA1	up
NONHSAT137611.2	up	hsa-miR-378a-3p	down	CTNNA1	up
NONHSAT141904.2	up	hsa-miR-378a-3p	down	CTNNA1	up
NONHSAT177308.1	up	hsa-miR-378a-3p	down	CTNNA1	up
NONHSAT183952.1	up	hsa-miR-378a-3p	down	CTNNA1	up
NONHSAT203034.1	up	hsa-miR-378a-3p	down	CTNNA1	up
PSMA3-AS1	up	hsa-miR-378a-3p	down	CTNNA1	up
PVT1	up	hsa-miR-378a-3p	down	CTNNA1	up
CA5BP1	up	hsa-miR-378a-3p	down	DCP2	up
ENST00000499624.3	up	hsa-miR-378a-3p	down	DCP2	up
ENST00000564237.1	up	hsa-miR-378a-3p	down	DCP2	up
ENST00000575890.1	up	hsa-miR-378a-3p	down	DCP2	up
GABPB1-AS1	up	hsa-miR-378a-3p	down	DCP2	up
JPX	up	hsa-miR-378a-3p	down	DCP2	up
LINC01296	up	hsa-miR-378a-3p	down	DCP2	up
NONHSAT004520.2	up	hsa-miR-378a-3p	down	DCP2	up
NONHSAT033305.2	up	hsa-miR-378a-3p	down	DCP2	up
NONHSAT115567.2	up	hsa-miR-378a-3p	down	DCP2	up
NONHSAT137611.2	up	hsa-miR-378a-3p	down	DCP2	up
NONHSAT141904.2	up	hsa-miR-378a-3p	down	DCP2	up
NONHSAT177308.1	up	hsa-miR-378a-3p	down	DCP2	up
NONHSAT183952.1	up	hsa-miR-378a-3p	down	DCP2	up
NONHSAT203034.1	up	hsa-miR-378a-3p	down	DCP2	up
PSMA3-AS1	up	hsa-miR-378a-3p	down	DCP2	up
PVT1	up	hsa-miR-378a-3p	down	DCP2	up
CA5BP1	up	hsa-miR-378a-3p	down	DCTN5	up
ENST00000499624.3	up	hsa-miR-378a-3p	down	DCTN5	up
ENST00000564237.1	up	hsa-miR-378a-3p	down	DCTN5	up
ENST00000575890.1	up	hsa-miR-378a-3p	down	DCTN5	up
GABPB1-AS1	up	hsa-miR-378a-3p	down	DCTN5	up
JPX	up	hsa-miR-378a-3p	down	DCTN5	up
LINC01296	up	hsa-miR-378a-3p	down	DCTN5	up
NONHSAT004520.2	up	hsa-miR-378a-3p	down	DCTN5	up
NONHSAT033305.2	up	hsa-miR-378a-3p	down	DCTN5	up
NONHSAT115567.2	up	hsa-miR-378a-3p	down	DCTN5	up
NONHSAT137611.2	up	hsa-miR-378a-3p	down	DCTN5	up
NONHSAT141904.2	up	hsa-miR-378a-3p	down	DCTN5	up
NONHSAT177308.1	up	hsa-miR-378a-3p	down	DCTN5	up
NONHSAT183952.1	up	hsa-miR-378a-3p	down	DCTN5	up
NONHSAT203034.1	up	hsa-miR-378a-3p	down	DCTN5	up
PSMA3-AS1	up	hsa-miR-378a-3p	down	DCTN5	up
PVT1	up	hsa-miR-378a-3p	down	DCTN5	up
CA5BP1	up	hsa-miR-378a-3p	down	DLGAP1	up
ENST00000499624.3	up	hsa-miR-378a-3p	down	DLGAP1	up
ENST00000564237.1	up	hsa-miR-378a-3p	down	DLGAP1	up
ENST00000575890.1	up	hsa-miR-378a-3p	down	DLGAP1	up
GABPB1-AS1	up	hsa-miR-378a-3p	down	DLGAP1	up
JPX	up	hsa-miR-378a-3p	down	DLGAP1	up
LINC01296	up	hsa-miR-378a-3p	down	DLGAP1	up
NONHSAT004520.2	up	hsa-miR-378a-3p	down	DLGAP1	up
NONHSAT033305.2	up	hsa-miR-378a-3p	down	DLGAP1	up
NONHSAT115567.2	up	hsa-miR-378a-3p	down	DLGAP1	up
NONHSAT137611.2	up	hsa-miR-378a-3p	down	DLGAP1	up
NONHSAT141904.2	up	hsa-miR-378a-3p	down	DLGAP1	up
NONHSAT177308.1	up	hsa-miR-378a-3p	down	DLGAP1	up
NONHSAT183952.1	up	hsa-miR-378a-3p	down	DLGAP1	up
NONHSAT203034.1	up	hsa-miR-378a-3p	down	DLGAP1	up
PSMA3-AS1	up	hsa-miR-378a-3p	down	DLGAP1	up
PVT1	up	hsa-miR-378a-3p	down	DLGAP1	up
CA5BP1	up	hsa-miR-378a-3p	down	FAM213B	up
ENST00000499624.3	up	hsa-miR-378a-3p	down	FAM213B	up
ENST00000564237.1	up	hsa-miR-378a-3p	down	FAM213B	up
ENST00000575890.1	up	hsa-miR-378a-3p	down	FAM213B	up
GABPB1-AS1	up	hsa-miR-378a-3p	down	FAM213B	up
JPX	up	hsa-miR-378a-3p	down	FAM213B	up
LINC01296	up	hsa-miR-378a-3p	down	FAM213B	up
NONHSAT004520.2	up	hsa-miR-378a-3p	down	FAM213B	up
NONHSAT033305.2	up	hsa-miR-378a-3p	down	FAM213B	up
NONHSAT115567.2	up	hsa-miR-378a-3p	down	FAM213B	up
NONHSAT137611.2	up	hsa-miR-378a-3p	down	FAM213B	up
NONHSAT141904.2	up	hsa-miR-378a-3p	down	FAM213B	up
NONHSAT177308.1	up	hsa-miR-378a-3p	down	FAM213B	up
NONHSAT183952.1	up	hsa-miR-378a-3p	down	FAM213B	up
NONHSAT203034.1	up	hsa-miR-378a-3p	down	FAM213B	up
PSMA3-AS1	up	hsa-miR-378a-3p	down	FAM213B	up
PVT1	up	hsa-miR-378a-3p	down	FAM213B	up
CA5BP1	up	hsa-miR-378a-3p	down	IGF1	up
ENST00000499624.3	up	hsa-miR-378a-3p	down	IGF1	up
ENST00000564237.1	up	hsa-miR-378a-3p	down	IGF1	up
ENST00000575890.1	up	hsa-miR-378a-3p	down	IGF1	up
GABPB1-AS1	up	hsa-miR-378a-3p	down	IGF1	up
JPX	up	hsa-miR-378a-3p	down	IGF1	up
LINC01296	up	hsa-miR-378a-3p	down	IGF1	up
NONHSAT004520.2	up	hsa-miR-378a-3p	down	IGF1	up
NONHSAT033305.2	up	hsa-miR-378a-3p	down	IGF1	up
NONHSAT115567.2	up	hsa-miR-378a-3p	down	IGF1	up
NONHSAT137611.2	up	hsa-miR-378a-3p	down	IGF1	up
NONHSAT141904.2	up	hsa-miR-378a-3p	down	IGF1	up
NONHSAT177308.1	up	hsa-miR-378a-3p	down	IGF1	up
NONHSAT183952.1	up	hsa-miR-378a-3p	down	IGF1	up
NONHSAT203034.1	up	hsa-miR-378a-3p	down	IGF1	up
PSMA3-AS1	up	hsa-miR-378a-3p	down	IGF1	up
PVT1	up	hsa-miR-378a-3p	down	IGF1	up
CA5BP1	up	hsa-miR-378a-3p	down	PAFAH1B2	up
ENST00000499624.3	up	hsa-miR-378a-3p	down	PAFAH1B2	up
ENST00000564237.1	up	hsa-miR-378a-3p	down	PAFAH1B2	up
ENST00000575890.1	up	hsa-miR-378a-3p	down	PAFAH1B2	up
GABPB1-AS1	up	hsa-miR-378a-3p	down	PAFAH1B2	up
JPX	up	hsa-miR-378a-3p	down	PAFAH1B2	up
LINC01296	up	hsa-miR-378a-3p	down	PAFAH1B2	up
NONHSAT004520.2	up	hsa-miR-378a-3p	down	PAFAH1B2	up
NONHSAT033305.2	up	hsa-miR-378a-3p	down	PAFAH1B2	up
NONHSAT115567.2	up	hsa-miR-378a-3p	down	PAFAH1B2	up
NONHSAT137611.2	up	hsa-miR-378a-3p	down	PAFAH1B2	up
NONHSAT141904.2	up	hsa-miR-378a-3p	down	PAFAH1B2	up
NONHSAT177308.1	up	hsa-miR-378a-3p	down	PAFAH1B2	up
NONHSAT183952.1	up	hsa-miR-378a-3p	down	PAFAH1B2	up
NONHSAT203034.1	up	hsa-miR-378a-3p	down	PAFAH1B2	up
PSMA3-AS1	up	hsa-miR-378a-3p	down	PAFAH1B2	up
PVT1	up	hsa-miR-378a-3p	down	PAFAH1B2	up
CA5BP1	up	hsa-miR-378a-3p	down	RPL28	up
ENST00000499624.3	up	hsa-miR-378a-3p	down	RPL28	up
ENST00000564237.1	up	hsa-miR-378a-3p	down	RPL28	up
ENST00000575890.1	up	hsa-miR-378a-3p	down	RPL28	up
GABPB1-AS1	up	hsa-miR-378a-3p	down	RPL28	up
JPX	up	hsa-miR-378a-3p	down	RPL28	up
LINC01296	up	hsa-miR-378a-3p	down	RPL28	up
NONHSAT004520.2	up	hsa-miR-378a-3p	down	RPL28	up
NONHSAT033305.2	up	hsa-miR-378a-3p	down	RPL28	up
NONHSAT115567.2	up	hsa-miR-378a-3p	down	RPL28	up
NONHSAT137611.2	up	hsa-miR-378a-3p	down	RPL28	up
NONHSAT141904.2	up	hsa-miR-378a-3p	down	RPL28	up
NONHSAT177308.1	up	hsa-miR-378a-3p	down	RPL28	up
NONHSAT183952.1	up	hsa-miR-378a-3p	down	RPL28	up
NONHSAT203034.1	up	hsa-miR-378a-3p	down	RPL28	up
PSMA3-AS1	up	hsa-miR-378a-3p	down	RPL28	up
PVT1	up	hsa-miR-378a-3p	down	RPL28	up
CA5BP1	up	hsa-miR-378a-3p	down	SRSF10	up
ENST00000499624.3	up	hsa-miR-378a-3p	down	SRSF10	up
ENST00000564237.1	up	hsa-miR-378a-3p	down	SRSF10	up
ENST00000575890.1	up	hsa-miR-378a-3p	down	SRSF10	up
GABPB1-AS1	up	hsa-miR-378a-3p	down	SRSF10	up
JPX	up	hsa-miR-378a-3p	down	SRSF10	up
LINC01296	up	hsa-miR-378a-3p	down	SRSF10	up
NONHSAT004520.2	up	hsa-miR-378a-3p	down	SRSF10	up
NONHSAT033305.2	up	hsa-miR-378a-3p	down	SRSF10	up
NONHSAT115567.2	up	hsa-miR-378a-3p	down	SRSF10	up
NONHSAT137611.2	up	hsa-miR-378a-3p	down	SRSF10	up
NONHSAT141904.2	up	hsa-miR-378a-3p	down	SRSF10	up
NONHSAT177308.1	up	hsa-miR-378a-3p	down	SRSF10	up
NONHSAT183952.1	up	hsa-miR-378a-3p	down	SRSF10	up
NONHSAT203034.1	up	hsa-miR-378a-3p	down	SRSF10	up
PSMA3-AS1	up	hsa-miR-378a-3p	down	SRSF10	up
PVT1	up	hsa-miR-378a-3p	down	SRSF10	up
CA5BP1	up	hsa-miR-378a-3p	down	SRSF3	up
ENST00000499624.3	up	hsa-miR-378a-3p	down	SRSF3	up
ENST00000564237.1	up	hsa-miR-378a-3p	down	SRSF3	up
ENST00000575890.1	up	hsa-miR-378a-3p	down	SRSF3	up
GABPB1-AS1	up	hsa-miR-378a-3p	down	SRSF3	up
JPX	up	hsa-miR-378a-3p	down	SRSF3	up
LINC01296	up	hsa-miR-378a-3p	down	SRSF3	up
NONHSAT004520.2	up	hsa-miR-378a-3p	down	SRSF3	up
NONHSAT033305.2	up	hsa-miR-378a-3p	down	SRSF3	up
NONHSAT115567.2	up	hsa-miR-378a-3p	down	SRSF3	up
NONHSAT137611.2	up	hsa-miR-378a-3p	down	SRSF3	up
NONHSAT141904.2	up	hsa-miR-378a-3p	down	SRSF3	up
NONHSAT177308.1	up	hsa-miR-378a-3p	down	SRSF3	up
NONHSAT183952.1	up	hsa-miR-378a-3p	down	SRSF3	up
NONHSAT203034.1	up	hsa-miR-378a-3p	down	SRSF3	up
PSMA3-AS1	up	hsa-miR-378a-3p	down	SRSF3	up
PVT1	up	hsa-miR-378a-3p	down	SRSF3	up
CA5BP1	up	hsa-miR-378a-3p	down	VANGL1	up
ENST00000499624.3	up	hsa-miR-378a-3p	down	VANGL1	up
ENST00000564237.1	up	hsa-miR-378a-3p	down	VANGL1	up
ENST00000575890.1	up	hsa-miR-378a-3p	down	VANGL1	up
GABPB1-AS1	up	hsa-miR-378a-3p	down	VANGL1	up
JPX	up	hsa-miR-378a-3p	down	VANGL1	up
LINC01296	up	hsa-miR-378a-3p	down	VANGL1	up
NONHSAT004520.2	up	hsa-miR-378a-3p	down	VANGL1	up
NONHSAT033305.2	up	hsa-miR-378a-3p	down	VANGL1	up
NONHSAT115567.2	up	hsa-miR-378a-3p	down	VANGL1	up
NONHSAT137611.2	up	hsa-miR-378a-3p	down	VANGL1	up
NONHSAT141904.2	up	hsa-miR-378a-3p	down	VANGL1	up
NONHSAT177308.1	up	hsa-miR-378a-3p	down	VANGL1	up
NONHSAT183952.1	up	hsa-miR-378a-3p	down	VANGL1	up
NONHSAT203034.1	up	hsa-miR-378a-3p	down	VANGL1	up
PSMA3-AS1	up	hsa-miR-378a-3p	down	VANGL1	up
PVT1	up	hsa-miR-378a-3p	down	VANGL1	up
CA5BP1	up	hsa-miR-378a-3p	down	VPS37B	up
ENST00000499624.3	up	hsa-miR-378a-3p	down	VPS37B	up
ENST00000564237.1	up	hsa-miR-378a-3p	down	VPS37B	up
ENST00000575890.1	up	hsa-miR-378a-3p	down	VPS37B	up
GABPB1-AS1	up	hsa-miR-378a-3p	down	VPS37B	up
JPX	up	hsa-miR-378a-3p	down	VPS37B	up
LINC01296	up	hsa-miR-378a-3p	down	VPS37B	up
NONHSAT004520.2	up	hsa-miR-378a-3p	down	VPS37B	up
NONHSAT033305.2	up	hsa-miR-378a-3p	down	VPS37B	up
NONHSAT115567.2	up	hsa-miR-378a-3p	down	VPS37B	up
NONHSAT137611.2	up	hsa-miR-378a-3p	down	VPS37B	up
NONHSAT141904.2	up	hsa-miR-378a-3p	down	VPS37B	up
NONHSAT177308.1	up	hsa-miR-378a-3p	down	VPS37B	up
NONHSAT183952.1	up	hsa-miR-378a-3p	down	VPS37B	up
NONHSAT203034.1	up	hsa-miR-378a-3p	down	VPS37B	up
PSMA3-AS1	up	hsa-miR-378a-3p	down	VPS37B	up
PVT1	up	hsa-miR-378a-3p	down	VPS37B	up
ENST00000499521.2	up	hsa-miR-380-3p	down	ZFYVE16	up
ENST00000499624.3	up	hsa-miR-380-3p	down	ZFYVE16	up
GABPB1-AS1	up	hsa-miR-380-3p	down	ZFYVE16	up
NONHSAT001511.2	up	hsa-miR-380-3p	down	ZFYVE16	up
NONHSAT004520.2	up	hsa-miR-380-3p	down	ZFYVE16	up
NONHSAT006225.2	up	hsa-miR-380-3p	down	ZFYVE16	up
TXLNGY	up	hsa-miR-380-3p	down	ZFYVE16	up
CA5BP1	up	hsa-miR-422a	down	ARF3	up
ENST00000499624.3	up	hsa-miR-422a	down	ARF3	up
GABPB1-AS1	up	hsa-miR-422a	down	ARF3	up
NONHSAT115567.2	up	hsa-miR-422a	down	ARF3	up
NONHSAT137611.2	up	hsa-miR-422a	down	ARF3	up
NONHSAT141904.2	up	hsa-miR-422a	down	ARF3	up
NONHSAT177308.1	up	hsa-miR-422a	down	ARF3	up
NONHSAT203034.1	up	hsa-miR-422a	down	ARF3	up
NR_003682.1	up	hsa-miR-422a	down	ARF3	up
PSMA3-AS1	up	hsa-miR-422a	down	ARF3	up
PVT1	up	hsa-miR-422a	down	ARF3	up
CA5BP1	up	hsa-miR-422a	down	CBL	up
ENST00000499624.3	up	hsa-miR-422a	down	CBL	up
GABPB1-AS1	up	hsa-miR-422a	down	CBL	up
NONHSAT115567.2	up	hsa-miR-422a	down	CBL	up
NONHSAT137611.2	up	hsa-miR-422a	down	CBL	up
NONHSAT141904.2	up	hsa-miR-422a	down	CBL	up
NONHSAT177308.1	up	hsa-miR-422a	down	CBL	up
NONHSAT203034.1	up	hsa-miR-422a	down	CBL	up
NR_003682.1	up	hsa-miR-422a	down	CBL	up
PSMA3-AS1	up	hsa-miR-422a	down	CBL	up
PVT1	up	hsa-miR-422a	down	CBL	up
CA5BP1	up	hsa-miR-422a	down	DCP2	up
ENST00000499624.3	up	hsa-miR-422a	down	DCP2	up
GABPB1-AS1	up	hsa-miR-422a	down	DCP2	up
NONHSAT115567.2	up	hsa-miR-422a	down	DCP2	up
NONHSAT137611.2	up	hsa-miR-422a	down	DCP2	up
NONHSAT141904.2	up	hsa-miR-422a	down	DCP2	up
NONHSAT177308.1	up	hsa-miR-422a	down	DCP2	up
NONHSAT203034.1	up	hsa-miR-422a	down	DCP2	up
NR_003682.1	up	hsa-miR-422a	down	DCP2	up
PSMA3-AS1	up	hsa-miR-422a	down	DCP2	up
PVT1	up	hsa-miR-422a	down	DCP2	up
CA5BP1	up	hsa-miR-422a	down	DCTN5	up
ENST00000499624.3	up	hsa-miR-422a	down	DCTN5	up
GABPB1-AS1	up	hsa-miR-422a	down	DCTN5	up
NONHSAT115567.2	up	hsa-miR-422a	down	DCTN5	up
NONHSAT137611.2	up	hsa-miR-422a	down	DCTN5	up
NONHSAT141904.2	up	hsa-miR-422a	down	DCTN5	up
NONHSAT177308.1	up	hsa-miR-422a	down	DCTN5	up
NONHSAT203034.1	up	hsa-miR-422a	down	DCTN5	up
NR_003682.1	up	hsa-miR-422a	down	DCTN5	up
PSMA3-AS1	up	hsa-miR-422a	down	DCTN5	up
PVT1	up	hsa-miR-422a	down	DCTN5	up
CA5BP1	up	hsa-miR-422a	down	IGF1	up
ENST00000499624.3	up	hsa-miR-422a	down	IGF1	up
GABPB1-AS1	up	hsa-miR-422a	down	IGF1	up
NONHSAT115567.2	up	hsa-miR-422a	down	IGF1	up
NONHSAT137611.2	up	hsa-miR-422a	down	IGF1	up
NONHSAT141904.2	up	hsa-miR-422a	down	IGF1	up
NONHSAT177308.1	up	hsa-miR-422a	down	IGF1	up
NONHSAT203034.1	up	hsa-miR-422a	down	IGF1	up
NR_003682.1	up	hsa-miR-422a	down	IGF1	up
PSMA3-AS1	up	hsa-miR-422a	down	IGF1	up
PVT1	up	hsa-miR-422a	down	IGF1	up
CA5BP1	up	hsa-miR-422a	down	PAFAH1B2	up
ENST00000499624.3	up	hsa-miR-422a	down	PAFAH1B2	up
GABPB1-AS1	up	hsa-miR-422a	down	PAFAH1B2	up
NONHSAT115567.2	up	hsa-miR-422a	down	PAFAH1B2	up
NONHSAT137611.2	up	hsa-miR-422a	down	PAFAH1B2	up
NONHSAT141904.2	up	hsa-miR-422a	down	PAFAH1B2	up
NONHSAT177308.1	up	hsa-miR-422a	down	PAFAH1B2	up
NONHSAT203034.1	up	hsa-miR-422a	down	PAFAH1B2	up
NR_003682.1	up	hsa-miR-422a	down	PAFAH1B2	up
PSMA3-AS1	up	hsa-miR-422a	down	PAFAH1B2	up
PVT1	up	hsa-miR-422a	down	PAFAH1B2	up
CA5BP1	up	hsa-miR-422a	down	POGLUT1	up
ENST00000499624.3	up	hsa-miR-422a	down	POGLUT1	up
GABPB1-AS1	up	hsa-miR-422a	down	POGLUT1	up
NONHSAT115567.2	up	hsa-miR-422a	down	POGLUT1	up
NONHSAT137611.2	up	hsa-miR-422a	down	POGLUT1	up
NONHSAT141904.2	up	hsa-miR-422a	down	POGLUT1	up
NONHSAT177308.1	up	hsa-miR-422a	down	POGLUT1	up
NONHSAT203034.1	up	hsa-miR-422a	down	POGLUT1	up
NR_003682.1	up	hsa-miR-422a	down	POGLUT1	up
PSMA3-AS1	up	hsa-miR-422a	down	POGLUT1	up
PVT1	up	hsa-miR-422a	down	POGLUT1	up
CA5BP1	up	hsa-miR-422a	down	RAB31	up
ENST00000499624.3	up	hsa-miR-422a	down	RAB31	up
GABPB1-AS1	up	hsa-miR-422a	down	RAB31	up
NONHSAT115567.2	up	hsa-miR-422a	down	RAB31	up
NONHSAT137611.2	up	hsa-miR-422a	down	RAB31	up
NONHSAT141904.2	up	hsa-miR-422a	down	RAB31	up
NONHSAT177308.1	up	hsa-miR-422a	down	RAB31	up
NONHSAT203034.1	up	hsa-miR-422a	down	RAB31	up
NR_003682.1	up	hsa-miR-422a	down	RAB31	up
PSMA3-AS1	up	hsa-miR-422a	down	RAB31	up
PVT1	up	hsa-miR-422a	down	RAB31	up
CA5BP1	up	hsa-miR-422a	down	RPL28	up
ENST00000499624.3	up	hsa-miR-422a	down	RPL28	up
GABPB1-AS1	up	hsa-miR-422a	down	RPL28	up
NONHSAT115567.2	up	hsa-miR-422a	down	RPL28	up
NONHSAT137611.2	up	hsa-miR-422a	down	RPL28	up
NONHSAT141904.2	up	hsa-miR-422a	down	RPL28	up
NONHSAT177308.1	up	hsa-miR-422a	down	RPL28	up
NONHSAT203034.1	up	hsa-miR-422a	down	RPL28	up
NR_003682.1	up	hsa-miR-422a	down	RPL28	up
PSMA3-AS1	up	hsa-miR-422a	down	RPL28	up
PVT1	up	hsa-miR-422a	down	RPL28	up
CA5BP1	up	hsa-miR-422a	down	SLC25A6	up
ENST00000499624.3	up	hsa-miR-422a	down	SLC25A6	up
GABPB1-AS1	up	hsa-miR-422a	down	SLC25A6	up
NONHSAT115567.2	up	hsa-miR-422a	down	SLC25A6	up
NONHSAT137611.2	up	hsa-miR-422a	down	SLC25A6	up
NONHSAT141904.2	up	hsa-miR-422a	down	SLC25A6	up
NONHSAT177308.1	up	hsa-miR-422a	down	SLC25A6	up
NONHSAT203034.1	up	hsa-miR-422a	down	SLC25A6	up
NR_003682.1	up	hsa-miR-422a	down	SLC25A6	up
PSMA3-AS1	up	hsa-miR-422a	down	SLC25A6	up
PVT1	up	hsa-miR-422a	down	SLC25A6	up
CA5BP1	up	hsa-miR-422a	down	SRSF3	up
ENST00000499624.3	up	hsa-miR-422a	down	SRSF3	up
GABPB1-AS1	up	hsa-miR-422a	down	SRSF3	up
NONHSAT115567.2	up	hsa-miR-422a	down	SRSF3	up
NONHSAT137611.2	up	hsa-miR-422a	down	SRSF3	up
NONHSAT141904.2	up	hsa-miR-422a	down	SRSF3	up
NONHSAT177308.1	up	hsa-miR-422a	down	SRSF3	up
NONHSAT203034.1	up	hsa-miR-422a	down	SRSF3	up
NR_003682.1	up	hsa-miR-422a	down	SRSF3	up
PSMA3-AS1	up	hsa-miR-422a	down	SRSF3	up
PVT1	up	hsa-miR-422a	down	SRSF3	up
CA5BP1	up	hsa-miR-422a	down	TRAF5	up
ENST00000499624.3	up	hsa-miR-422a	down	TRAF5	up
GABPB1-AS1	up	hsa-miR-422a	down	TRAF5	up
NONHSAT115567.2	up	hsa-miR-422a	down	TRAF5	up
NONHSAT137611.2	up	hsa-miR-422a	down	TRAF5	up
NONHSAT141904.2	up	hsa-miR-422a	down	TRAF5	up
NONHSAT177308.1	up	hsa-miR-422a	down	TRAF5	up
NONHSAT203034.1	up	hsa-miR-422a	down	TRAF5	up
NR_003682.1	up	hsa-miR-422a	down	TRAF5	up
PSMA3-AS1	up	hsa-miR-422a	down	TRAF5	up
PVT1	up	hsa-miR-422a	down	TRAF5	up
CA5BP1	up	hsa-miR-422a	down	VANGL1	up
ENST00000499624.3	up	hsa-miR-422a	down	VANGL1	up
GABPB1-AS1	up	hsa-miR-422a	down	VANGL1	up
NONHSAT115567.2	up	hsa-miR-422a	down	VANGL1	up
NONHSAT137611.2	up	hsa-miR-422a	down	VANGL1	up
NONHSAT141904.2	up	hsa-miR-422a	down	VANGL1	up
NONHSAT177308.1	up	hsa-miR-422a	down	VANGL1	up
NONHSAT203034.1	up	hsa-miR-422a	down	VANGL1	up
NR_003682.1	up	hsa-miR-422a	down	VANGL1	up
PSMA3-AS1	up	hsa-miR-422a	down	VANGL1	up
PVT1	up	hsa-miR-422a	down	VANGL1	up
CA5BP1	up	hsa-miR-422a	down	VPS37B	up
ENST00000499624.3	up	hsa-miR-422a	down	VPS37B	up
GABPB1-AS1	up	hsa-miR-422a	down	VPS37B	up
NONHSAT115567.2	up	hsa-miR-422a	down	VPS37B	up
NONHSAT137611.2	up	hsa-miR-422a	down	VPS37B	up
NONHSAT141904.2	up	hsa-miR-422a	down	VPS37B	up
NONHSAT177308.1	up	hsa-miR-422a	down	VPS37B	up
NONHSAT203034.1	up	hsa-miR-422a	down	VPS37B	up
NR_003682.1	up	hsa-miR-422a	down	VPS37B	up
PSMA3-AS1	up	hsa-miR-422a	down	VPS37B	up
PVT1	up	hsa-miR-422a	down	VPS37B	up
NONHSAT122348.2	down	hsa-miR-423-3p	up	BHLHE40	down
NONHSAT193367.1	down	hsa-miR-423-3p	up	BHLHE40	down
NR_033663.1	down	hsa-miR-423-3p	up	BHLHE40	down
NONHSAT122348.2	down	hsa-miR-423-3p	up	CAMK2A	down
NONHSAT193367.1	down	hsa-miR-423-3p	up	CAMK2A	down
NR_033663.1	down	hsa-miR-423-3p	up	CAMK2A	down
NONHSAT122348.2	down	hsa-miR-423-3p	up	CAMK2B	down
NONHSAT193367.1	down	hsa-miR-423-3p	up	CAMK2B	down
NR_033663.1	down	hsa-miR-423-3p	up	CAMK2B	down
NONHSAT022109.2	down	hsa-miR-515-5p	up	ATP1B4	down
NONHSAT137545.2	down	hsa-miR-515-5p	up	ATP1B4	down
NONHSAT223415.1	down	hsa-miR-515-5p	up	ATP1B4	down
SLFNL1-AS1	down	hsa-miR-515-5p	up	ATP1B4	down
SOX9-AS1	down	hsa-miR-515-5p	up	ATP1B4	down
XIST	down	hsa-miR-515-5p	up	ATP1B4	down
NONHSAT022109.2	down	hsa-miR-515-5p	up	DLD	down
NONHSAT137545.2	down	hsa-miR-515-5p	up	DLD	down
NONHSAT223415.1	down	hsa-miR-515-5p	up	DLD	down
SLFNL1-AS1	down	hsa-miR-515-5p	up	DLD	down
SOX9-AS1	down	hsa-miR-515-5p	up	DLD	down
XIST	down	hsa-miR-515-5p	up	DLD	down
NONHSAT022109.2	down	hsa-miR-515-5p	up	PRKAB2	down
NONHSAT137545.2	down	hsa-miR-515-5p	up	PRKAB2	down
NONHSAT223415.1	down	hsa-miR-515-5p	up	PRKAB2	down
SLFNL1-AS1	down	hsa-miR-515-5p	up	PRKAB2	down
SOX9-AS1	down	hsa-miR-515-5p	up	PRKAB2	down
XIST	down	hsa-miR-515-5p	up	PRKAB2	down
NONHSAT137545.2	down	hsa-miR-758-3p	up	PPP1CB	down
NONHSAT223415.1	down	hsa-miR-758-3p	up	PPP1CB	down
XIST	down	hsa-miR-758-3p	up	PPP1CB	down
NONHSAT137545.2	down	hsa-miR-758-3p	up	SORBS1	down
NONHSAT223415.1	down	hsa-miR-758-3p	up	SORBS1	down
XIST	down	hsa-miR-758-3p	up	SORBS1	down
NONHSAT022109.2	down	hsa-miR-769-5p	up	NDUFS1	down
NONHSAT072590.2	down	hsa-miR-769-5p	up	NDUFS1	down
NONHSAT022109.2	down	hsa-miR-769-5p	up	SYNPO	down
NONHSAT072590.2	down	hsa-miR-769-5p	up	SYNPO	down
NONHSAT022109.2	down	hsa-miR-92b-3p	up	CAMK2A	down
NONHSAT101320.2	down	hsa-miR-92b-3p	up	CAMK2A	down
